# Supplementary material for: Crystal structure of catena-poly[[[aqua­lithium(I)]-μ-pyrimidine-2-carboxyl­ato-κ4 N 1,O 2:N 3,O 2′] hemihydrate]
Source: Acta Crystallogr E Crystallogr Commun. 2015 Jan 1;71(Pt 1):76–8. doi: 10.1107/S2056989014026735 (PMC4331868; doi:10.1107/S2056989014026735)
Supplement: Supplementary file 1 [file e-71-00076-sup1.cif]

##############################################################################
#                                                                            #
# This CIF contains the data in a paper accepted for publication in          #
# Acta Crystallographica Section E. It conforms to the requirements of       #
# Notes for Authors for Acta Crystallographica Section E, and has been       #
# peer reviewed under the auspices of the IUCr Commission on Journals.       #
#                                                                            #
# Full details of the Crystallographic Information File format               #
# are given in the paper "The Crystallographic Information File (CIF):       #
# a New Standard Archive File for Crystallography" by S. R. Hall, F. H.      #
# Allen and I. D. Brown [Acta Cryst. (1991), A47, 655-685].                  #
#                                                                            #
# The current version of the core CIF dictionary is obtainable from          #
# ftp://ftp.iucr.org/pub/cif_core.dic.                                       #
#                                                                            #
# Software is freely available for graphical display of the structure(s)     #
# in this CIF. For information consult the CIF software page                 #
# http://www.iucr.org/resources/cif/software.                                #
#                                                                            #
# This file may be used for bona fide research purposes within the           #
# scientific community so long as proper attribution is given to the journal # 
# article from which it was obtained.                                        #
#                                                                            #
##############################################################################
data_I
_database_code_depnum_ccdc_archive 'CCDC 1037774'
_audit_creation_method     'SHELXL-2014/7'
_chemical_name_systematic
;\
<i>catena</i>-Poly[[[aqualithium(I)]-\m-pyrimidine-2-carboxylato-\
\k^4^<i>N</i>^1^,<i>O</i>^2^:<i>N</i>^3^,<i>O</i>^2'^] hemihydrate]
;
_chemical_name_common     ?
_chemical_formula_moiety     'C5 H5 Li N2 O3, 0.5H2 O'
_chemical_formula_sum     'C5 H6 Li N2 O3.5'
_chemical_formula_iupac     '[Li (C5 H3 N2 O2) (H2 O1)], 0.5H2 O'
_chemical_formula_weight     157.06
_chemical_melting_point     ?
_shelx_space_group_comment
;
The symmetry employed for this shelxl refinement is uniquely defined
by the following loop, which should always be used as a source of
symmetry information in preference to the above space-group names.
They are only intended as comments.
;
_space_group_crystal_system     monoclinic
_space_group_name_H-M_alt     'P 21'
_space_group_name_Hall     'P 2yb'
loop_
    _space_group_symop_operation_xyz
    'x, y, z'
    '-x, y+1/2, -z'
_cell_length_a     10.4965(5)
_cell_length_b     12.8118(6)
_cell_length_c     10.8810(4)
_cell_angle_alpha     90
_cell_angle_beta     107.771(5)
_cell_angle_gamma     90
_cell_volume     1393.45(11)
_cell_formula_units_Z     8
_cell_measurement_reflns_used     2423
_cell_measurement_theta_min     4.3640
_cell_measurement_theta_max     70.6150
_cell_measurement_temperature     293(2)
_exptl_crystal_description     block
_exptl_crystal_colour     colourless
_exptl_crystal_size_max     0.1739
_exptl_crystal_size_mid     0.0774
_exptl_crystal_size_min     0.0544
_exptl_crystal_density_diffrn     1.497
_exptl_crystal_density_meas     ?
_exptl_crystal_density_method     ?
_exptl_crystal_F_000     648
_exptl_absorpt_coefficient_mu     1.073
_exptl_absorpt_correction_type     analytical
_exptl_absorpt_process_details
;
[<i>CrysAlis PRO</i> (Agilent, 2014), based on expressions derived by
Clark & Reid (1995)]
;
_exptl_absorpt_correction_T_min     0.894
_exptl_absorpt_correction_T_max     0.952
_exptl_special_details
;
Absorption correction: Agilent (2014).
Clark & Reid (1995).
Analytical numeric absorption correction using a multifaceted crystal
model based on expressions derived by R.C. Clark & J.S. Reid.
Empirical absorption correction using spherical harmonics,
implemented in SCALE3 ABSPACK scaling algorithm.
;
_diffrn_ambient_temperature     293(2)
_diffrn_radiation_type     CuK\a
_diffrn_radiation_wavelength     1.54184
_diffrn_measurement_device_type     'Agilent CCD Xcalibur Ruby'
_diffrn_measurement_method     '\w scans'
_diffrn_detector_area_resol_mean     10.4922
_diffrn_reflns_number     10782
_diffrn_reflns_av_R_equivalents     0.0560
_diffrn_reflns_theta_min     4.267
_diffrn_reflns_theta_max     71.160
_diffrn_reflns_theta_full     67.684
_diffrn_measured_fraction_theta_max     0.987
_diffrn_measured_fraction_theta_full     0.998
_diffrn_reflns_limit_h_min     -11
_diffrn_reflns_limit_h_max     12
_diffrn_reflns_limit_k_min     -15
_diffrn_reflns_limit_k_max     15
_diffrn_reflns_limit_l_min     -13
_diffrn_reflns_limit_l_max     12
_refine_special_details
;
Refinement of <i>F</i>^2^ against ALL reflections. The weighted <i>R</i>-factor
<i>wR</i> and goodness of fit <i>S</i> are based on <i>F</i>^2^, conventional
<i>R</i>-factors <i>R</i> are based on <i>F</i>, with <i>F</i> set to zero for
negative <i>F</i>^2^. The threshold expression of <i>F</i>^2^ >
\s(<i>F</i>^2^) is used only for calculating <i>R</i>-factors(gt) <i>etc</i>.
and is not relevant to the choice of reflections for refinement.
<i>R</i>-factors based on <i>F</i>^2^ are statistically about twice as large
as those based on <i>F</i>, and <i>R</i>- factors based on ALL data will be
even larger.
;
_reflns_number_total     5237
_reflns_number_gt     3736
_reflns_threshold_expression     I>2\s(I)
_refine_ls_structure_factor_coef     Fsqd
_refine_ls_matrix_type     full
_refine_ls_R_factor_all     0.0841
_refine_ls_R_factor_gt     0.0606
_refine_ls_wR_factor_gt     0.1527
_refine_ls_wR_factor_ref     0.1773
_refine_ls_goodness_of_fit_ref     0.982
_refine_ls_restrained_S_all     0.981
_refine_ls_number_reflns     5237
_refine_ls_number_parameters     451
_refine_ls_number_restraints     20
_refine_ls_hydrogen_treatment     mixed
_refine_ls_weighting_scheme     calc
_refine_ls_weighting_details
                      'w=1/[\s^2^(Fo^2^)+(0.1000P)^2^] where P=(Fo^2^+2Fc^2^)/3'
_atom_sites_solution_hydrogens     mixed
_atom_sites_solution_primary     ?
_atom_sites_solution_secondary     ?
_refine_ls_shift/su_max     0.004
_refine_ls_shift/su_mean     0.001
_refine_diff_density_max     0.353
_refine_diff_density_min     -0.232
_refine_ls_extinction_method     none
_refine_ls_extinction_coef     .
_refine_ls_abs_structure_details     ?
_refine_ls_abs_structure_Flack     ?
loop_
    _atom_type_symbol
    _atom_type_description
    _atom_type_scat_dispersion_real
    _atom_type_scat_dispersion_imag
    _atom_type_scat_source
    'C' 'C' 0.0181 0.0091
                         'International Tables Vol C Tables 4.2.6.8 and 6.1.1.4'
    'Li' 'Li' 0.0008 0.0003
                         'International Tables Vol C Tables 4.2.6.8 and 6.1.1.4'
    'O' 'O' 0.0492 0.0322
                         'International Tables Vol C Tables 4.2.6.8 and 6.1.1.4'
    'N' 'N' 0.0311 0.0180
                         'International Tables Vol C Tables 4.2.6.8 and 6.1.1.4'
    'H' 'H' 0.0000 0.0000
                         'International Tables Vol C Tables 4.2.6.8 and 6.1.1.4'
_computing_data_collection
;
<i>CrysAlis PRO</i> (Agilent, 2014)
;
_computing_cell_refinement
;
<i>CrysAlis PRO</i> (Agilent, 2014)
;
_computing_data_reduction
;
<i>CrysAlis PRO</i> (Agilent, 2014)
;
_computing_structure_solution
;
SHELXS2014 (Sheldrick, 2008)
;
_computing_structure_refinement
;
SHELXL2014 (Sheldrick, 2008)
;
_computing_molecular_graphics
;
SHELXL2014 (Sheldrick, 2008)
;
_computing_publication_material
;
SHELXL2014 (Sheldrick, 2008)
;
loop_
    _atom_site_type_symbol
    _atom_site_label
    _atom_site_fract_x
    _atom_site_fract_y
    _atom_site_fract_z
    _atom_site_U_iso_or_equiv
    _atom_site_adp_type
    _atom_site_calc_flag
    _atom_site_occupancy
    _atom_site_disorder_assembly
    _atom_site_disorder_group
    Li Li1 0.5210(11) 0.0381(10) 0.3508(8) 0.054(3) Uani d 1 . .
    Li Li2 0.5170(10) -0.0392(9) -0.1441(8) 0.046(2) Uani d 1 . .
    Li Li3 0.0814(10) 0.2948(9) 0.8783(8) 0.047(2) Uani d 1 . .
    Li Li4 0.0921(9) 0.2019(9) 0.3830(7) 0.043(2) Uani d 1 . .
    C C12 0.4379(6) 0.0069(5) 0.0797(5) 0.0384(12) Uani d 1 . .
    C C14 0.2428(6) 0.0067(6) -0.0846(6) 0.0529(15) Uani d 1 . .
    H H14 0.1963 0.0069 -0.1723 0.064 Uiso calc 1 . .
    C C15 0.1725(7) 0.0078(6) 0.0028(6) 0.0530(16) Uani d 1 . .
    H H15 0.0795 0.0100 -0.0239 0.064 Uiso calc 1 . .
    C C16 0.2446(6) 0.0055(6) 0.1314(6) 0.0489(15) Uani d 1 . .
    H H16 0.1994 0.0029 0.1927 0.059 Uiso calc 1 . .
    C C17 0.5892(6) 0.0064(5) 0.1248(5) 0.0378(13) Uani d 1 . .
    C C22 0.5980(6) -0.0002(5) 0.6247(5) 0.0370(12) Uani d 1 . .
    C C24 0.7913(7) 0.0111(6) 0.5742(6) 0.0537(16) Uani d 1 . .
    H H24 0.8369 0.0147 0.5132 0.064 Uiso calc 1 . .
    C C25 0.8632(7) 0.0101(6) 0.7026(6) 0.0569(16) Uani d 1 . .
    H H25 0.9561 0.0141 0.7299 0.068 Uiso calc 1 . .
    C C26 0.7921(6) 0.0029(6) 0.7891(5) 0.0503(15) Uani d 1 . .
    H H26 0.8387 0.0013 0.8768 0.060 Uiso calc 1 . .
    C C27 0.4461(6) -0.0097(5) 0.5817(5) 0.0392(14) Uani d 1 . .
    C C32 0.1661(6) 0.2465(4) 0.6557(5) 0.0380(12) Uani d 1 . .
    C C34 0.3599(7) 0.2476(7) 0.6072(6) 0.0625(19) Uani d 1 . .
    H H34 0.4067 0.2477 0.5471 0.075 Uiso calc 1 . .
    C C35 0.4314(7) 0.2511(7) 0.7353(6) 0.0598(18) Uani d 1 . .
    H H35 0.5244 0.2529 0.7632 0.072 Uiso calc 1 . .
    C C36 0.3584(6) 0.2519(6) 0.8201(5) 0.0530(15) Uani d 1 . .
    H H36 0.4038 0.2534 0.9081 0.064 Uiso calc 1 . .
    C C37 0.0137(7) 0.2451(5) 0.6084(5) 0.0410(14) Uani d 1 . .
    C C42 0.0088(6) 0.2435(5) 1.1091(5) 0.0365(13) Uani d 1 . .
    C C44 -0.1857(6) 0.2422(5) 0.9473(5) 0.0472(14) Uani d 1 . .
    H H44 -0.2328 0.2457 0.8598 0.057 Uiso calc 1 . .
    C C45 -0.2559(7) 0.2292(6) 1.0347(7) 0.0531(16) Uani d 1 . .
    H H45 -0.3487 0.2239 1.0082 0.064 Uiso calc 1 . .
    C C46 -0.1812(7) 0.2244(6) 1.1641(6) 0.0484(16) Uani d 1 . .
    H H46 -0.2253 0.2164 1.2259 0.058 Uiso calc 1 . .
    C C47 0.1617(6) 0.2510(5) 1.1531(5) 0.0380(13) Uani d 1 . .
    O O1 -0.3233(5) 0.2775(4) 0.5971(5) 0.0595(11) Uani d 1 . .
    H H11 -0.240(3) 0.263(5) 0.608(8) 0.071 Uiso d 1 . .
    H H12 -0.327(6) 0.3439(15) 0.586(8) 0.071 Uiso d 1 . .
    O O2 0.1225(5) 0.9356(4) 0.6054(4) 0.0590(12) Uani d 1 . .
    H H21 0.120(6) 0.8692(15) 0.593(8) 0.071 Uiso d 1 . .
    H H22 0.205(3) 0.952(5) 0.619(8) 0.071 Uiso d 1 . .
    O O11 0.6455(4) 0.0173(4) 0.2421(4) 0.0535(12) Uani d 1 . .
    O O12 0.6448(4) -0.0058(4) 0.0388(4) 0.0508(11) Uani d 1 . .
    O O13 0.5044(5) 0.1941(4) 0.3601(4) 0.0530(11) Uani d 1 . .
    H H131 0.431(3) 0.225(5) 0.3553(17) 0.064 Uiso d 1 . .
    H H132 0.563(4) 0.226(5) 0.422(5) 0.064 Uiso d 1 . .
    O O21 0.3915(5) -0.0202(4) 0.6665(4) 0.0539(13) Uani d 1 . .
    O O22 0.3905(4) -0.0051(4) 0.4616(4) 0.0513(11) Uani d 1 . .
    O O23 0.5207(4) -0.1946(4) -0.1316(4) 0.0498(11) Uani d 1 . .
    H H231 0.6051(18) -0.207(6) -0.113(5) 0.060 Uiso d 1 . .
    H H232 0.487(5) -0.225(5) -0.205(4) 0.060 Uiso d 1 . .
    O O31 -0.0433(4) 0.2566(4) 0.6921(4) 0.0510(11) Uani d 1 . .
    O O32 -0.0389(4) 0.2317(4) 0.4901(4) 0.0514(11) Uani d 1 . .
    O O33 0.0834(5) 0.4508(4) 0.8678(4) 0.0516(12) Uani d 1 . .
    H H331 0.166(2) 0.471(5) 0.889(6) 0.062 Uiso d 1 . .
    H H332 0.043(5) 0.495(4) 0.811(5) 0.062 Uiso d 1 . .
    O O41 0.2199(4) 0.2372(4) 1.2700(3) 0.0458(11) Uani d 1 . .
    O O42 0.2119(4) 0.2694(4) 1.0654(4) 0.0468(10) Uani d 1 . .
    O O43 0.1100(4) 0.0457(4) 0.3826(4) 0.0518(11) Uani d 1 . .
    H H431 0.1952(16) 0.038(6) 0.410(6) 0.062 Uiso d 1 . .
    H H432 0.082(5) 0.007(5) 0.434(5) 0.062 Uiso d 1 . .
    N N11 0.3768(5) 0.0070(5) 0.1701(4) 0.0422(12) Uani d 1 . .
    N N13 0.3764(5) 0.0054(4) -0.0470(4) 0.0439(11) Uani d 1 . .
    N N21 0.6594(5) -0.0019(4) 0.7526(4) 0.0445(11) Uani d 1 . .
    N N23 0.6582(5) 0.0071(5) 0.5341(4) 0.0476(12) Uani d 1 . .
    N N31 0.2263(5) 0.2508(4) 0.7826(4) 0.0429(11) Uani d 1 . .
    N N33 0.2279(5) 0.2440(5) 0.5641(5) 0.0505(13) Uani d 1 . .
    N N41 -0.0494(5) 0.2310(4) 1.2018(4) 0.0429(12) Uani d 1 . .
    N N43 -0.0532(5) 0.2498(4) 0.9838(4) 0.0423(11) Uani d 1 . .
loop_
    _atom_site_aniso_label
    _atom_site_aniso_U_11
    _atom_site_aniso_U_22
    _atom_site_aniso_U_33
    _atom_site_aniso_U_12
    _atom_site_aniso_U_13
    _atom_site_aniso_U_23
    Li1 0.060(7) 0.078(8) 0.027(5) 0.000(5) 0.020(5) 0.001(4)
    Li2 0.046(6) 0.069(7) 0.029(4) 0.001(4) 0.019(4) -0.002(4)
    Li3 0.046(6) 0.075(7) 0.025(4) -0.005(5) 0.017(4) -0.005(4)
    Li4 0.040(5) 0.064(6) 0.027(4) 0.003(4) 0.010(4) 0.003(4)
    C12 0.046(3) 0.042(3) 0.028(2) 0.003(3) 0.013(2) -0.002(2)
    C14 0.045(3) 0.076(4) 0.033(3) 0.008(3) 0.005(2) -0.004(3)
    C15 0.036(3) 0.080(5) 0.041(3) 0.003(3) 0.009(3) -0.006(3)
    C16 0.043(3) 0.069(4) 0.041(3) -0.001(3) 0.022(3) -0.006(3)
    C17 0.044(3) 0.047(3) 0.025(2) 0.001(3) 0.014(2) 0.001(2)
    C22 0.045(3) 0.046(3) 0.022(2) 0.000(3) 0.014(2) 0.000(2)
    C24 0.041(3) 0.081(4) 0.046(3) 0.002(3) 0.023(3) 0.009(3)
    C25 0.036(3) 0.087(5) 0.044(3) 0.000(3) 0.007(3) 0.008(3)
    C26 0.044(3) 0.072(4) 0.028(3) -0.006(3) 0.002(2) 0.002(3)
    C27 0.040(3) 0.053(4) 0.024(3) 0.003(3) 0.009(2) 0.000(2)
    C32 0.042(3) 0.047(3) 0.025(2) -0.002(2) 0.011(2) 0.000(2)
    C34 0.048(4) 0.106(6) 0.042(3) -0.002(4) 0.025(3) -0.010(3)
    C35 0.040(3) 0.090(5) 0.047(3) 0.000(3) 0.009(3) -0.014(3)
    C36 0.046(3) 0.080(4) 0.031(2) 0.002(3) 0.007(2) -0.007(3)
    C37 0.044(3) 0.054(4) 0.026(3) 0.000(3) 0.013(2) -0.003(2)
    C42 0.038(3) 0.045(3) 0.027(2) 0.000(2) 0.010(2) 0.000(2)
    C44 0.041(3) 0.065(4) 0.031(3) -0.002(3) 0.005(2) 0.002(3)
    C45 0.035(3) 0.074(5) 0.049(3) -0.001(3) 0.012(3) 0.004(3)
    C46 0.043(4) 0.072(4) 0.033(3) -0.001(3) 0.015(3) 0.003(3)
    C47 0.040(3) 0.048(3) 0.027(2) 0.001(2) 0.011(2) 0.000(2)
    O1 0.042(2) 0.076(3) 0.058(3) 0.003(2) 0.012(2) 0.000(2)
    O2 0.051(3) 0.080(3) 0.047(2) -0.009(2) 0.017(2) -0.002(2)
    O11 0.044(2) 0.085(3) 0.0309(19) -0.003(2) 0.0103(18) -0.006(2)
    O12 0.040(2) 0.081(3) 0.0329(19) -0.001(2) 0.0146(17) -0.005(2)
    O13 0.055(3) 0.063(3) 0.040(2) 0.002(2) 0.014(2) -0.0012(18)
    O21 0.040(2) 0.092(4) 0.031(2) -0.005(2) 0.0123(18) 0.004(2)
    O22 0.043(2) 0.080(3) 0.0290(19) -0.004(2) 0.0082(17) 0.0042(19)
    O23 0.037(2) 0.081(3) 0.0319(19) 0.001(2) 0.0114(18) -0.0022(19)
    O31 0.040(2) 0.080(3) 0.0360(19) -0.006(2) 0.0154(18) -0.006(2)
    O32 0.041(2) 0.081(3) 0.0313(19) 0.003(2) 0.0094(17) -0.0048(19)
    O33 0.047(3) 0.063(3) 0.044(2) -0.001(2) 0.013(2) 0.0030(19)
    O41 0.038(2) 0.071(3) 0.0282(19) 0.001(2) 0.0091(17) 0.0032(18)
    O42 0.038(2) 0.073(3) 0.0309(17) -0.001(2) 0.0125(16) 0.0052(18)
    O43 0.051(2) 0.066(3) 0.040(2) 0.004(2) 0.017(2) 0.0062(18)
    N11 0.043(3) 0.061(3) 0.024(2) -0.004(2) 0.012(2) -0.004(2)
    N13 0.044(3) 0.061(3) 0.027(2) 0.002(2) 0.011(2) -0.003(2)
    N21 0.040(3) 0.065(3) 0.027(2) -0.004(2) 0.0085(19) 0.000(2)
    N23 0.047(3) 0.065(3) 0.032(2) 0.003(3) 0.013(2) 0.002(2)
    N31 0.043(3) 0.063(3) 0.023(2) 0.004(2) 0.0103(19) -0.001(2)
    N33 0.046(3) 0.079(4) 0.031(2) 0.000(3) 0.017(2) -0.004(2)
    N41 0.038(3) 0.066(3) 0.027(2) 0.000(2) 0.014(2) 0.003(2)
    N43 0.041(2) 0.058(3) 0.028(2) 0.002(2) 0.011(2) 0.002(2)
_geom_special_details
;
 All esds (except the esd in the dihedral angle between two l.s. planes)
 are estimated using the full covariance matrix.  The cell esds are taken
 into account individually in the estimation of esds in distances, angles
 and torsion angles; correlations between esds in cell parameters are only
 used when they are defined by crystal symmetry.  An approximate (isotropic)
 treatment of cell esds is used for estimating esds involving l.s. planes.
;
loop_
    _geom_bond_atom_site_label_1
    _geom_bond_atom_site_label_2
    _geom_bond_site_symmetry_2
    _geom_bond_distance
    _geom_bond_publ_flag
    Li1 O13 . 2.012(14) y
    Li1 O11 . 2.030(10) y
    Li1 N23 . 2.111(11) y
    Li1 N11 . 2.121(11) y
    Li1 O22 . 2.154(10) y
    Li2 O23 . 1.996(12) y
    Li2 O12 . 2.077(10) y
    Li2 O21 1_554 2.094(10) y
    Li2 N13 . 2.138(9) y
    Li2 N21 1_554 2.180(9) y
    Li3 O33 . 2.002(13) y
    Li3 O31 . 2.107(10) y
    Li3 O42 . 2.103(10) y
    Li3 N43 . 2.154(9) y
    Li3 N31 . 2.164(9) y
    Li4 O43 . 2.010(12) y
    Li4 O32 . 2.092(9) y
    Li4 N41 1_554 2.107(10) y
    Li4 N33 . 2.120(10) y
    Li4 O41 1_554 2.126(9) y
    C12 N11 . 1.327(8) ?
    C12 N13 . 1.332(7) ?
    C12 C17 . 1.512(8) ?
    C14 N13 . 1.336(8) ?
    C14 C15 . 1.370(9) ?
    C14 H14 . 0.9300 ?
    C15 C16 . 1.372(9) ?
    C15 H15 . 0.9300 ?
    C16 N11 . 1.322(8) ?
    C16 H16 . 0.9300 ?
    C17 O11 . 1.240(7) ?
    C17 O12 . 1.255(7) ?
    C22 N23 . 1.327(7) ?
    C22 N21 . 1.343(7) ?
    C22 C27 . 1.523(8) ?
    C24 N23 . 1.332(8) ?
    C24 C25 . 1.371(9) ?
    C24 H24 . 0.9300 ?
    C25 C26 . 1.371(9) ?
    C25 H25 . 0.9300 ?
    C26 N21 . 1.328(8) ?
    C26 H26 . 0.9300 ?
    C27 O21 . 1.233(7) ?
    C27 O22 . 1.260(7) ?
    C32 N31 . 1.333(7) ?
    C32 N33 . 1.345(7) ?
    C32 C37 . 1.524(9) ?
    C34 N33 . 1.321(9) ?
    C34 C35 . 1.368(9) ?
    C34 H34 . 0.9300 ?
    C35 C36 . 1.367(9) ?
    C35 H35 . 0.9300 ?
    C36 N31 . 1.321(8) ?
    C36 H36 . 0.9300 ?
    C37 O31 . 1.242(8) ?
    C37 O32 . 1.248(7) ?
    C42 N43 . 1.322(7) ?
    C42 N41 . 1.339(8) ?
    C42 C47 . 1.531(8) ?
    C44 N43 . 1.328(8) ?
    C44 C45 . 1.379(9) ?
    C44 H44 . 0.9300 ?
    C45 C46 . 1.389(9) ?
    C45 H45 . 0.9300 ?
    C46 N41 . 1.321(8) ?
    C46 H46 . 0.9300 ?
    C47 O42 . 1.246(7) ?
    C47 O41 . 1.244(7) ?
    O1 H11 . 0.861(15) ?
    O1 H12 . 0.859(15) ?
    O2 H21 . 0.861(15) ?
    O2 H22 . 0.857(15) ?
    O13 H131 . 0.857(14) ?
    O13 H132 . 0.864(15) ?
    O21 Li2 1_556 2.094(10) ?
    O23 H231 . 0.861(14) ?
    O23 H232 . 0.857(15) ?
    O33 H331 . 0.863(15) ?
    O33 H332 . 0.854(15) ?
    O41 Li4 1_556 2.126(9) ?
    O43 H431 . 0.858(15) ?
    O43 H432 . 0.862(14) ?
    N21 Li2 1_556 2.180(9) ?
    N41 Li4 1_556 2.107(10) ?
loop_
    _geom_angle_atom_site_label_1
    _geom_angle_atom_site_label_2
    _geom_angle_atom_site_label_3
    _geom_angle_site_symmetry_1
    _geom_angle_site_symmetry_3
    _geom_angle
    _geom_angle_publ_flag
    O13 Li1 O11 . . 103.9(5) ?
    O13 Li1 N23 . . 100.6(5) ?
    O11 Li1 N23 . . 98.7(5) ?
    O13 Li1 N11 . . 100.7(5) ?
    O11 Li1 N11 . . 80.8(4) ?
    N23 Li1 N11 . . 158.2(7) ?
    O13 Li1 O22 . . 98.5(5) ?
    O11 Li1 O22 . . 157.6(7) ?
    N23 Li1 O22 . . 77.9(3) ?
    N11 Li1 O22 . . 94.3(5) ?
    O23 Li2 O12 . . 98.4(5) ?
    O23 Li2 O21 . 1_554 100.1(5) ?
    O12 Li2 O21 . 1_554 161.4(7) ?
    O23 Li2 N13 . . 103.6(5) ?
    O12 Li2 N13 . . 79.2(3) ?
    O21 Li2 N13 1_554 . 97.7(4) ?
    O23 Li2 N21 . 1_554 104.6(5) ?
    O12 Li2 N21 . 1_554 96.0(4) ?
    O21 Li2 N21 1_554 1_554 78.0(3) ?
    N13 Li2 N21 . 1_554 151.8(6) ?
    O33 Li3 O31 . . 101.0(5) ?
    O33 Li3 O42 . . 101.2(5) ?
    O31 Li3 O42 . . 157.6(7) ?
    O33 Li3 N43 . . 108.5(5) ?
    O31 Li3 N43 . . 97.7(4) ?
    O42 Li3 N43 . . 77.4(3) ?
    O33 Li3 N31 . . 102.2(5) ?
    O31 Li3 N31 . . 78.4(3) ?
    O42 Li3 N31 . . 94.6(4) ?
    N43 Li3 N31 . . 149.2(6) ?
    O43 Li4 O32 . . 105.1(5) ?
    O43 Li4 N41 . 1_554 102.4(5) ?
    O32 Li4 N41 . 1_554 95.4(4) ?
    O43 Li4 N33 . . 102.6(5) ?
    O32 Li4 N33 . . 78.8(3) ?
    N41 Li4 N33 1_554 . 155.0(7) ?
    O43 Li4 O41 . 1_554 97.7(4) ?
    O32 Li4 O41 . 1_554 157.1(6) ?
    N41 Li4 O41 1_554 1_554 79.1(3) ?
    N33 Li4 O41 . 1_554 96.9(4) ?
    N11 C12 N13 . . 125.1(6) ?
    N11 C12 C17 . . 117.2(5) ?
    N13 C12 C17 . . 117.7(5) ?
    N13 C14 C15 . . 121.7(5) ?
    N13 C14 H14 . . 119.1 ?
    C15 C14 H14 . . 119.1 ?
    C14 C15 C16 . . 117.4(6) ?
    C14 C15 H15 . . 121.3 ?
    C16 C15 H15 . . 121.3 ?
    N11 C16 C15 . . 121.6(5) ?
    N11 C16 H16 . . 119.2 ?
    C15 C16 H16 . . 119.2 ?
    O11 C17 O12 . . 126.7(6) ?
    O11 C17 C12 . . 117.2(5) ?
    O12 C17 C12 . . 116.1(5) ?
    N23 C22 N21 . . 125.7(5) ?
    N23 C22 C27 . . 117.9(4) ?
    N21 C22 C27 . . 116.4(4) ?
    N23 C24 C25 . . 122.0(5) ?
    N23 C24 H24 . . 119.0 ?
    C25 C24 H24 . . 119.0 ?
    C26 C25 C24 . . 117.0(6) ?
    C26 C25 H25 . . 121.5 ?
    C24 C25 H25 . . 121.5 ?
    N21 C26 C25 . . 122.6(5) ?
    N21 C26 H26 . . 118.7 ?
    C25 C26 H26 . . 118.7 ?
    O21 C27 O22 . . 127.4(6) ?
    O21 C27 C22 . . 117.4(5) ?
    O22 C27 C22 . . 115.2(5) ?
    N31 C32 N33 . . 125.8(5) ?
    N31 C32 C37 . . 117.9(5) ?
    N33 C32 C37 . . 116.3(5) ?
    N33 C34 C35 . . 123.6(5) ?
    N33 C34 H34 . . 118.2 ?
    C35 C34 H34 . . 118.2 ?
    C34 C35 C36 . . 116.2(6) ?
    C34 C35 H35 . . 121.9 ?
    C36 C35 H35 . . 121.9 ?
    N31 C36 C35 . . 122.9(5) ?
    N31 C36 H36 . . 118.6 ?
    C35 C36 H36 . . 118.6 ?
    O31 C37 O32 . . 127.7(6) ?
    O31 C37 C32 . . 116.3(5) ?
    O32 C37 C32 . . 116.0(5) ?
    N43 C42 N41 . . 126.2(6) ?
    N43 C42 C47 . . 117.3(5) ?
    N41 C42 C47 . . 116.6(5) ?
    N43 C44 C45 . . 122.2(5) ?
    N43 C44 H44 . . 118.9 ?
    C45 C44 H44 . . 118.9 ?
    C44 C45 C46 . . 116.8(6) ?
    C44 C45 H45 . . 121.6 ?
    C46 C45 H45 . . 121.6 ?
    N41 C46 C45 . . 121.7(6) ?
    N41 C46 H46 . . 119.1 ?
    C45 C46 H46 . . 119.1 ?
    O42 C47 O41 . . 128.3(6) ?
    O42 C47 C42 . . 114.8(5) ?
    O41 C47 C42 . . 116.8(5) ?
    H11 O1 H12 . . 104(2) ?
    H21 O2 H22 . . 104(2) ?
    C17 O11 Li1 . . 115.2(5) ?
    C17 O12 Li2 . . 115.4(5) ?
    Li1 O13 H131 . . 123(4) ?
    Li1 O13 H132 . . 117(4) ?
    H131 O13 H132 . . 104(2) ?
    C27 O21 Li2 . 1_556 116.9(5) ?
    C27 O22 Li1 . . 114.9(5) ?
    Li2 O23 H231 . . 101(5) ?
    Li2 O23 H232 . . 113(5) ?
    H231 O23 H232 . . 104(2) ?
    C37 O31 Li3 . . 115.8(5) ?
    C37 O32 Li4 . . 116.1(5) ?
    Li3 O33 H331 . . 108(4) ?
    Li3 O33 H332 . . 134(5) ?
    H331 O33 H332 . . 104(2) ?
    C47 O41 Li4 . 1_556 115.0(5) ?
    C47 O42 Li3 . . 117.9(4) ?
    Li4 O43 H431 . . 102(5) ?
    Li4 O43 H432 . . 121(5) ?
    H431 O43 H432 . . 103(2) ?
    C16 N11 C12 . . 117.5(5) ?
    C16 N11 Li1 . . 132.9(5) ?
    C12 N11 Li1 . . 108.5(5) ?
    C12 N13 C14 . . 116.6(5) ?
    C12 N13 Li2 . . 109.0(5) ?
    C14 N13 Li2 . . 132.1(5) ?
    C26 N21 C22 . . 115.9(5) ?
    C26 N21 Li2 . 1_556 132.6(4) ?
    C22 N21 Li2 . 1_556 110.5(5) ?
    C24 N23 C22 . . 116.7(5) ?
    C24 N23 Li1 . . 130.3(5) ?
    C22 N23 Li1 . . 111.9(5) ?
    C36 N31 C32 . . 116.2(5) ?
    C36 N31 Li3 . . 132.4(4) ?
    C32 N31 Li3 . . 109.2(4) ?
    C34 N33 C32 . . 115.3(5) ?
    C34 N33 Li4 . . 132.3(5) ?
    C32 N33 Li4 . . 110.9(4) ?
    C46 N41 C42 . . 116.7(5) ?
    C46 N41 Li4 . 1_556 130.7(5) ?
    C42 N41 Li4 . 1_556 111.9(5) ?
    C42 N43 C44 . . 116.5(5) ?
    C42 N43 Li3 . . 111.7(5) ?
    C44 N43 Li3 . . 131.1(4) ?
loop_
    _geom_hbond_atom_site_label_D
    _geom_hbond_atom_site_label_H
    _geom_hbond_atom_site_label_A
    _geom_hbond_site_symmetry_A
    _geom_hbond_distance_DH
    _geom_hbond_distance_HA
    _geom_hbond_distance_DA
    _geom_hbond_angle_DHA
    O1 H11 O31 . 0.861(15) 1.99(3) 2.814(7) 159(8)
    O1 H12 O22 2_556 0.859(15) 2.06(2) 2.897(8) 164(6)
    O2 H21 O32 2_556 0.861(15) 2.04(3) 2.849(7) 155(7)
    O2 H22 O21 1_565 0.857(15) 1.902(18) 2.755(7) 174(8)
    O13 H131 O41 1_554 0.857(14) 2.13(3) 2.898(6) 149(4)
    O13 H132 O1 1_655 0.864(15) 2.02(3) 2.867(6) 165(7)
    O23 H232 O13 2_645 0.857(15) 2.01(3) 2.807(6) 154(5)
    O33 H331 O12 2_656 0.863(15) 1.925(17) 2.777(7) 169(6)
    O33 H332 O43 2_556 0.854(15) 2.31(3) 3.106(6) 154(6)
    O43 H431 O22 . 0.858(15) 2.03(2) 2.879(6) 170(7)
    O43 H432 O2 1_545 0.862(14) 2.00(4) 2.773(6) 148(5)
    O23 H231 O42 2_646 0.861(14) 1.855(15) 2.715(6) 177(5)
_shelx_hkl_file
;
   0   0  -1 987.875 54.0595   2
   0   0  -1 1190.37 68.4364   4
   0   0  -2 2406.08 120.941   2
   0   0  -2 2558.51 144.929   4
   0   0  -3-4.27823 45.8450   4
   0   0  -4 15004.8 512.244   4
   0   0  -5 6764.05 250.219   3
   0   0  -5 5956.83 356.801   4
   0   0  -6 494.295 123.442   4
   0   0  -7-3.50125 36.1364  19
   0   0  -7 14.4790 61.2152   4
   0   0  -7 34.2824 34.4040  18
   0   0  -7 66.8747 35.8006  21
   0   0  -7 22.8127 31.7549  12
   0   0  -8 2212.26 155.623  18
   0   0  -8 2096.49 289.748   4
   0   0  -8 2559.69 159.804  19
   0   0  -8 2108.72 159.095  12
   0   0  -9 536.749 83.8440  19
   0   0  -9 481.615 78.2568  12
   0   0  -9 462.467 77.5088  18
   0   0 -10 234.702 64.4197  12
   0   0 -10 285.618 59.5393  18
   0   0 -11 312.891 56.5611  18
   0   0 -11 307.177 59.2138  12
   0   0 -12 226.396 44.0627  12
   0   1   0 5.33788 12.0233   3
   0  -1   0 41.2166 15.5142   1
   0   1  -1 133.053 29.5136   3
   0   1  -1 155.475 33.4576   4
   0  -1  -1 123.737 20.0142   2
   0  -1  -2 66620.5 828.118   2
   0   1  -2 67858.0 965.733   4
   0  -1  -2 67511.6 940.643   4
   0   1  -3 357.499 57.7049   3
   0  -1  -3 453.613 80.4535   4
   0   1  -3 446.026 87.8121   4
   0  -1  -3 422.496 62.5196   2
   0   1  -4 1178.88 106.389   3
   0   1  -4 1228.40 146.661   4
   0  -1  -4 1198.99 142.042   4
   0   1  -5 4563.35 209.871   3
   0  -1  -5 4395.64 309.933   4
   0   1  -5 4255.42 303.080   4
   0   1  -6 444.588 112.985   4
   0  -1  -6 490.621 122.974   4
   0  -1  -7 62.3916 41.4465  18
   0   1  -7 112.864 77.6466   4
   0  -1  -7 77.0876 79.1728   4
   0   1  -7 97.9996 37.8093  19
   0  -1  -7 47.2679 30.2648  12
   0   1  -7 84.1344 34.7897  12
   0  -1  -7 94.5308 39.7951  21
   0  -1  -7 104.574 41.9787  19
   0  -1  -8 71.8700 40.2674  18
   0   1  -8 147.672 52.3022  19
   0   1  -8 44.2616 33.3439  12
   0   1  -8 97.7247 80.0734   4
   0  -1  -8 92.9670 36.0286  19
   0  -1  -8 130.108 91.2029   4
   0  -1  -8 97.5617 44.9560  12
   0  -1  -8 107.148 45.3661  21
   0   1  -8 91.4641 34.2816  18
   0   1  -9 2921.87 172.910  18
   0  -1  -9 2683.28 174.863  12
   0  -1  -9 2841.52 178.207  19
   0   1  -9 2316.53 168.787  12
   0  -1  -9 2245.50 156.515  18
   0  -1 -10 857.521 96.8904  18
   0   1 -10 739.429 102.763  12
   0  -1 -10 1039.14 104.596  12
   0  -1 -11 114.016 41.1772  18
   0   1 -11 30.9064 34.8113  12
   0  -1 -11 60.9548 32.5685  12
   0  -1 -12 47.8290 27.0927  12
   0  -1 -12 86.4494 31.0133  18
   0   1 -12 76.0451 34.9799  12
   0   2  -1 925.336 68.8469   4
   0   2   1 1159.38 78.0549   3
   0   2  -1 960.052 81.7383   3
   0  -2   1 907.861 88.8910   1
   0   2  -2 3483.64 162.825   3
   0  -2  -2 3723.36 170.218   4
   0  -2  -2 3617.50 130.117   2
   0   2  -3 1411.99 114.115   3
   0  -2  -3 1453.85 104.344   2
   0  -2  -3 1585.35 142.702   4
   0   2  -3 1689.29 151.536   4
   0   2  -4 2495.01 163.191   3
   0  -2  -4 2699.50 160.150   2
   0  -2  -4 2728.11 213.173   4
   0   2  -4 2566.08 215.789   4
   0  -2  -5 652.900 121.233   4
   0   2  -5 651.013 122.900   4
   0   2  -5 725.183 101.231   3
   0   2  -6 765.691 147.826   4
   0  -2  -6 774.708 139.455   4
   0  -2  -7 1233.05 118.068  19
   0  -2  -7 1307.50 104.155  21
   0  -2  -7 1287.59 107.186  12
   0   2  -7 1126.08 109.433  12
   0  -2  -7 1065.48 189.296   4
   0   2  -7 1157.40 200.638   4
   0   2  -8-21.1745 42.2361  12
   0  -2  -8 23.9468 66.1208   4
   0  -2  -8 60.4096 38.4752  21
   0  -2  -8 7.78416 39.8345  19
   0  -2  -8 27.4539 36.9359  12
   0   2  -8 59.4522 96.5323   4
   0  -2  -8 57.5924 39.7706  18
   0  -2  -9 935.319 108.193  18
   0  -2  -9 1179.80 119.384  12
   0  -2  -9 1083.77 104.893  21
   0   2  -9 840.381 104.551  12
   0  -2  -9 1111.61 115.794  19
   0   2 -10 588.778 90.4670  12
   0  -2 -10 897.973 101.484  12
   0  -2 -10 772.684 95.4713  18
   0  -2 -10 905.597 107.436  19
   0  -2 -11 250.944 54.9625  12
   0  -2 -11 278.909 56.8117  18
   0   2 -11 238.348 52.6663  12
   0  -2 -12 10.3310 23.4779  12
   0  -2 -12 56.1208 30.7939  18
   0   2 -12-40.8167 28.9683  12
   0   3   0-1.48488 36.8878   3
   0  -3   0-25.4607 38.8457   1
   0   3   0 2.55552 11.9623   4
   0  -3   1 13313.7 363.049   1
   0   3  -1 10048.7 280.714   4
   0   3   1 12417.8 331.581   3
   0  -3  -1 14445.7 378.247   1
   0   3  -1 11772.3 339.166   3
   0   3  -2 113640. 1472.93   3
   0  -3   2 110617. 1545.98   1
   0  -3  -2 108114. 1378.75   4
   0   3  -2 117146. 1455.10   4
   0   3  -3 1844.89 161.186   4
   0  -3  -3 2046.25 115.756   2
   0  -3  -3 1624.36 139.930   4
   0   3  -3 1860.30 148.429   3
   0  -3  -4 933.001 88.9016   2
   0   3  -4 909.337 128.046   4
   0  -3  -4 861.147 132.285   4
   0   3  -4 951.932 111.042   3
   0  -3  -5 366.648 93.2815   4
   0   3  -5 391.528 79.3963   3
   0   3  -5 476.908 117.372   4
   0   3  -6 6908.36 432.656   4
   0  -3  -6 6956.55 414.858   4
   0  -3  -7 506.541 71.8595  21
   0   3  -7 364.669 67.0154  12
   0  -3  -7 467.752 68.6551  12
   0  -3  -7 541.397 78.1195   5
   0   3  -7 328.657 116.376   4
   0  -3  -7 352.825 113.809   4
   0  -3  -8 173.979 107.159   4
   0  -3  -8 149.219 49.9009  19
   0   3  -8 152.201 48.4318  12
   0   3  -8 179.479 98.1673   4
   0  -3  -8 171.242 57.9410  18
   0  -3  -8 162.541 46.8988  12
   0  -3  -8 234.794 61.6166  21
   0  -3  -9 1266.68 120.669  12
   0   3  -9 916.221 105.683  12
   0  -3  -9 871.419 110.836  18
   0  -3  -9 1171.03 109.171  21
   0  -3  -9 1146.34 121.901  19
   0   3 -10 312.987 67.3076  12
   0  -3 -10 297.865 68.8594  18
   0  -3 -10 480.929 78.3236  19
   0  -3 -10 507.017 74.9963  12
   0  -3 -11 43.3861 29.7344  12
   0  -3 -11 15.3010 31.4826  18
   0   3 -11 22.2330 35.4661  12
   0   3 -12 11.2526 24.1337  12
   0  -3 -12 31.5449 24.9683  18
   0   4   0 999999. 9508.61   3
   0  -4   0 896404. 9510.36   1
   0  -4  -1 3787.20 228.805   1
   0   4  -1 4006.42 221.747   3
   0  -4   1 3901.64 235.798   1
   0   4  -1 3573.56 163.242   4
   0   4   1 4073.31 215.314   3
   0  -4   2 679.444 117.354   1
   0   4  -2 787.903 111.361   3
   0  -4  -2 581.068 60.4677   4
   0   4  -2 644.701 100.910   4
   0  -4  -3 94.9269 43.0016   4
   0  -4   3 137.987 64.7939   1
   0   4  -3 55.1544 56.1555   3
   0   4  -3 119.935 50.5401   4
   0  -4  -3 109.346 34.5724   2
   0   4  -4 102.331 50.0298   3
   0  -4   4 91.5693 79.4855   1
   0   4  -4 104.183 78.8229   4
   0  -4  -4 156.978 64.0942   4
   0   4  -5 1219.24 147.946   3
   0   4  -5 1248.38 170.140   4
   0  -4  -5 1100.62 148.086   4
   0   4  -6 1161.70 201.545   4
   0  -4  -6 1349.28 106.083  21
   0   4  -6 1167.30 109.561  12
   0  -4  -6 1114.76 165.468   4
   0   4  -7 70.6399 34.6719  20
   0  -4  -7 74.6964 29.8772  12
   0  -4  -7 83.1296 46.0437  16
   0  -4  -7 76.6931 43.2221   5
   0   4  -7-43.7236 63.0657   4
   0   4  -7 93.7355 41.3091  12
   0  -4  -7 116.785 48.6923  21
   0  -4  -8 12.0349 44.0960  19
   0   4  -8 19.4494 39.8508  12
   0   4  -8 127.544 107.483   4
   0  -4   8 175.221 112.861   1
   0  -4  -8-46.0765 33.4806  12
   0  -4  -8 55.0841 42.2640  18
   0  -4  -8 34.9953 42.6264  21
   0  -4  -9 181.351 57.8134  19
   0  -4  -9 140.451 59.7853  18
   0   4  -9 147.604 53.9789  12
   0  -4  -9 256.165 64.4818  21
   0  -4  -9 223.017 56.3067  12
   0  -4 -10 150.438 50.4049  19
   0  -4 -10 157.177 54.7258  18
   0  -4 -10 266.237 56.5751  12
   0   4 -10 186.585 54.0115  12
   0   4 -11 48.9865 33.6156  12
   0  -4 -11 71.2661 40.2538  18
   0  -4 -12 39.5609 30.2759  18
   0   4 -12 51.5405 27.4611  12
   0  -5   0 56.6971 64.8878   1
   0   5   0-2.68093 48.8324   3
   0  -5  -1 1163.66 143.852   1
   0   5  -1 1392.85 96.9037   4
   0  -5   1 1344.15 152.453   1
   0   5  -1 1182.48 139.060   3
   0   5   1 1425.56 145.669   3
   0  -5   2 1989.64 201.356   1
   0   5  -2 2302.99 170.177   4
   0   5  -2 2332.11 189.414   3
   0  -5  -2 2192.08 237.384   1
   0   5  -3 214.966 71.7968   3
   0  -5   3 191.880 81.1688   1
   0   5  -3 310.295 87.3911   4
   0   5  -4 885.981 144.768   4
   0   5  -4 826.071 132.191   3
   0  -5   4 696.982 148.173   1
   0   5  -5 1279.87 169.050   3
   0   5  -5 1336.16 197.046   4
   0  -5   5 1150.13 200.278   1
   0  -5  -6 87.2368 36.9052   5
   0   5  -6 43.0296 73.8843   4
   0  -5  -6 90.3690 43.8044  21
   0   5  -6 114.756 49.7650  20
   0   5  -6 173.864 58.0280  12
   0  -5   6 48.5375 58.3420   1
   0  -5  -7 225.650 59.2196   5
   0  -5   7 229.028 131.591   1
   0   5  -7 246.824 53.6496  20
   0   5  -7 357.658 70.8154  12
   0  -5  -7 289.341 59.0798  16
   0   5  -7 252.402 131.589   4
   0  -5  -7 341.773 72.6609  21
   0  -5  -8 64.4251 50.3254  18
   0   5  -8 80.5684 45.6110  12
   0   5  -8 113.256 40.4231  20
   0  -5  -8 59.1689 38.6990  21
   0  -5  -9 551.472 89.6108  18
   0  -5  -9 569.155 88.3362  19
   0   5  -9 488.959 84.3208  12
   0  -5  -9 740.606 89.3554  21
   0  -5 -10 501.392 79.9670  18
   0   5 -10 585.135 79.0526  12
   0  -5 -10 497.088 79.2077  19
   0  -5 -10 602.052 79.0466  21
   0  -5 -11 206.233 53.7453  19
   0  -5 -11 214.292 51.9256  18
   0   5 -11 196.080 45.5921  12
   0   5 -12 86.2007 26.9661  12
   0  -5 -12 84.6762 31.2886  18
   0  -6   0 2415.73 211.750   1
   0   6   0 2181.07 212.337   3
   0   6  -1 1725.55 192.951   3
   0   6   1 1709.13 180.503   3
   0  -6  -1 1844.02 195.795   1
   0  -6   1 1773.72 193.017   1
   0  -6   2 867.880 146.671   1
   0   6  -2 1023.16 113.183   4
   0  -6  -2 1127.27 182.551   1
   0   6  -2 843.218 135.849   3
   0   6  -3 826.642 120.371   4
   0   6  -3 739.473 133.529   3
   0  -6   3 729.110 146.738   1
   0  -6   4 1815.42 239.286   1
   0   6  -4 1704.89 200.235   3
   0   6  -4 1924.66 211.968   4
   0   6  -5 1584.87 205.228   3
   0  -6  -5 1427.08 124.111  21
   0  -6  -5 1771.54 132.532   8
   0   6  -5 1614.44 134.039  20
   0   6  -5 1399.44 215.189   4
   0  -6  -5 1567.68 122.053   5
   0  -6   5 1441.15 227.487   1
   0  -6  -6 63.3593 40.2840  21
   0   6  -6 219.293 61.5394  12
   0   6  -6 75.6035 40.6577  20
   0  -6  -6 64.4864 30.8739   5
   0  -6   6 3.92671 68.4317   1
   0   6  -6 79.7632 79.1108   4
   0   6  -7 1086.50 217.173   4
   0  -6  -7 1176.06 114.893  16
   0   6  -7 1097.40 114.568  12
   0  -6   7 1163.62 235.551   1
   0   6  -7 989.921 105.658  20
   0  -6  -7 1029.61 110.710   5
   0  -6  -7 1224.79 118.331  21
   0  -6  -8 181.335 65.6260  18
   0   6  -8 122.683 46.6815  20
   0  -6  -8 92.6342 45.8120   5
   0   6  -8 145.580 50.0027  12
   0  -6  -8 133.582 52.0239  21
   0  -6  -9 817.867 104.088  19
   0   6  -9 795.617 83.0532  20
   0   6  -9 646.597 90.4027  12
   0  -6  -9 719.469 94.7067  18
   0  -6  -9 914.494 102.440  21
   0   6 -10 491.288 73.9378  12
   0  -6 -10 672.968 82.4691  21
   0  -6 -10 466.136 70.2459  19
   0  -6 -10 476.808 71.8247  18
   0   6 -11 370.181 53.6922  12
   0  -6 -11 395.784 61.5482  19
   0  -6 -11 322.528 52.2027  18
   0  -7   0 15.2730 59.0751   1
   0   7   0 17.2410 64.4450   3
   0  -7  -1 10594.2 518.444   1
   0   7   1 10924.5 487.139   3
   0  -7   1 9688.81 486.418   1
   0   7  -1 10179.5 490.938   3
   0   7  -2 17945.3 653.588   3
   0  -7   2 15724.7 648.835   1
   0  -7   3 457.576 112.872   1
   0   7  -3 677.705 150.945   3
   0   7  -4 145.340 50.7592  20
   0  -7  -4 62.0828 37.7205   8
   0  -7  -4 131.376 49.2531  21
   0  -7   4 85.1422 83.1920   1
   0   7  -4 98.3737 78.6573   3
   0  -7   5 1051.56 200.394   1
   0   7  -5 906.267 170.069   3
   0  -7  -5 981.074 104.402   8
   0  -7  -5 933.142 98.7455   5
   0  -7  -5 1037.64 103.189  21
   0  -7   5 954.932 91.2858  10
   0   7  -5 867.704 103.634  20
   0   7  -6 1987.17 149.760  12
   0  -7  -6 2719.24 166.892  21
   0  -7  -6 2197.69 156.861   5
   0   7  -6 2205.47 160.141  20
   0  -7   6 2085.33 289.451   1
   0  -7  -7 141.601 53.5219  16
   0  -7  -7 189.621 57.1210   5
   0  -7  -7 175.023 59.6872  21
   0   7  -7 120.235 43.2039  20
   0   7  -7 162.504 54.7571  12
   0  -7  -8 10.8554 32.5930  16
   0  -7  -8 43.0046 42.7924  18
   0  -7  -8 0.39910 38.8925  21
   0  -7  -8 39.7815 36.4100   5
   0   7  -8-12.6378 29.4554  20
   0   7  -8 2.31290 37.7083  12
   0   7  -9 111.454 39.6134  12
   0  -7  -9 93.5190 49.0809  18
   0   7  -9 35.4850 32.9041  20
   0  -7  -9 99.0178 46.0668  21
   0  -7  -9 39.9321 38.2476  19
   0   7 -10 85.2029 35.3121  12
   0  -7 -10 159.175 49.5417  19
   0  -7 -10 94.3957 39.2123  18
   0  -7 -10 143.648 46.2069  21
   0  -7 -11 94.6501 33.3649  18
   0   7 -11 55.2758 25.7242  12
   0  -8   0 63486.9 1448.43   1
   0   8   0 67675.8 1451.59   3
   0   8  -1 1014.85 186.655   3
   0  -8   1 1025.62 167.730   1
   0  -8  -1 1225.72 207.428   1
   0  -8  -2 226.320 83.0520   1
   0  -8  -2 245.822 54.5078   8
   0   8  -2 226.907 99.8693   3
   0  -8   2 320.002 112.359   1
   0   8  -3 162.703 90.1925   3
   0  -8   3 117.412 39.5275  10
   0  -8  -3 223.360 62.4365  21
   0   8  -3 191.599 58.5450  20
   0  -8  -3 161.316 48.1752   8
   0   8   3 156.571 43.1600  17
   0  -8   3 149.192 93.2661   1
   0   8  -4 4214.84 364.120   3
   0   8  -4 3819.19 203.715  20
   0  -8  -4 4139.77 209.254   8
   0   8   4 4519.74 175.264  17
   0  -8  -4 4004.06 199.723  21
   0  -8   4 3546.11 362.930   1
   0  -8   4 4022.93 181.233  10
   0   8  -5 10.7749 62.8524   3
   0  -8  -5 38.8542 45.8796   8
   0  -8   5 93.6767 95.7283   1
   0   8  -5-0.92357 41.0529  20
   0  -8   5 58.3646 37.1440  10
   0  -8  -5 46.4137 40.3750   5
   0  -8  -5-24.2514 41.3528  21
   0  -8  -6 803.626 99.3253  21
   0   8  -6 628.438 91.9431  12
   0  -8  -6 578.917 84.7231   5
   0  -8   6 555.461 175.915   1
   0   8  -6 620.754 90.6025  20
   0   8  -7 6.83178 31.0878  12
   0  -8  -7 5.17499 38.5639  21
   0  -8  -7-19.3075 35.6703   5
   0  -8  -7-37.2632 36.1589  18
   0  -8  -7-5.92340 32.8215  16
   0   8  -7 11.9590 33.5371  20
   0  -8  -8 770.127 92.8404  21
   0  -8  -8 626.380 89.1698  16
   0  -8  -8 588.830 86.0255  18
   0   8  -8 544.665 80.4915  20
   0   8  -8 520.525 80.9770  12
   0  -8  -8 582.323 85.3674   5
   0  -8  -9 1.06788 34.9820  18
   0   8  -9 23.9485 28.0659  20
   0  -8  -9 15.2091 38.8436  21
   0  -8  -9 10.3282 34.0304  19
   0   8  -9 22.7609 32.2059  12
   0  -8 -10 70.9446 36.0362  19
   0   8 -10 25.8499 23.1175  12
   0  -8 -10 15.8212 27.5614  18
   0   9   0 66.9653 75.7189   3
   0  -9   0-68.1768 72.4150   1
   0  -9   0 24.2507 35.9075  14
   0  -9   1 383.941 69.5089  14
   0   9  -1 457.675 131.394   3
   0  -9  -1 367.007 69.3641   8
   0  -9  -1 434.916 154.138   1
   0  -9   1 379.410 132.569   1
   0   9  -1 511.134 70.7313  20
   0   9   1 439.806 61.4182  17
   0  -9  -2 2104.38 146.375   8
   0   9  -2 2514.78 155.375  20
   0   9  -2 2380.48 285.142   3
   0  -9   2 2396.52 153.034  14
   0  -9   2 2359.10 292.821   1
   0   9   2 2390.03 134.603  17
   0   9  -3 476.313 143.964   3
   0   9  -3 491.603 80.4411  20
   0   9   3 414.336 67.6233  17
   0  -9  -3 450.150 80.3192   8
   0  -9  -3 461.141 72.9487  21
   0  -9   3 319.303 133.855   1
   0  -9   3 388.233 69.9590  14
   0   9  -4 343.898 131.854   3
   0  -9  -4 256.090 67.1831   8
   0   9   4 263.682 51.0383  17
   0   9  -4 184.181 55.4300  20
   0   9  -4 338.314 58.3613  17
   0  -9   4 178.394 132.179   1
   0  -9   4 244.005 58.4958  14
   0  -9  -4 243.590 57.5950  21
   0  -9  -5 121.515 50.7648   5
   0   9  -5 81.4313 47.1608  20
   0  -9   5 124.251 87.8304   1
   0   9  -5 23.6060 65.9190   3
   0  -9   5 124.846 51.7649  14
   0  -9  -5 127.137 50.6317  21
   0  -9  -5 199.492 67.0981   8
   0  -9  -6 577.578 83.9348  18
   0  -9  -6 623.933 93.6724  21
   0  -9   6 622.492 81.4928  14
   0   9  -6 525.368 80.3790  20
   0  -9  -6 595.483 91.4978   5
   0   9  -7 115.467 44.0432  20
   0   9  -7 98.7654 47.9816  12
   0  -9  -7 138.972 51.0143  18
   0  -9  -7 141.343 55.3622  16
   0  -9  -7 172.715 56.3491  21
   0  -9  -7 110.365 55.7974   5
   0  -9  -8 161.337 49.6725  18
   0  -9  -8 138.553 52.7783  21
   0  -9  -8 162.450 48.0763  16
   0   9  -8 117.197 32.3595  12
   0  -9  -8 126.150 50.9009   5
   0   9  -8 162.730 45.0902  20
   0  -9  -9 66.7086 36.8431  21
   0   9  -9 9.31125 23.1296  12
   0  -9  -9 5.77593 28.5821  18
   0  -9  -9-7.88278 30.0439  19
   0   9  -9 23.3805 31.2811  20
   0  -9 -10 35.6940 28.6883  19
   0  -9 -10 15.5899 22.6794  18
   0   9 -10-13.6668 22.5218  11
   0  10   0 1657.52 119.956  17
   0 -10   0 1722.97 139.672  14
   0  10  -1 146.081 98.5725   3
   0  10  -1 103.257 42.0313  17
   0  10   1 85.6414 39.4514  17
   0  10  -1 226.059 54.1910  20
   0 -10  -1 139.010 51.9933   8
   0 -10   1 123.185 44.3346  14
   0  10  -2 263.285 121.479   3
   0 -10  -2 262.270 63.9840   8
   0  10  -2 259.590 57.7780  17
   0  10  -2 275.069 55.1188  20
   0 -10   2 283.017 64.5326  14
   0  10   2 301.908 61.9592  17
   0  10  -3 168.408 93.4450   3
   0 -10  -3 361.994 76.2419   8
   0 -10   3 319.709 64.2030  14
   0  10  -3 342.560 68.9448  20
   0  10  -3 399.744 66.8112  17
   0  10   3 456.023 71.8569  17
   0 -10  -3 405.691 69.7678  21
   0 -10  -4 87.5467 47.4939   8
   0 -10  -4 135.041 50.6409  21
   0 -10   4 126.965 47.7947  14
   0  10   4 165.996 44.4203  17
   0  10  -4 168.459 50.6097  20
   0  10  -4 144.596 44.2488  17
   0  10  -5 79.2070 40.6880  20
   0 -10  -5 61.7556 40.2856  21
   0 -10  -5 88.3261 49.4796   5
   0 -10   5 90.6557 35.6495  14
   0 -10  -6 62.3595 53.3709   5
   0 -10   6 53.5023 32.2937  14
   0  10  -6 22.7941 35.8460  20
   0 -10  -6 90.2044 50.3047  21
   0 -10  -7 91.8442 45.9750  21
   0 -10  -7 60.7947 42.1975   5
   0  10  -7 20.5834 31.5258  20
   0 -10  -7-16.5719 32.9202  16
   0 -10  -7 40.8374 36.7166  18
   0 -10  -8 168.020 48.6511  19
   0 -10  -8 170.133 51.9791   5
   0 -10  -8 186.584 48.4016  21
   0  10  -8 94.9704 40.2204  20
   0 -10  -8 96.6298 37.2230  18
   0 -10  -9 144.951 37.6309  21
   0 -10  -9 121.120 40.0734  19
   0 -10  -9 47.0268 28.2627  18
   0  10  -9 32.5269 22.5962  20
   0  11   0 0.99843 34.4861  17
   0 -11   0 4.55114 38.5453   8
   0  11   1 1494.47 117.406  17
   0 -11  -1 1415.58 133.220   8
   0 -11   1 1390.67 131.471  14
   0  11  -1 1472.91 115.832  17
   0 -11   2 548.494 81.2098  14
   0  11  -2 548.460 74.3411  20
   0  11   2 540.643 73.7005  17
   0  11  -2 476.327 72.5980  17
   0 -11  -2 560.858 84.9275   8
   0 -11  -3 44.9823 46.2181   8
   0  11  -3 22.6091 34.2726  20
   0 -11   3 51.3458 45.8328  14
   0  11   3 7.35426 34.2574  17
   0  11  -3 29.9859 33.9491  17
   0 -11   4 188.116 58.2761  14
   0 -11  -4 105.468 43.3387  21
   0  11  -4 71.8820 35.9795  17
   0  11  -4 116.697 46.6135  20
   0 -11  -4 86.2204 49.2414   5
   0 -11  -4 70.1188 44.6769   8
   0  11   4 91.3620 35.6856  17
   0 -11   5 174.343 55.3563  14
   0 -11  -5 96.7059 48.4352   5
   0  11  -5 83.7034 35.5212  20
   0 -11  -5 120.331 51.1972  21
   0 -11  -6 272.672 63.8075   5
   0  11  -6 237.301 49.3070  20
   0 -11  -6 271.339 59.8075  21
   0 -11   6 210.611 53.9663  14
   0 -11  -7 76.2880 39.9439   5
   0  11  -7 87.1128 39.9948  20
   0 -11  -7 69.7849 38.6425  16
   0 -11  -7 37.3968 31.0680  21
   0  11  -8-7.77980 22.8756  20
   0 -11  -8 28.5393 29.6370  21
   0 -11  -8-30.8339 28.7918  19
   0  12   0 5081.08 214.635  17
   0 -12   0 5396.83 246.092   8
   0  12   1 130.666 46.5019  17
   0 -12   1 106.346 42.4172   8
   0 -12  -1 139.811 52.1542   8
   0  12  -1 83.1122 35.8253  17
   0  12   2 32.7002 34.1109  17
   0  12  -2 48.4097 31.8688  20
   0  12  -2 50.0789 36.6751  17
   0 -12  -2-27.4741 45.8408   8
   0  12  -3 32.9735 32.0626  17
   0 -12  -3 112.948 54.9711   8
   0  12   3 11.5662 34.4920  17
   0 -12   3 82.0092 43.9023  14
   0  12  -3 87.8365 40.8799  20
   0  12  -4 336.009 63.0820  20
   0 -12  -4 262.631 64.7125   5
   0  12  -4 384.095 55.8066  17
   0 -12   4 308.823 60.2799  14
   0  12   4 492.758 65.7706  17
   0 -12  -4 341.354 73.6860   8
   0 -12  -5 8.20932 38.6136   5
   0  12  -5 10.5451 29.3191  20
   0 -12   5-33.0729 32.1925  14
   0  12  -6 161.464 43.5669  20
   0 -12  -6 70.9170 34.7601  21
   0 -12  -6 76.8612 42.9073   5
   0 -12  -7 13.6913 24.8347  16
   0  12  -7 1.49678 22.7283  20
   0 -12  -7 4.52466 23.7762  21
   0 -12  -7-24.9730 32.8022   5
   0  12  -8 5.84400 18.2341  20
   0 -13   0-20.1328 35.4962   8
   0  13   0 27.8159 32.7426  17
   0  13  -1 34.1417 33.1728  17
   0 -13  -1 24.4898 37.6200   8
   0  13   1 72.7064 40.5241  17
   0 -13   1 7.37360 33.9527   8
   0  13  -2 1150.20 96.1338  17
   0  13   2 1275.61 98.7342  17
   0 -13  -2 1145.90 116.560   8
   0 -13   2 1174.55 111.558   8
   0 -13  -3 113.004 48.1540   8
   0 -13   3 87.8982 41.5986   8
   0  13  -3 71.5487 32.6587  20
   0  13   3 153.914 40.8393  17
   0  13  -3 32.6113 32.3790  17
   0 -13  -3 32.5115 38.3895   5
   0  13  -4 19.4219 25.8174  17
   0  13  -4 34.8929 29.6806  20
   0  13   4 22.6945 27.3062  17
   0 -13  -4 11.5979 33.4513   5
   0  13  -5 60.6437 25.1991  20
   0 -13  -5 45.4919 35.4733   5
   0 -13  -6 415.210 60.6984   5
   0 -13  -6 400.769 65.5948  16
   0  13  -6 539.514 57.3196  20
   0  13  -7 95.2520 25.7982  20
   0  14   0 414.244 56.8527  17
   0 -14   0 330.479 66.7929   8
   0 -14  -1 146.820 48.9118   8
   0 -14   1 104.149 40.1598   8
   0  14   1 210.153 42.9707  17
   0  14  -1 159.325 40.9852  17
   0 -14  -2 88.2977 40.2606   8
   0 -14  -2 98.1594 43.4467   5
   0  14  -2 84.7903 32.5906  17
   0 -14   2 30.7816 34.2238   8
   0  14   2 105.041 36.7169  17
   0  14   3 236.012 42.2511  17
   0  14  -3 302.130 45.4488  17
   0 -14  -3 112.507 45.7934   5
   0  14   4-28.5542 24.2277  17
   0  14  -4 10.0830 21.0079  20
   0 -14  -4-28.6780 30.5695   5
   0  14  -5 68.7135 23.0094  20
   0 -14  -5 32.0214 29.2828   5
   0  15   0 42.3556 28.5846  17
   0 -15   0 19.7824 27.9795   8
   0  15   1 76.6029 30.7842  17
   0 -15  -1 65.3932 33.8270   8
   0 -15   1 38.5876 29.3560   8
   0 -15  -1-17.7981 26.9833   5
   0  15  -1 101.298 29.5984  17
   0 -15  -2 11.0986 26.2135   5
   0  15   2 48.2805 24.7875  17
   0  15  -2 55.7441 22.0566  17
   0 -15  -3 28.6900 25.8417   5
   0  15   3 47.9736 22.3367  17
   1   0 -12 576.083 72.6061  12
   1   0 -11 69.6839 40.5000  12
   1   0 -11 74.0971 41.6129  18
   1   0 -10 767.760 103.189  12
   1   0 -10 771.343 94.9910  18
   1   0  -9 30.1270 34.0896  12
   1   0  -9 98.9563 48.8783  18
   1   0  -9 38.9286 77.6569   4
   1   0  -8 1028.42 91.8474  15
   1   0  -8 821.230 97.4456  12
   1   0  -8 973.758 103.623  19
   1   0  -8 899.174 99.3757  18
   1   0  -8 816.497 88.6973  21
   1   0  -8 842.565 181.339   4
   1   0  -7 35.0038 53.4152   4
   1   0  -7 26.9215 31.8844  19
   1   0  -7 20.9855 26.8587  12
   1   0  -6 1088.82 160.531   4
   1   0  -5 874.225 122.152   4
   1   0  -4 107.212 15.6561   3
   1   0  -4 109.943 55.8302   4
   1   0  -3 271.221 68.3295   4
   1   0  -2 769.740 80.4378   4
   1   0  -1 1265.89 75.6582   4
  -1   0   0 1460.05 74.2901   1
  -1   0   0 1699.79 82.2952   2
  -1   0  -1 44.6343 30.8396   2
  -1   0  -2 3477.14 188.223   2
  -1   0  -3-16.7314 40.2531   2
  -1   0  -4 1546.96 180.271   4
  -1   0  -4 1477.00 155.211   2
  -1   0  -5 546.720 126.125   4
  -1   0  -6 6565.12 454.067   4
  -1   0  -7 776.148 95.2214  19
  -1   0  -7 617.113 87.6273  12
  -1   0  -7 556.795 153.334   4
  -1   0  -7 606.834 80.6793  18
  -1   0  -8 135.419 121.696   4
  -1   0  -8 128.347 48.4991  19
  -1   0  -8 31.3276 41.4523  12
  -1   0  -8 34.1861 36.8322  18
  -1   0  -9 147.893 50.8216  12
  -1   0  -9 73.9247 38.8576  18
  -1   0  -9 152.023 55.3966  19
  -1   0 -10 8623.44 290.482  18
  -1   0 -10 8643.25 305.530  12
  -1   0 -11 239.300 49.4162  12
   1   0  12 143.625 55.7627   7
  -1   0 -12-1.01363 23.3385  12
   1   1 -12 514.771 68.6897  12
   1  -1 -12 492.140 64.9941  18
   1  -1 -12 547.549 69.4016  12
   1   1 -11 249.138 54.4116  18
   1  -1 -11 297.911 57.1066  18
   1   1 -11 309.608 65.8586  12
   1  -1 -11 260.721 59.0872  12
   1  -1 -10 495.451 84.2480  12
   1  -1 -10 379.383 76.1882  18
   1   1 -10 381.922 79.6933  12
   1   1 -10 501.377 75.0353  18
   1  -1  -9 1514.33 131.166  18
   1  -1  -9 1724.85 137.189  19
   1  -1  -9 1726.07 134.435  12
   1  -1  -9 1716.00 129.640  15
   1   1  -9 1618.55 278.136   4
   1   1  -9 1686.01 130.592  18
   1  -1  -9 1487.47 272.247   4
   1  -1  -9 1447.43 112.755  21
   1   1  -9 1655.93 133.828  12
   1   1  -8 974.911 98.1204  18
   1   1  -8 959.316 93.9161  15
   1  -1  -8 817.182 181.441   4
   1   1  -8 759.536 99.0727  12
   1  -1  -8 951.082 92.1522  15
   1  -1  -8 787.478 86.7822  21
   1  -1  -8 870.805 97.6605  19
   1  -1  -8 852.171 94.4437  12
   1  -1  -8 850.593 98.1897  18
   1   1  -8 789.437 191.045   4
   1   1  -7 498.582 136.532   4
   1  -1  -7 427.322 123.592   4
   1  -1  -7 386.283 62.3367  18
   1   1  -7 596.803 78.4902  12
   1  -1  -7 446.263 66.7467  19
   1  -1  -7 413.897 59.1486  12
   1   1  -7 429.799 66.7416  19
   1   1  -6 4452.13 330.154   4
   1  -1  -6 4345.79 321.482   4
   1  -1  -5 14208.7 507.347   4
   1   1  -5 14384.0 530.701   4
   1  -1  -4 15049.1 466.294   4
   1   1  -4 15430.8 313.265   3
   1   1  -4 15287.6 486.496   4
   1   1  -3 989.528 110.078   4
   1   1  -3 897.096 64.7281   3
   1  -1  -3 856.204 95.0379   4
   1   1  -2 38429.9 639.406   4
   1   1  -2 36566.4 506.267   3
   1  -1  -2 37188.1 597.329   4
  -1  -1   1 224.085 39.8234   1
  -1   1   1 224.618 28.3337   3
  -1   1   1 136.831 16.7588   2
   1  -1  -1 214.957 32.2144   4
   1   1  -1 208.569 37.8906   4
  -1  -1   0 10298.7 244.751   1
  -1   1   0 8107.47 208.835   2
  -1  -1  -1 163.989 43.2843   2
  -1   1  -1 145.685 42.0445   2
  -1  -1  -2 6969.12 270.438   2
  -1   1  -2 7210.11 272.549   2
  -1  -1  -3 10628.1 353.729   2
  -1   1  -3 10137.5 373.942   2
  -1  -1  -4 20549.3 566.661   2
  -1  -1  -4 19604.8 631.296   4
  -1  -1  -5 1403.68 188.094   4
  -1   1  -5 1695.15 164.077   3
  -1   1  -5 1210.74 185.439   4
  -1  -1  -6 930.849 170.153   4
  -1   1  -6 781.351 158.850   4
  -1  -1  -7 412.496 66.8437  21
  -1   1  -7 387.949 72.3836  12
  -1  -1  -7 519.684 76.5772  12
  -1  -1  -7 438.521 75.0221  19
  -1   1  -7 276.165 113.628   4
  -1   1  -7 548.182 73.0628  19
  -1  -1  -7 238.596 89.5561   4
  -1  -1  -8 93.9589 42.9960  18
  -1   1  -8 44.3065 61.1419   4
  -1   1  -8 29.1979 34.2161  12
  -1  -1  -8-15.3024 38.1030  19
  -1  -1  -8 19.9521 37.5352  12
  -1  -1  -8 64.2860 102.245   4
  -1   1  -8 57.0241 42.1055  19
  -1  -1  -9 290.548 68.7611  19
  -1  -1  -9 201.950 62.2637  12
  -1  -1  -9 233.564 58.7171  18
  -1   1  -9 198.313 60.9767  12
  -1   1 -10 2086.24 153.594  12
  -1  -1 -10 2407.13 152.591  18
  -1  -1 -10 2521.08 159.309  12
  -1  -1 -11 351.422 59.7119  12
  -1  -1 -11 315.593 58.1732  18
  -1   1 -11 355.901 62.8649  12
  -1   1 -12 42.6039 24.9673  12
   1  -1  12 89.1090 46.8385   7
   1  -2 -12 32.1928 27.3919  18
   1  -2 -12 92.7559 35.9297  12
   1   2 -12 9.32554 27.5617  12
   1  -2 -11 696.163 88.7646  18
   1  -2 -11 960.780 97.7945  12
   1   2 -11 848.763 91.7248  12
   1  -2 -10 113.720 47.2013  12
   1  -2 -10 112.435 48.3582  18
   1   2 -10 81.8928 40.5612  12
   1  -2 -10 130.768 47.1954  19
   1  -2  -9 134.165 50.3390  19
   1   2  -9 99.9135 51.1910  12
   1  -2  -9 101.901 48.7578  18
   1  -2  -9-7.71725 36.4460  15
   1  -2  -9 116.034 47.7002  12
   1  -2  -9 71.8573 37.8905  21
   1   2  -9 80.3589 39.6515  18
   1  -2  -8 498.728 68.7123  12
   1   2  -8 576.759 73.7416  18
   1   2  -8 639.405 87.2037  15
   1  -2  -8 542.952 71.5832  21
   1  -2  -8 444.846 141.430   4
   1  -2  -8 518.603 83.0784  18
   1   2  -8 426.094 77.3722  12
   1   2  -8 652.691 174.344   4
   1  -2  -8 558.338 86.0380  19
   1  -2  -7 4827.11 217.296  18
   1  -2  -7 5062.58 195.159  21
   1  -2  -7 5231.91 209.346  12
   1   2  -7 5111.99 218.833  12
   1  -2  -7 4938.33 225.580  19
   1   2  -7 4823.74 386.142   4
   1  -2  -7 5023.61 394.292   4
   1   2  -6 2867.50 263.956   4
   1  -2  -6 3020.89 262.261   4
   1  -2  -5 1018.05 135.139   4
   1   2  -5 1102.91 101.658   3
   1   2  -5 993.069 156.523   4
   1  -2  -4 86710.8 1309.92   4
   1   2  -4 85424.2 1391.14   4
   1   2  -4 82990.9 1147.42   3
   1   2  -3 1602.81 146.505   4
   1  -2  -3 1505.26 122.466   4
   1   2  -3 1436.15 106.045   3
  -1  -2   2 22436.6 516.851   1
   1   2  -2 22671.3 482.294   4
  -1   2   2 21223.6 354.350   3
   1  -2  -2 20181.3 394.865   4
   1   2  -2 20024.0 412.902   3
   1   2  -1 2097.44 118.364   4
  -1  -2   1 2331.35 140.417   1
   1  -2  -1 1954.73 78.7481   4
   1   2  -1 1901.17 117.844   3
  -1   2   1 2025.02 102.173   3
  -1   2   0 89437.7 1150.32   3
   1  -2   0 83469.2 1014.76   1
  -1  -2  -1 16534.3 436.790   1
  -1   2  -1 12952.6 353.034   3
  -1   2  -2 1459.49 129.087   3
  -1  -2  -2 1323.55 116.618   2
  -1   2  -3 5639.93 268.253   3
  -1   2  -3 5254.10 296.118   4
  -1  -2  -3 6098.24 266.019   2
  -1  -2  -4 15336.7 553.988   4
  -1  -2  -4 16700.6 497.368   2
  -1   2  -4 16653.1 503.241   3
  -1  -2  -5 3689.30 307.302   4
  -1  -2  -5 4322.25 271.609   2
  -1   2  -5 4476.74 270.644   3
  -1   2  -5 4013.02 329.278   4
  -1  -2  -6 133.520 75.1030   4
  -1   2  -6 230.812 105.468   4
  -1  -2  -7 224.411 92.1835   4
  -1  -2  -7 404.242 67.4695  21
  -1  -2  -7 480.739 70.7807  12
  -1   2  -7 330.284 69.8199  12
  -1   2  -7 304.017 135.036   4
  -1  -2  -7 402.668 71.2871  19
  -1  -2  -8 2551.31 165.582  21
  -1  -2  -8 3232.07 186.068  12
  -1   2  -8 2716.45 173.798  12
  -1  -2  -8 2362.00 317.610   4
  -1   2  -8 2481.45 341.249   4
  -1  -2  -8 3050.92 193.216  19
  -1  -2  -8 2617.11 167.779  18
  -1   2  -9 14.6942 36.2248  12
  -1  -2  -9 70.8778 43.2938  18
  -1  -2  -9 50.4580 43.1057  19
  -1  -2  -9 33.7923 34.2514  12
  -1  -2 -10 182.389 53.1939  18
  -1   2 -10 193.828 52.0416  12
  -1  -2 -10 262.828 56.9896  12
  -1  -2 -10 203.379 57.0295  19
  -1  -2 -11 87.6469 32.5109  12
  -1   2 -11 64.2835 37.1195  12
  -1  -2 -11 97.5963 39.2697  18
  -1   2 -12 202.610 36.3735  12
   1  -2  12 279.908 55.2585   7
   1   2  12 309.238 63.9097   7
   1  -3 -12 215.922 43.8076  12
   1  -3 -12 196.483 42.1235  18
   1   3 -11 758.974 86.4106  12
   1  -3 -11 811.319 94.7946  18
   1  -3 -11 1023.28 99.6701  12
   1   3 -10 39.6619 40.0022  12
   1  -3 -10 17.9024 35.5409  19
   1  -3 -10 89.6789 39.7905  21
   1  -3 -10 43.6400 30.1741  12
   1  -3 -10 39.3663 42.1866  18
   1  -3  -9 217.426 48.5137  21
   1  -3  -9 281.603 63.5653  12
   1  -3  -9 184.553 59.0247  18
   1  -3  -9 186.054 56.1620  19
   1   3  -9 225.264 70.4267  12
   1  -3  -8 1048.24 103.213  16
   1  -3  -8 1099.05 103.742  12
   1   3  -8 963.138 203.109   4
   1  -3  -8 838.629 105.963  19
   1  -3  -8 813.875 100.776  18
   1  -3  -8 909.585 95.0623  21
   1   3  -8 816.961 94.3958  12
   1  -3  -8 873.887 181.457   4
   1  -3  -7 52.4132 37.1176  12
   1  -3  -7-11.4103 30.0231  21
   1  -3  -7 14.2476 31.3061   5
   1   3  -7-6.58666 28.1166  12
   1  -3  -7-26.2003 34.5617  16
   1  -3  -7-69.7382 75.9069   4
   1  -3  -7-9.88089 30.9183  18
   1   3  -7 39.8024 78.3660   4
   1  -3  -6 38.1012 52.8968   4
   1   3  -6 156.179 78.3707   4
   1  -3  -5 310.508 81.5211   4
   1   3  -5 218.134 57.4430   3
   1   3  -5 273.674 88.6410   4
   1   3  -4 9062.53 335.398   3
   1  -3  -4 9722.71 373.512   4
   1   3  -4 9053.61 418.557   4
  -1  -3   3 1530.75 159.509   1
   1   3  -3 1421.17 125.045   3
   1   3  -3 1416.21 151.930   4
   1  -3  -3 1312.10 116.647   4
   1   3  -2 101936. 1374.97   3
  -1   3   2 105947. 1297.50   3
  -1  -3   2 115124. 1522.66   1
   1   3  -2 116169. 1432.07   4
  -1  -3   1 37072.8 724.245   1
   1   3  -1 36643.9 612.228   4
   1   3  -1 35126.4 657.623   3
   1  -3  -1 37945.0 605.826   1
  -1   3   1 36024.0 619.397   3
  -1  -3   0 9265.23 331.176   1
   1  -3   0 9396.27 257.027   1
   1  -3   1 4687.28 231.170   1
  -1   3  -1 4823.26 214.627   4
  -1   3  -1 5460.28 241.754   3
  -1  -3  -2 4587.53 214.115   2
  -1   3  -2 4355.95 235.880   3
  -1   3  -2 4088.03 230.324   4
  -1   3  -3 3914.06 237.213   3
  -1  -3  -3 4256.41 224.567   2
  -1   3  -3 3664.94 259.429   4
  -1  -3  -4 3485.29 277.707   4
  -1  -3  -4 3961.51 238.338   2
  -1   3  -4 4149.72 255.794   3
  -1   3  -4 3565.69 292.239   4
  -1   3  -5 1269.96 183.602   4
  -1   3  -5 1040.32 142.428   3
  -1  -3  -5 1259.00 175.462   4
  -1  -3  -6 12171.3 323.468  21
  -1  -3  -6 12807.9 346.997   5
  -1  -3  -6 10874.4 573.045   4
  -1   3  -6 10728.7 571.043   4
  -1   3  -7 253.725 108.453   4
  -1  -3  -7 204.100 50.9820  21
  -1   3  -7 253.368 66.2026  12
  -1  -3  -7 281.517 56.7335  12
  -1  -3  -7 165.501 74.3726   4
  -1  -3  -8 448.031 82.6176  19
  -1   3  -8 486.945 82.7858  12
  -1  -3  -8 423.204 78.3513  21
  -1  -3  -8 356.551 141.645   4
  -1  -3  -8 524.736 77.2262  12
  -1   3  -8 325.825 168.283   4
  -1  -3  -9 72.7690 43.5672  18
  -1  -3  -9 64.1960 35.6115  12
  -1   3  -9-17.8936 34.4689  12
  -1  -3  -9 35.6551 41.3825  19
  -1  -3 -10 344.957 63.7748  18
  -1   3 -10 454.732 74.2245  12
  -1  -3 -10 429.054 73.6896  19
  -1  -3 -10 448.936 67.0781  12
  -1   3 -11 18.5700 31.9878  12
  -1  -3 -11-3.18667 31.6193  18
  -1   3 -12 145.034 32.7771  12
   1   3  12 384.753 62.0648   7
   1  -4 -12 350.999 54.4543  18
   1   4 -12 373.662 53.8287  12
   1   4 -11 157.345 46.3336  12
   1  -4 -11 305.635 56.6647  12
   1  -4 -11 167.902 49.9107  18
   1  -4 -10 175.127 51.0347  12
   1  -4 -10 182.399 53.8143  18
   1   4 -10 139.859 47.1949  12
   1  -4 -10 273.445 62.4994  21
   1  -4 -10 169.073 53.5469  19
   1   4  -9 116.774 52.9211  12
   1  -4  -9 42.7126 35.7284  18
   1  -4  -9 183.889 48.8816  21
   1  -4  -9 151.919 47.3817  12
   1  -4  -9 127.505 56.5041  19
  -1  -4   8 610.896 168.119   1
   1   4  -8 642.407 78.8925  20
   1  -4  -8 575.621 81.4051  16
   1   4  -8 637.306 169.739   4
   1   4  -8 519.326 75.5417  12
   1  -4  -8 671.313 89.1158  21
   1  -4  -8 531.129 83.4150  18
   1  -4  -8 565.953 93.6433  19
   1  -4  -8 548.037 74.0405  12
   1  -4  -7 189.098 49.4112  16
   1   4  -7 171.084 36.2175  20
   1   4  -7 160.239 51.1346  12
   1   4  -7 215.645 101.570   4
   1  -4  -7 174.262 40.8272  12
   1  -4  -7 150.546 48.0034   5
   1  -4  -7 134.626 42.4511  18
  -1  -4   7 120.895 107.590   1
   1  -4  -7 211.758 53.4239  21
   1   4  -6 611.980 130.915   4
   1  -4  -6 737.036 132.784   4
  -1  -4   6 673.931 158.150   1
  -1  -4   5 273.212 106.989   1
   1   4  -5 189.272 85.2601   4
   1  -4  -5 268.469 72.0949   4
   1   4  -5 178.938 62.0590   3
  -1  -4   4 119.193 78.7944   1
   1  -4  -4 105.509 47.7290   4
   1   4  -4 195.886 77.7698   4
   1   4  -4 132.082 62.0520   3
  -1  -4   3 35361.2 840.514   1
   1   4  -3 32989.3 729.274   3
   1   4  -3 36832.2 809.752   4
   1  -4  -3 32914.8 578.653   4
  -1  -4   2 1350.01 160.998   1
  -1   4   2 1458.27 132.692   3
   1   4  -2 1447.30 130.713   4
   1   4  -2 1570.00 150.495   3
   1  -4  -1 3572.94 182.870   1
   1   4  -1 2869.55 205.221   3
  -1   4   1 3222.37 196.208   3
  -1  -4   1 3227.74 226.855   1
   1   4  -1 3332.18 179.021   4
   1  -4   0 4944.96 216.299   1
  -1   4   0 4080.68 218.744   3
  -1  -4   0 4399.12 261.849   1
   1   4   0 4370.64 227.879   3
   1  -4   1 12423.9 389.119   1
  -1   4  -1 11830.9 387.893   3
  -1  -4  -1 11810.8 445.111   1
   1  -4   2 1185.77 134.237   1
  -1  -4  -2 1246.44 186.901   1
  -1   4  -2 1082.26 125.200   3
  -1   4  -3-49.8559 53.0515   4
  -1   4  -3 15.7520 44.6894   3
  -1  -4  -3-20.7485 39.4341   2
  -1  -4  -4 1473.33 170.402   4
  -1   4  -4 1573.61 167.169   3
  -1  -4  -4 1460.34 143.426   2
  -1   4  -4 1213.60 175.566   4
  -1  -4  -5 1125.25 164.212   4
  -1   4  -5 1158.43 168.079   4
  -1   4  -5 1458.35 173.749   3
  -1  -4  -6 7228.03 265.337   5
  -1   4  -6 6673.28 449.616   4
  -1   4  -6 6675.78 259.216  20
  -1   4  -6 7730.62 417.631   3
  -1  -4  -6 6589.84 253.811  21
  -1  -4  -6 6481.34 424.211   4
  -1   4  -7 525.984 75.1009  20
  -1   4  -7 442.952 136.374   4
  -1  -4  -7 451.518 74.7955  21
  -1  -4  -7 446.731 78.5800   5
  -1   4  -7 395.113 81.2978  12
  -1   4  -8 604.692 90.0218  12
  -1  -4  -8 725.835 94.3543  21
  -1  -4  -8 707.126 97.6731  19
  -1  -4  -9 86.5833 41.2004  21
  -1   4  -9 89.2693 45.9158  12
  -1  -4  -9 70.9225 40.4312  18
  -1  -4  -9 115.937 53.2117  19
  -1  -4 -10 3945.39 204.097  19
  -1   4 -10 3628.86 196.434  12
  -1  -4 -10 3368.39 195.541  18
  -1   4 -11 126.980 43.0004  12
  -1  -4 -11 87.4170 35.4562  18
   1   5 -12 339.022 46.4928  12
   1  -5 -12 344.052 50.5613  18
   1   5 -11-27.7976 35.5528  12
   1  -5 -11 85.1511 41.8137  18
   1  -5 -10 282.076 63.7145  18
   1  -5 -10 343.291 60.6381  19
   1   5 -10 357.685 64.9458  12
   1  -5 -10 582.269 77.5058  12
   1  -5 -10 508.909 73.2275  21
   1  -5  -9 117.408 47.9380  21
   1  -5  -9 20.8068 36.5661  18
   1   5  -9 18.5190 46.2806  12
   1  -5  -9 16.9033 34.7587  12
   1  -5  -9 85.6701 49.4301  16
   1  -5  -9 56.2669 48.8857  19
  -1  -5   8 475.336 169.510   1
   1  -5  -8 297.148 67.3485   5
   1  -5  -8 397.089 70.9689  21
   1   5  -8 404.485 68.1332  20
   1  -5  -8 216.786 63.2873  18
   1  -5  -8 340.675 64.4056  12
   1  -5  -8 259.799 58.2483  16
   1   5  -8 341.726 62.6318  12
   1   5  -8 283.228 133.222   4
   1  -5  -8 203.531 56.5254  19
   1  -5  -7 1006.58 109.508  18
   1  -5  -7 1401.13 115.077  12
   1   5  -7 1144.12 114.064  12
   1  -5  -7 1122.03 109.327  16
   1  -5  -7 1051.10 105.686   5
   1  -5  -7 1242.95 109.066  21
   1   5  -7 1144.99 107.603  20
   1   5  -7 1326.29 224.737   4
  -1  -5   7 1012.35 206.610   1
   1   5  -6 2127.11 252.941   4
   1  -5  -6 1654.64 121.851   5
   1  -5  -6 1621.34 128.170  21
   1   5  -6 1646.32 125.188  12
  -1  -5   6 1527.15 233.605   1
   1   5  -6 1770.27 131.184  20
   1   5  -5 1053.50 154.406   3
  -1  -5   5 841.727 170.860   1
   1   5  -5 1107.15 171.765   4
   1   5  -4 1646.44 193.051   4
  -1  -5   4 1463.97 206.648   1
   1   5  -4 1493.73 173.908   3
  -1  -5   3 1826.86 208.608   1
   1   5  -3 1773.53 173.571   4
   1   5  -3 1673.12 177.320   3
   1  -5  -2 4280.06 275.615   1
   1   5  -2 3216.20 237.279   3
  -1  -5   2 3454.04 259.217   1
  -1   5   2 3949.97 232.645   3
   1   5  -2 3725.77 216.312   4
   1   5  -1 574.420 109.420   3
   1  -5  -1 588.374 87.4096   1
  -1  -5   1 576.085 114.067   1
   1   5  -1 444.368 75.3504   4
  -1   5   1 613.564 100.891   3
  -1   5   0 5455.05 286.066   3
  -1  -5   0 5252.04 322.502   1
   1   5   0 5249.61 292.553   3
   1  -5   0 5223.09 267.304   1
   1  -5   1 314.824 70.3896   1
  -1   5  -1 236.569 42.3644   4
  -1  -5  -1 300.719 83.7964   1
  -1   5  -1 243.666 82.2191   3
   1  -5   2 1497.06 173.600   1
  -1   5  -2 1191.86 122.912   4
  -1  -5  -2 1932.58 229.059   1
  -1   5  -2 1742.45 173.742   3
  -1   5  -3 713.853 127.364   3
   1  -5   3 673.182 127.661   1
  -1   5  -3 720.433 115.187   4
  -1  -5  -3 557.409 93.2691   2
  -1  -5  -3 431.037 91.9892   4
  -1   5  -4 7696.92 402.016   3
   1  -5   4 6299.65 431.438   1
  -1   5  -4 6943.92 395.389   4
  -1   5  -5 746.889 142.557   4
  -1  -5  -5 560.562 74.1613   5
   1  -5   5 755.596 168.533   1
  -1   5  -5 590.034 130.085   3
   1  -5   6 3.28170 68.7634   1
  -1   5  -6 168.323 85.1171   3
  -1  -5  -6 196.761 58.2336  21
  -1  -5  -6 137.475 48.6228   5
  -1   5  -6 172.893 60.2766  20
  -1   5  -6 0.73679 63.1881   4
  -1  -5  -7 294.465 60.9740  21
  -1   5  -7 234.503 65.9467  12
  -1   5  -7 254.724 63.8380  20
  -1  -5  -7 247.640 60.1535   5
   1  -5   7 225.091 124.899   1
  -1   5  -7 84.9420 107.258   4
  -1   5  -8 6.30136 33.4908  12
  -1   5  -8-44.4925 40.2038  20
  -1  -5  -8 45.5162 41.3815  21
  -1  -5  -9 62.7293 46.1003  21
  -1  -5  -9 82.6803 43.1884  18
  -1  -5  -9 103.206 47.5699  19
  -1   5  -9 20.1083 44.3556  12
  -1  -5 -10 1613.58 123.194  19
  -1  -5 -10 1419.82 118.034  18
  -1   5 -10 1470.83 120.723  12
   1   5  11 799.048 89.9564   7
  -1   5 -11 518.976 65.1865  12
  -1  -5 -11 643.708 69.8616  18
   1   6 -12 106.537 31.2814  11
   1  -6 -12 108.959 32.9213  18
   1   6 -11 356.282 54.2270  12
   1  -6 -11 389.451 60.7551  19
   1  -6 -11 485.408 66.7273  18
   1  -6 -10 164.190 47.3989  21
   1   6 -10 180.115 52.2346  12
   1  -6 -10 108.152 43.9323  19
   1  -6 -10 150.303 42.3252  18
   1  -6  -9-11.8163 40.7985  21
   1  -6  -9 86.6627 43.7195  16
   1  -6  -9 23.2169 37.8307  19
   1   6  -9 65.3195 37.0560  20
   1   6  -9 72.4092 39.7765  12
   1  -6  -9-8.16391 42.9176  18
   1  -6  -8 1232.32 119.426   5
   1  -6  -8 1621.66 133.607  21
   1  -6  -8 1246.23 127.784  18
   1   6  -8 1204.97 120.191  12
   1   6  -8 1360.18 117.617  20
   1  -6  -8 1353.35 127.310  16
   1  -6  -7 378.911 70.9316  18
   1   6  -7 296.273 62.8304  12
   1  -6  -7 417.247 74.0639   5
   1  -6  -7 403.069 73.1747  21
  -1  -6   7 285.340 133.998   1
   1   6  -7 335.241 56.8842  20
   1   6  -7 259.860 106.903   4
   1  -6  -7 446.293 76.2206  16
   1   6  -6 488.285 74.9392  12
   1  -6  -6 476.843 74.2973  21
   1  -6  -6 402.822 66.1374   5
   1   6  -6 509.311 139.301   4
  -1  -6   6 430.607 144.397   1
   1   6  -6 453.512 72.5549  20
   1   6  -5 78.9691 79.7438   4
   1  -6  -5 141.562 46.9198   8
   1  -6  -5 84.5947 47.6125  21
   1   6  -5 94.6798 41.9636  20
   1   6  -5 69.1634 53.0081   3
  -1  -6   5 192.834 93.6775   1
   1   6  -4 6884.29 380.977   4
   1   6  -4 6694.10 393.651   3
   1   6  -3 453.336 97.8210   4
  -1  -6   3 483.882 122.984   1
   1   6  -3 440.834 111.014   3
  -1   6   2 7620.98 360.431   3
   1  -6  -2 8624.27 438.850   1
   1   6  -2 8349.23 330.478   4
   1   6  -2 7288.73 391.316   3
  -1   6   1 2859.96 234.280   3
   1   6  -1 2706.42 230.953   3
   1  -6  -1 2616.03 211.709   1
  -1  -6   1 2379.85 250.727   1
   1  -6   0 54859.9 1070.21   1
  -1  -6   0 53482.0 1187.19   1
  -1  -6  -1 4103.68 315.409   1
   1  -6   1 4302.24 274.107   1
  -1   6  -1 4462.58 295.062   3
  -1   6  -2 1096.66 156.250   3
  -1  -6  -2 1332.42 199.142   1
   1  -6   2 1266.79 164.844   1
  -1   6  -3 493.253 101.535   4
   1  -6   3 326.743 92.4593   1
  -1   6  -3 433.284 118.298   3
  -1   6  -4 18663.0 671.468   4
   1  -6   4 17087.5 723.939   1
  -1   6  -4 17817.8 669.252   3
   1  -6   5 1403.76 103.726  10
  -1  -6  -5 1207.89 113.134   5
   1  -6   5 1110.73 201.737   1
  -1   6  -5 1227.30 187.290   3
  -1   6  -5 1509.17 211.576   4
  -1   6  -5 1247.48 128.238  20
  -1  -6  -5 1563.58 120.886  21
  -1   6  -6 150.863 69.4509   3
  -1  -6  -6 233.181 57.2147  21
  -1   6  -6 133.123 90.0569   4
   1  -6   6 262.715 113.604   1
   1  -6   6 195.083 45.2838  10
  -1  -6  -6 173.520 47.9836   5
  -1   6  -6 159.854 55.6014  20
  -1   6  -7 238.006 60.1078  20
  -1   6  -7 236.338 62.3905  12
  -1  -6  -7 240.294 62.3280   5
  -1  -6  -7 300.423 71.2945  21
  -1   6  -7 286.035 140.229   4
   1  -6   7 230.629 134.854   1
  -1   6  -8 195.877 49.1183  20
  -1  -6  -8 229.483 54.3943  21
  -1   6  -8 134.956 60.5479  12
  -1  -6  -9 135.712 52.6202  21
  -1  -6  -9 68.7299 43.6288  18
  -1  -6  -9 138.857 53.9907  19
  -1   6  -9 38.2914 39.2471  12
  -1  -6 -10 212.925 54.7548  19
  -1  -6 -10 160.811 47.2344  18
  -1   6 -10 225.425 54.5147  12
  -1   6 -11 164.813 39.3032  12
  -1  -6 -11 112.739 32.2797  18
   1   7 -11 291.770 45.7275  12
   1  -7 -11 390.967 57.9966  18
   1  -7 -10 91.1475 38.9471  18
   1   7 -10 103.221 40.3349  12
   1  -7 -10 182.062 51.3023  21
   1  -7 -10 190.627 53.4520  19
   1  -7  -9 40.5067 41.0102  16
   1   7  -9 31.8551 37.4268  20
   1  -7  -9 3.37934 37.8927  18
   1  -7  -9-15.5465 39.3960  21
   1   7  -9-29.4130 34.7710  12
   1  -7  -9-31.0490 34.2265  19
   1   7  -8 803.812 94.7204  12
   1   7  -8 718.552 90.6637  20
   1  -7  -8 688.557 92.8955   5
   1  -7  -8 814.975 103.082  16
   1  -7  -8 854.887 104.084  21
   1  -7  -8 673.490 94.3379  18
  -1  -7   7 179.115 137.810   1
   1  -7  -7 174.837 54.3708   5
   1   7  -7 205.568 61.1931  12
   1  -7  -7 203.815 56.0035  21
   1  -7  -7 145.693 51.3341  18
   1  -7  -7 105.772 50.9545  16
   1   7  -7 155.553 50.1638  20
   1  -7  -6 241.119 58.0256  21
   1   7  -6 208.563 53.3568  20
   1   7  -6 253.205 57.1777  12
   1  -7  -6 225.048 54.9214   5
  -1  -7   6 248.615 123.008   1
   1  -7  -5 2904.62 171.929  21
  -1  -7   5 2388.98 297.395   1
   1   7  -5 2307.42 159.950  20
   1  -7  -5 2375.92 149.159   5
   1   7  -5 2628.80 283.231   3
   1  -7  -5 2467.73 156.735   8
   1   7  -4 1293.10 200.815   3
   1  -7  -4 1593.28 127.406  21
   1  -7  -4 1479.59 118.801   8
  -1  -7   4 1389.16 213.460   1
   1   7  -4 1490.76 124.664  20
   1   7  -3 968.493 158.703   3
  -1  -7   3 825.937 161.713   1
   1   7  -2 29855.0 868.560   3
  -1   7   2 31648.2 857.508   3
  -1   7   1 31658.7 857.231   3
   1  -7  -1 31646.5 870.227   1
  -1  -7   0 1508.44 211.341   1
  -1   7   0 1527.71 193.954   3
   1  -7   0 1592.76 188.531   1
   1  -7   1 3406.57 276.539   1
  -1   7  -1 3241.90 276.664   3
  -1  -7  -1 3044.13 297.258   1
  -1   7  -2 2062.35 231.310   3
   1  -7   2 1995.94 215.975   1
  -1  -7  -2 2397.16 300.793   1
  -1   7  -3 190.565 91.4882   3
   1  -7   3 273.107 94.0764   1
   1  -7   4 124.143 77.5408   1
  -1  -7  -4 2.18356 33.6845   8
   1  -7   4 5.04349 27.6594  10
  -1   7  -4 0.23938 35.7416  20
  -1  -7  -4 82.5611 44.5050   5
  -1   7  -4 40.6741 59.8680   3
  -1  -7  -4-3.13426 29.7534  21
   1  -7   5 934.100 93.3163  10
  -1  -7  -5 1092.78 104.454  21
  -1  -7  -5 818.599 97.8061   5
  -1   7  -5 737.032 146.107   3
  -1   7  -5 885.946 106.773  20
   1  -7   5 778.517 162.502   1
   1  -7   6 5551.75 465.857   1
   1  -7   6 6068.57 227.651  10
  -1  -7  -6 5459.29 246.682   5
  -1   7  -6 5181.15 243.251  20
  -1  -7  -7 239.197 58.1611   5
  -1   7  -7 226.654 58.6986  20
  -1  -7  -7 194.737 56.1019  21
  -1   7  -7 228.174 69.4560  12
  -1  -7  -8 582.138 81.6134  21
  -1  -7  -8 443.160 74.9192   5
  -1   7  -8 300.477 59.2027  20
  -1   7  -8 462.332 79.5505  12
  -1  -7  -8 494.370 87.6235  18
  -1  -7  -9 329.256 67.1658  18
  -1   7  -9 376.318 59.3687  20
  -1  -7  -9 385.814 70.5946  21
  -1  -7  -9 327.434 69.4687  19
  -1   7  -9 302.521 59.3102  12
  -1  -7 -10 142.893 44.5670  19
  -1   7 -10 47.9707 31.6121  12
  -1  -7 -10 96.6849 37.5259  18
  -1  -7 -11 27.9563 21.4535  18
   1  -8 -11 39.8623 27.5165  18
   1   8 -11-25.3254 25.0891  11
   1  -8 -10 30.2459 33.0688  21
   1  -8 -10 23.9133 30.5242  19
   1   8 -10 24.1655 23.5202  20
   1  -8 -10 3.02380 33.6856  18
   1   8 -10-26.0705 26.2246  12
   1  -8  -9 489.031 77.5110  21
   1  -8  -9 526.139 81.2941  19
   1   8  -9 488.447 66.9195  20
   1  -8  -9 486.446 76.2930  18
   1  -8  -9 576.418 78.0800  16
   1   8  -9 553.069 72.7334  12
   1  -8  -8 171.888 59.1613  21
   1  -8  -8 164.560 52.6019  18
   1   8  -8 104.321 41.9767  12
   1  -8  -8 189.480 55.0140   5
   1   8  -8 100.314 40.0469  20
   1  -8  -8 60.6343 43.2138  16
   1   8  -7 507.500 74.5525  12
   1  -8  -7 605.114 88.5629  21
   1   8  -7 472.492 78.6955  20
   1  -8  -7 519.761 82.6279  18
   1  -8  -7 403.142 75.6364   5
  -1  -8   6 32.8136 67.2923   1
   1  -8  -6 122.389 54.4555   5
   1   8  -6 47.7367 36.0738  20
   1  -8  -6 99.9781 43.3867  18
   1  -8  -6 62.4737 38.9440  21
  -1  -8   5 167.784 95.9712   1
   1  -8  -5 157.025 49.8553   5
   1  -8  -5 117.672 53.6093  21
   1   8  -5 191.594 97.9950   3
   1  -8  -5 150.769 54.3535   8
   1   8  -5 129.683 48.0510  20
   1  -8  -4 185.179 54.6858  21
   1   8  -4 288.694 115.746   3
  -1   8   4 177.389 44.8762  17
   1   8  -4 233.302 55.5848  20
   1  -8  -4 235.000 60.7233   8
  -1  -8   4 173.193 44.9938  14
  -1  -8   4 180.401 113.810   1
   1  -8  -3 6824.32 247.982  21
   1   8  -3 6491.26 258.109  20
   1   8  -3 6320.01 437.288   3
   1  -8  -3 6305.53 248.316   8
  -1  -8   3 6245.38 233.179  14
  -1  -8   3 5977.24 465.389   1
   1  -8  -2 49.5402 32.8721   8
   1   8  -2 112.894 73.9615   3
  -1  -8   2 3.52148 76.6101   1
  -1  -8   1 874.673 181.523   1
  -1   8   1 1076.71 172.799   3
  -1   8   0 726.333 151.009   3
  -1  -8   0 980.964 177.193   1
  -1   8  -1 1333.91 205.122   3
  -1  -8  -1 1811.19 258.785   1
   1  -8   1 1455.70 195.910   1
  -1   8  -2 340.656 112.444   3
   1  -8   2 301.141 103.037   1
  -1   8  -2 350.054 69.2605  20
   1  -8   2 381.661 63.0890  10
  -1  -8  -2 513.266 163.923   1
  -1  -8  -2 358.100 63.1673   8
   1   8   2 336.478 57.3433  17
  -1  -8  -3 253.756 53.8404  21
  -1   8  -3 301.615 65.0930  20
   1  -8   3 237.752 50.2479  10
   1   8   3 249.293 51.1799  17
  -1  -8  -3 295.660 58.9279   8
   1  -8   3 362.736 115.608   1
  -1   8  -3 223.426 106.664   3
   1  -8   4 151.120 48.4201  10
  -1   8  -4 179.817 72.4878   3
  -1  -8  -4 166.257 53.2908   8
   1   8   4 230.353 51.2867  17
   1  -8   4 194.598 97.5896   1
  -1  -8  -4 159.987 55.1497   5
  -1   8  -4 205.290 64.1551  20
  -1  -8  -4 154.965 51.5556  21
   1  -8   5 298.940 58.7168  10
  -1  -8  -5 307.526 66.8627  21
  -1   8  -5 309.345 72.2908  20
  -1   8  -5 286.182 106.166   3
  -1  -8  -5 206.705 57.7808   5
   1  -8   6 2822.61 164.535  10
  -1  -8  -6 2697.12 182.314   5
  -1   8  -6 2571.00 177.784  20
  -1   8  -7 14.3767 32.6605  20
  -1  -8  -7 20.2370 41.2588   5
  -1  -8  -7 7.83453 35.2485  21
  -1   8  -7 38.6111 36.2334  12
  -1  -8  -8 264.230 63.2408   5
  -1  -8  -8 368.988 65.7780  21
  -1   8  -8 141.452 52.8784  12
  -1   8  -8 209.369 48.6787  20
  -1  -8  -8 215.458 63.8834  18
  -1  -8  -9 138.500 49.1498  21
  -1   8  -9 84.0645 30.8229  12
  -1  -8  -9 168.838 48.7731  18
  -1   8  -9 135.178 37.3923  20
  -1  -8  -9 73.6083 38.9623  19
  -1  -8 -10 566.887 66.9384  18
  -1   8 -10 527.784 59.1125  12
  -1  -8 -10 498.733 63.8916  19
   1   9 -10 55.5188 30.7060  11
   1  -9 -10-5.92830 25.4802  19
   1  -9 -10 52.4159 30.5742  18
   1  -9 -10 70.5489 33.0846  21
   1   9 -10 47.6172 22.5076  20
   1  -9  -9 277.435 53.0932  16
   1  -9  -9 311.241 55.8041  18
   1  -9  -9 364.038 64.6793  21
   1   9  -9 243.486 46.1932  20
   1  -9  -9 293.652 58.3412  19
   1  -9  -8 194.053 58.1921  21
   1  -9  -8 39.0138 40.0192  16
   1  -9  -8 112.863 44.9601  18
   1   9  -8 89.0796 36.1924  20
   1  -9  -8 122.424 49.7908   5
   1  -9  -7 240.615 57.7685  18
   1   9  -7 234.597 60.9596  20
   1  -9  -7 245.978 62.4265   5
   1  -9  -7 178.285 57.3413  21
   1  -9  -6 48.4693 45.4393   5
   1  -9  -6 119.781 44.5382  18
   1  -9  -6 69.0885 42.7606  21
   1   9  -6 69.0579 42.7643  20
  -1  -9   5 359.791 68.8652  14
   1   9  -5 368.924 118.625   3
   1   9  -5 282.998 59.3730  20
  -1  -9   5 543.423 177.732   1
   1  -9  -5 294.857 68.2862   5
   1  -9  -5 285.858 67.8998  21
   1  -9  -5 327.850 75.4399   8
  -1  -9   4-0.33373 83.3514   1
   1  -9  -4 111.655 52.4697   8
   1   9  -4 103.123 74.3442   3
   1   9  -4 108.354 37.3454  17
   1  -9  -4 198.373 60.8458  21
   1   9  -4 36.8483 35.0235  20
  -1  -9   4 143.812 48.3342  14
  -1   9   4 108.122 41.4226  17
   1   9  -3 325.355 58.2893  17
  -1  -9   3 273.005 62.7561  14
   1  -9  -3 237.248 58.8013   8
   1  -9  -3 345.906 68.3405  21
  -1  -9   3 236.331 118.447   1
  -1   9   3 316.237 51.8142  17
   1   9  -3 177.098 92.5028   3
   1   9  -3 308.475 60.8467  20
  -1  -9   2 2058.45 288.021   1
   1  -9  -2 1924.06 141.947  21
   1  -9  -2 1990.86 145.476   8
   1   9  -2 2096.10 131.583  17
   1   9  -2 2333.43 143.061  20
  -1  -9   2 2078.01 142.006  14
  -1   9   1 45.0724 67.2130   3
  -1  -9   1 102.178 41.6871  14
   1  -9  -1 123.862 50.4857  14
   1   9  -1 72.5523 38.8006  17
  -1  -9   1 11.3513 88.9854   1
  -1   9   0 1040.33 197.494   3
  -1  -9   0 1100.02 108.501   8
  -1  -9   0 1073.89 208.620   1
   1   9   0 1193.06 97.7041  17
   1  -9   0 1025.22 103.376  14
   1  -9   1 56.8954 32.9089  14
  -1   9  -1-112.355 86.9013   3
  -1  -9  -1-67.4378 96.8273   1
   1   9   1 85.0144 38.2596  17
  -1   9  -1 28.3536 32.8983  20
  -1  -9  -1 0.58381 37.9772   8
  -1   9  -2 692.386 162.295   3
  -1  -9  -2 589.080 81.4245   8
   1   9   2 529.530 69.5462  17
  -1   9  -2 580.419 86.6894  20
   1  -9   2 565.721 76.5184  14
   1  -9   3 187.988 57.6116  14
  -1   9  -3 152.649 90.9300   3
   1   9   3 158.726 38.5500  17
  -1   9  -3 184.651 58.4095  20
  -1  -9  -3 176.913 55.9948   8
   1  -9   3 171.266 45.1994  10
  -1  -9  -4 849.400 103.390   5
  -1   9  -4 809.985 105.742  20
   1  -9   4 680.647 82.9700  10
  -1   9  -4 631.805 153.759   3
  -1  -9  -4 758.694 99.9039   8
   1   9   4 948.415 89.0459  17
  -1  -9  -4 817.019 95.8308  21
  -1  -9  -5 115.016 48.1863  21
  -1  -9  -5 63.1294 41.2937   5
  -1   9  -5 97.9907 50.3194  20
   1  -9   5 34.9681 31.9326  10
  -1   9  -6 389.037 76.2357  12
  -1  -9  -6 532.594 79.5138  21
  -1  -9  -6 388.764 76.3049   5
  -1   9  -6 384.343 69.9732  20
  -1  -9  -7 211.653 59.9921   5
  -1   9  -7 169.565 53.5506  12
  -1  -9  -7 236.594 59.6441  21
  -1   9  -7 215.085 52.2322  20
  -1  -9  -7 251.331 61.3034  18
   1  -9   7 297.120 58.0724  14
  -1   9  -8 56.5738 33.1170  12
  -1   9  -8 96.5128 37.6141  20
  -1  -9  -8 79.1816 38.4256   5
  -1  -9  -8 79.5885 39.8498  18
  -1  -9  -8 54.1834 35.5567  21
  -1  -9  -9-4.75814 28.7413  19
  -1   9  -9 65.1918 33.9834  12
  -1  -9  -9-36.3797 33.8106  18
  -1   9  -9 10.7092 26.1012  20
  -1  -9 -10 169.830 35.5072  19
   1 -10  -9 80.1048 30.8502  16
   1 -10  -9 8.19735 25.1613  19
   1 -10  -9 28.8584 29.5863  21
   1  10  -9 30.3076 30.4316  11
   1  10  -9 10.1115 23.1048  20
   1 -10  -8 780.601 89.6409   5
   1 -10  -8 819.384 94.1793  19
   1 -10  -8 900.952 92.1338  21
   1  10  -8 711.818 78.0958  20
   1 -10  -8 812.853 88.4048  16
   1 -10  -7 17.3675 40.2257  16
   1  10  -7 60.4007 39.3601  20
   1 -10  -7 57.8703 38.8306   5
   1 -10  -7 21.9233 38.3503  21
   1 -10  -6 12.0783 35.7760  21
   1  10  -6 110.625 46.2503  20
   1 -10  -6 72.2403 48.8744   5
   1 -10  -5 105.696 52.3743   5
   1 -10  -5 7.03076 42.0080  21
  -1 -10   5 45.6918 40.7063  14
   1  10  -5 9.94777 37.1032  20
   1 -10  -5 85.1168 47.5224   8
   1  10  -4 125.983 37.4690  17
   1  10  -4 160.616 48.5229  20
  -1  10   4 179.082 46.5541  17
  -1 -10   4 89.0395 44.3365  14
   1 -10  -4 140.157 59.0525   8
   1 -10  -4 213.102 62.7139  21
   1  10  -3 207.543 51.4822  17
   1  10  -3 218.931 52.4573  20
  -1 -10   3 86.5000 111.192   1
   1 -10  -3 204.361 56.1322  21
   1 -10  -3 242.556 63.6650   8
  -1 -10   3 207.471 58.7155  14
  -1  10   3 190.390 46.5170  17
  -1  10   2 1001.52 100.054  17
  -1 -10   2 1039.14 217.311   1
   1 -10  -2 1119.23 113.117  21
   1  10  -2 1064.81 102.352  20
   1 -10  -2 1058.81 110.267   8
  -1 -10   2 1105.50 112.377  14
   1  10  -2 1127.38 97.9673  17
   1  10  -1 904.563 88.9017  17
   1 -10  -1 995.179 108.890  14
  -1 -10   1 770.683 186.818   1
   1  10   0 8672.40 275.126  17
  -1  10   0 9266.66 581.525   3
  -1 -10   0 8973.09 308.932   8
   1 -10   0 8727.80 315.317  14
  -1 -10   0 9678.10 658.555   1
   1 -10   1 887.211 102.520  14
  -1 -10  -1 1001.05 239.723   1
  -1  10  -1 941.075 98.5257  20
   1  10   1 860.338 89.3542  17
  -1  10  -1 808.649 186.622   3
  -1 -10  -1 923.641 101.549   8
  -1  10  -2-73.3723 78.4011   3
  -1  10  -2 30.7760 35.2982  20
   1 -10   2-15.5117 38.9451  14
  -1 -10  -2 49.3231 44.7645   8
   1  10   2 27.0761 34.0515  17
   1 -10   3 104.757 39.4357  14
  -1 -10  -3 165.543 59.5381   8
  -1  10  -3 125.706 50.8268  20
  -1  10  -3 70.7962 80.9919   3
   1  10   3 96.3348 39.0995  17
  -1 -10  -4 3052.90 197.331   5
  -1 -10  -4 3377.73 199.139   8
   1 -10   4 3082.28 188.049  14
  -1  10  -4 3074.42 191.571  20
   1  10   4 3708.03 174.145  17
  -1 -10  -4 3754.85 186.888  21
   1 -10   5 179.634 46.7909  14
  -1 -10  -5 251.936 69.0436   5
  -1 -10  -5 206.202 53.8935  21
  -1  10  -5 214.319 53.0863  20
   1 -10   6 200.764 55.0093  14
  -1  10  -6 172.203 56.3362  12
  -1  10  -6 146.913 51.7023  20
  -1 -10  -6 162.784 52.1306   5
  -1 -10  -6 213.713 58.6198  18
  -1 -10  -6 255.856 52.2591  21
  -1 -10  -7 56.7756 37.8270  21
  -1  10  -7 24.9253 31.2841  12
  -1 -10  -7 24.1855 37.2479   5
  -1 -10  -7 5.27534 30.5035  18
  -1  10  -7 3.51996 33.8302  20
   1 -10   7 18.0168 28.3582  14
  -1 -10  -8 97.8916 42.6159  19
  -1  10  -8 30.5873 27.7686  20
  -1 -10  -8 84.9560 37.4215  18
  -1  10  -8 24.1736 24.2207  12
  -1 -10  -8 69.1630 39.8180  21
  -1 -10  -9 6.01910 23.8255  19
  -1  10  -9 8.50240 20.7449  20
  -1 -10  -9-13.8108 19.6316  18
   1 -11  -9 65.5093 27.1373  21
   1  11  -9 41.3730 20.5461  20
   1 -11  -8 319.163 53.5151  19
   1  11  -8 341.741 51.8191  20
   1 -11  -8 339.199 56.4511   5
   1 -11  -8 338.326 56.7631  16
   1 -11  -8 449.268 60.0355  21
   1  11  -7 141.223 41.0048  20
   1 -11  -7 242.516 56.5464  21
   1 -11  -7 176.907 48.3948   5
   1 -11  -7 242.395 58.6219  16
   1 -11  -6 62.9160 38.4172  21
   1 -11  -6 24.0039 33.7838   5
   1  11  -6 94.7180 49.3063  20
  -1 -11   5 607.282 79.0358  14
   1  11  -5 482.585 76.2322  20
   1 -11  -5 562.982 86.8200   8
   1 -11  -5 590.539 78.2978  21
   1 -11  -5 449.565 77.7311   5
  -1  11   5 620.238 71.1940  17
   1  11  -4 90.0613 38.6915  20
  -1 -11   4 129.205 52.4009  14
   1  11  -4 68.6957 32.3764  17
   1 -11  -4 26.5861 40.5778  21
  -1  11   4 79.5871 36.3520  17
   1 -11  -4 101.544 52.8818   8
  -1  11   3 306.487 61.2686  17
  -1 -11   3 184.436 59.0863  14
   1  11  -3 302.942 57.0087  17
   1 -11  -3 391.577 70.0962  21
   1 -11  -3 362.500 77.7433   8
   1  11  -3 219.729 57.2526  20
  -1  11   2 2504.07 149.701  17
   1  11  -2 2467.79 145.778  17
   1  11  -2 2551.79 151.323  20
  -1 -11   2 2623.60 169.820   8
   1 -11  -2 2234.84 169.012   8
   1 -11  -1 4147.30 221.834   8
   1  11  -1 4223.23 194.513  17
  -1 -11   1 4630.18 224.278   8
  -1  11   1 4271.70 197.400  17
   1  11   0 372.502 60.4541  17
  -1 -11   0 326.533 68.1248   8
   1 -11   0 377.421 73.9337  14
  -1 -11  -1 375.481 77.1125   8
   1  11   1 232.921 53.1189  17
   1 -11   1 262.554 67.2254  14
  -1  11  -1 355.680 64.4025  20
  -1  11  -2 73.4469 42.9637  20
  -1 -11  -2 55.0124 46.0688   8
   1 -11   2 31.5504 36.9059  14
   1  11   2 15.8750 38.5412  17
  -1  11  -3 143.753 44.9710  17
  -1 -11  -3 73.0754 45.3289   8
  -1  11  -3 104.685 48.6417  20
   1  11   3 149.342 48.7222  17
   1 -11   3 103.080 48.1451  14
   1  11   4 33.3943 36.3007  17
  -1 -11  -4-33.4682 45.5524   5
  -1  11  -4 12.3207 28.4413  17
  -1  11  -4-42.4735 40.3610  20
   1 -11   4 46.8556 39.1490  14
  -1 -11  -5-38.7729 30.5510  21
  -1  11  -5 13.3326 39.0159  20
  -1 -11  -5 6.66881 36.6686   5
  -1  11  -6 374.562 64.5815  20
  -1 -11  -6 457.092 66.2647  21
   1 -11   6 507.713 71.6623  14
  -1 -11  -6 468.275 79.4776   5
  -1  11  -7 65.9464 31.4935  20
  -1 -11  -7 105.624 35.2449  21
  -1 -11  -7 131.230 42.8674   5
  -1  11  -8 67.1395 28.7655  20
  -1 -11  -8 47.0962 31.3553  19
   1 -12  -8 42.4991 25.2830  21
   1  12  -8 10.6578 20.2605  20
   1  12  -7 533.011 63.3945  20
   1 -12  -7 475.503 66.3593   5
   1 -12  -7 630.238 66.7022  21
   1 -12  -7 631.504 78.7670  16
   1 -12  -6 54.6188 36.5220  21
   1 -12  -6 16.5895 37.1418   5
   1  12  -6 26.4675 35.1142  20
   1  12  -5 18.6448 29.6346  20
   1 -12  -5 88.5799 45.9261   5
   1 -12  -4 68.4766 50.5666   8
  -1  12   4-10.1686 32.8671  17
   1 -12  -4-29.5791 34.4293  21
   1 -12  -4 47.6671 40.2436   5
   1  12  -4 84.8222 44.0786  20
   1  12  -4 40.3835 26.7513  17
   1  12  -3 326.272 57.0298  17
   1  12  -3 316.944 56.8850  20
   1 -12  -3 413.972 75.3141   8
  -1  12   3 305.849 56.9849  17
   1  12  -2 4.26354 32.1595  17
   1 -12  -2 74.0487 45.0700   8
  -1  12   2 45.9762 33.7107  17
  -1 -12   2 35.1310 34.0145   8
   1 -12  -1 44.4648 41.1658   8
  -1  12   1 67.3715 42.6863  17
  -1 -12   1 75.3704 46.0454   8
   1  12  -1 85.3976 41.6182  17
   1  12   0 101.123 41.4989  17
  -1 -12   0 273.278 63.6198   8
   1 -12   0 164.749 59.6002   8
  -1  12   0 137.307 48.1268  17
   1  12   1 10.8065 36.9397  17
  -1  12  -1 55.4188 36.4872  17
  -1 -12  -1 77.5209 40.3134   8
   1 -12   1 58.1824 47.0605  14
  -1  12  -2 169.169 43.4314  20
   1  12   2 197.562 50.2588  17
   1 -12   2 271.827 69.7930  14
  -1 -12  -2 263.845 60.9731   8
  -1  12  -2 213.226 50.0399  17
   1  12   3 253.385 51.9959  17
   1 -12   3 234.523 61.5744  14
  -1  12  -3 245.319 52.7218  17
  -1 -12  -3 171.233 56.0637   5
  -1  12  -3 249.526 54.2876  20
  -1 -12  -3 285.924 68.2594   8
  -1  12  -4 19.7752 28.2685  17
   1 -12   4-14.7289 36.9411  14
   1  12   4 103.040 38.4558  17
  -1  12  -4-39.4151 36.8440  20
  -1 -12  -4 32.5704 36.2683   5
  -1 -12  -5 4.06701 36.1552   5
  -1  12  -5 3.20651 26.8706  20
   1 -12   5 32.0355 35.3447  14
  -1 -12  -6 385.233 64.1231  16
   1 -12   6 488.772 65.0241  14
  -1 -12  -6 434.504 65.5304   5
  -1  12  -6 480.838 62.7878  20
  -1 -12  -7 9.75501 26.2405   5
  -1  12  -7 25.8033 26.7892  20
   1  13  -7 48.5964 23.6710  20
   1 -13  -7 69.8612 28.9717  16
   1 -13  -6 155.496 50.1211  16
   1  13  -6 189.947 36.4865  20
   1 -13  -6 118.107 40.5593   5
   1  13  -5 55.0092 26.9731  20
   1 -13  -5 22.8276 34.2236   5
   1  13  -4 32.1188 31.6868  20
   1 -13  -4-13.0068 35.9183   8
  -1  13   4 103.963 42.4523  17
   1  13  -4 60.6677 31.8022  17
   1 -13  -4 2.31527 32.7378   5
   1  13  -3 34.9656 25.2986  20
   1  13  -3 91.5298 35.2000  17
   1 -13  -3 100.852 50.3629   8
  -1  13   3 119.226 42.6447  17
  -1  13   2 543.469 68.7634  17
  -1 -13   2 591.379 79.8408   8
   1  13  -2 586.370 70.6031  17
   1 -13  -2 620.894 91.4931   8
  -1 -13   1 167.708 55.6788   8
   1  13  -1 64.0745 38.5219  17
  -1  13   1 95.6731 39.2382  17
   1 -13  -1 146.544 49.6950   8
  -1  13   0 128.611 43.4834  17
  -1 -13   0 47.7274 37.8654   8
   1  13   0 122.329 48.1720  17
   1 -13   0 74.2108 49.8323   8
  -1  13  -1 31.5050 32.0623  17
  -1 -13  -1 13.3677 33.1729   8
   1 -13   1 77.7446 42.9314   8
   1  13   1 60.2813 40.2177  17
   1  13   2 237.576 51.3433  17
  -1  13  -2 259.871 53.5555  17
  -1  13  -2 247.353 49.9765  20
  -1 -13  -2 320.242 66.1552   8
   1 -13   2 272.058 60.3498   8
   1  13   3 137.305 40.3107  17
  -1 -13  -3 149.484 51.2957   5
  -1  13  -3 171.100 42.9695  17
  -1  13  -3 152.117 42.0919  20
  -1 -13  -4 56.4308 42.0344   5
  -1  13  -4 46.8942 32.1389  20
   1  13   4 90.7201 35.2768  17
  -1 -13  -5-15.6511 32.9120   5
  -1  13  -5 52.9263 29.9564  20
  -1  13  -6 62.8414 28.3189  20
  -1 -13  -6 23.5444 30.1958   5
   1 -14  -5 10.5248 22.9699   5
   1  14  -5 13.0292 18.4398  20
  -1  14   4 6.29772 22.3732  17
   1  14  -4-4.92949 19.6547  20
   1 -14  -4 54.1622 32.6953   5
   1  14  -3 93.7168 32.6783  17
   1 -14  -3 106.500 42.6560   8
   1 -14  -3 32.8510 34.0892   5
  -1  14   3 99.8488 34.4187  17
  -1  14   2 256.154 47.8119  17
   1  14  -2 226.085 42.4772  17
   1 -14  -2 181.299 53.5480   8
  -1 -14   1 158.324 45.5908   8
   1  14  -1 167.191 41.4934  17
  -1  14   1 93.4531 35.3397  17
   1 -14  -1 115.068 43.8333   8
   1  14   0 600.495 68.7683  17
  -1  14   0 625.130 68.8888  17
   1 -14   0 575.475 84.2568   8
  -1 -14   0 508.329 74.4246   8
   1 -14   1 118.354 47.7634   8
   1  14   1 150.337 40.9494  17
  -1 -14  -1 115.275 46.3899   8
  -1  14  -1 78.2902 33.3710  17
   1  14   2 0.60919 28.9317  17
  -1  14  -2-18.1502 26.2988  17
  -1 -14  -2-38.7322 32.1096   5
   1 -14   2 2.55514 28.9495   8
   1 -14   3 67.6901 33.1393   8
  -1  14  -3 56.5450 25.4626  17
  -1 -14  -3-25.0504 30.1654   5
   1  14   3 51.7469 30.0141  17
  -1 -14  -4 56.3005 30.8398   5
  -1  14  -4 204.176 35.7182  20
   1  14   4 188.185 32.7050  17
  -1 -14  -5-27.3495 27.5716   5
   1 -15  -3 15.9814 24.9337   5
  -1  15   3 42.0419 21.1957  17
  -1  15   2 263.010 41.6384  17
   1 -15  -2 112.798 37.0621   5
   1 -15  -2 216.861 47.8250   8
   1  15  -2 203.678 36.1699  17
   1  15  -1 256.044 41.5529  17
  -1  15   1 257.733 42.2926  17
   1 -15  -1 259.008 53.2087   8
  -1  15   0 139.645 36.4047  17
   1  15   0 195.314 38.5686  17
   1 -15   0 173.809 41.3515   8
   1  15   1 61.7559 26.2095  17
   1 -15   1 96.1927 36.5435   8
  -1 -15  -1 98.5627 38.9123   5
  -1  15  -1 93.3271 30.1253  17
   1  15   2 24.7425 19.8553  17
   1 -15   2 1.19892 21.8815   8
  -1  15  -2 6.08891 18.3762  17
  -1 -15  -2 4.91105 27.4866   5
  -1 -15  -3 25.3764 24.5370   5
   2   0 -13 108.239 33.3421  12
   2   0 -12 197.022 48.8869  12
   2   0 -10 4337.02 217.518  18
   2   0 -10 3985.81 222.382  12
   2   0  -9 62.4958 44.6892  12
   2   0  -9-38.8078 87.5125   4
   2   0  -9-26.6390 31.3884  18
   2   0  -9 9.03017 32.1731  15
   2   0  -8 15572.6 411.287  18
   2   0  -8 15845.7 784.733   4
   2   0  -8 15992.3 419.406  19
   2   0  -8 16287.2 405.422  15
   2   0  -8 15530.2 419.054  12
   2   0  -7 445.957 130.235   4
   2   0  -6 28421.5 863.249   4
   2   0  -5 138.785 68.6609   4
   2   0  -4 7049.61 324.239   4
   2   0  -3 987.789 106.704   4
   2   0  -2 390.888 69.4556   4
  -2   0   2 279.029 51.1903   1
   2   0  -1 384.552 64.1367   4
  -2   0   1 439.855 51.5730   1
  -2   0   0 399.788 60.4028   1
  -2   0   0 356.629 62.6847   2
  -2   0  -1 26291.3 565.657   2
  -2   0  -2 40.7767 45.7973   2
  -2   0  -3 1994.97 183.108   2
  -2   0  -4 62538.3 1237.20   2
  -2   0  -5 8454.02 501.884   4
  -2   0  -5 9976.82 496.357   2
  -2   0  -6 269.472 54.0937  19
  -2   0  -6 155.999 126.759   4
  -2   0  -7 155.431 45.8894  12
  -2   0  -7 74.8024 82.2881   4
  -2   0  -7 177.361 49.1883  19
  -2   0  -8 61.8579 46.5793  19
  -2   0  -8-1.53659 34.9668  18
  -2   0  -8 64.6785 85.7914   4
  -2   0  -8-21.3171 38.0109  12
  -2   0  -9 179.416 51.6220  18
  -2   0  -9 243.946 61.9518  12
  -2   0 -10 20.8362 29.6370  12
   2   1 -13 450.611 54.2300  12
   2  -1 -13 528.026 55.6897  12
   2  -1 -12 427.375 63.0755  12
   2   1 -12 427.372 65.0688  12
   2  -1 -12 424.512 65.9628  18
   2  -1 -11 95.3480 47.2132  18
   2   1 -11 145.948 49.3594  18
   2  -1 -11 149.599 50.9190  12
   2   1 -11 131.114 49.4340  12
   2   1 -10 1962.42 155.700  12
   2  -1 -10 2574.46 158.262  15
   2   1 -10 2247.50 153.463  18
   2  -1 -10 1995.44 157.372  12
   2  -1 -10 2051.64 154.890  18
   2  -1  -9 377.040 62.6862  15
   2   1  -9 486.249 151.034   4
   2  -1  -9 392.431 65.2078  21
   2  -1  -9 400.286 69.7067  18
   2  -1  -9 418.186 75.5261  19
   2   1  -9 395.447 73.6865  15
   2   1  -9 339.199 62.0263  18
   2  -1  -9 362.120 66.8925  12
   2   1  -9 331.871 67.4598  12
   2  -1  -9 291.842 131.956   4
   2  -1  -8 29329.1 1065.24   4
   2   1  -8 27411.4 582.541  12
   2   1  -8 27960.5 559.845  15
   2   1  -8 28524.8 566.336  18
   2  -1  -8 27474.7 521.962  21
   2  -1  -8 28106.2 576.848  19
   2  -1  -8 27020.3 577.281  18
   2  -1  -8 27911.8 578.330  12
   2   1  -8 27714.9 1045.82   4
   2   1  -7 368.739 122.696   4
   2  -1  -7 462.177 123.617   4
   2  -1  -6 6468.88 391.610   4
   2   1  -6 6360.40 400.333   4
   2   1  -5 7701.48 394.481   4
   2  -1  -5 7971.82 386.167   4
   2  -1  -4 5196.01 275.915   4
   2   1  -4 5179.08 287.330   4
   2  -1  -3 5356.34 240.126   4
   2   1  -3 5183.95 259.080   4
   2   1  -2 978.678 107.227   4
  -2  -1   2 1088.59 102.284   1
   2  -1  -2 969.013 96.4357   4
  -2   1   1 11047.8 255.660   2
   2   1  -1 12238.3 325.632   4
   2  -1  -1 11390.3 309.146   4
  -2   1   0 1654.69 122.028   2
  -2  -1   0 1625.09 121.485   1
  -2  -1  -1 415.049 73.2457   2
  -2   1  -1 400.791 73.1647   2
  -2  -1  -1 593.557 103.160   1
  -2  -1  -2 550.775 97.1301   2
  -2   1  -2 425.441 87.3395   2
  -2  -1  -3 18685.2 564.517   2
  -2   1  -3 18969.5 577.062   2
  -2  -1  -4 23186.8 692.375   2
  -2   1  -4 23409.1 729.434   2
  -2   1  -5 8364.43 496.447   4
  -2  -1  -5 7925.58 480.220   4
  -2  -1  -6 928.678 89.5158  21
  -2  -1  -6 1370.52 118.029  19
  -2   1  -6 795.569 186.125   4
  -2  -1  -6 1024.61 200.658   4
  -2   1  -6 912.737 97.0644  12
  -2  -1  -7 101.450 97.6621   4
  -2  -1  -7 175.154 51.3216  12
  -2   1  -7 224.263 55.7507  12
  -2   1  -7 184.479 105.064   4
  -2  -1  -7 251.278 58.9108  19
  -2   1  -7 310.374 62.3331  19
  -2  -1  -8 2227.77 159.694  19
  -2  -1  -8 2112.52 149.928  12
  -2   1  -8 1897.18 146.553  12
  -2  -1  -8 1806.24 145.771  18
  -2  -1  -9 417.234 65.7165  12
  -2   1  -9 440.204 76.5380  12
  -2  -1  -9 333.233 64.8705  18
  -2  -1  -9 590.868 88.1776  19
  -2   1 -10 145.631 41.0572  12
  -2  -1 -10 196.624 52.0865  12
  -2  -1 -10 204.102 48.5628  18
   2  -1  11 57.3378 48.2234   7
  -2   1 -11 3.47323 25.9053  12
   2   2 -13 249.527 41.2247  12
   2  -2 -12 343.356 57.5920  12
   2   2 -12 426.516 66.9375  12
   2  -2 -12 340.953 61.1598  18
   2  -2 -11 556.077 77.2861  12
   2   2 -11 588.400 83.3332  12
   2  -2 -11 634.574 81.2862  15
   2  -2 -11 451.580 83.0582  18
   2  -2 -10 640.768 83.5278  12
   2  -2 -10 512.666 79.8763  18
   2   2 -10 777.720 87.8539  18
   2   2 -10 584.585 91.2616  12
   2  -2 -10 712.454 93.4610  15
   2  -2 -10 546.380 74.4425  21
  -2  -2   9 1767.94 271.632   1
   2  -2  -9 1497.26 134.799  19
   2  -2  -9 1579.70 120.320  21
   2   2  -9 1594.74 273.963   4
   2  -2  -9 1638.80 260.588   4
   2  -2  -9 1638.48 133.090  12
   2  -2  -9 1600.59 128.092  15
   2   2  -9 1496.19 131.328  12
   2   2  -9 1704.16 128.408  18
   2  -2  -9 1483.11 134.621  18
   2  -2  -8 4673.38 415.384   4
   2   2  -8 4232.68 409.231   4
   2  -2  -8 4659.39 212.484  16
   2   2  -8 4047.61 203.024  15
   2  -2  -8 4180.54 194.962  21
   2   2  -8 4507.65 206.462  18
   2  -2  -8 4313.81 217.511  18
   2  -2  -8 4481.90 214.932  12
   2  -2  -8 4526.44 223.966  19
   2   2  -8 4366.72 217.022  12
   2  -2  -7 8922.90 292.048  18
   2  -2  -7 8989.47 289.109  12
   2   2  -7 9710.94 300.531  12
   2  -2  -7 9828.49 539.800   4
   2   2  -7 8931.46 537.852   4
   2  -2  -6 119.571 72.3589   4
   2   2  -6 72.1035 71.2048   4
   2   2  -5 543.457 115.982   4
   2  -2  -5 502.785 104.320   4
   2   2  -4 888.315 135.570   4
   2  -2  -4 949.441 128.441   4
   2   2  -3 12303.9 428.221   4
  -2  -2   3 13149.4 434.616   1
   2  -2  -3 12708.0 371.444   4
  -2   2   3 12364.3 225.435   3
  -2  -2   2 3094.46 190.409   1
  -2   2   2 2877.11 127.210   3
   2   2  -2 2617.44 181.698   4
   2  -2  -2 2493.68 152.350   4
   2   2  -1 141.267 52.8270   4
  -2   2   1 110.264 36.3653   2
  -2   2   1 209.947 55.6567   3
  -2  -2   1 147.385 58.3965   1
  -2   2   0 2545.36 152.338   2
  -2  -2   0 2600.55 178.856   1
  -2  -2  -1 15248.5 488.624   1
  -2   2  -1 13493.9 422.486   2
  -2   2  -2 5182.62 281.435   2
  -2  -2  -2 5230.57 262.583   2
  -2  -2  -3 1902.82 182.872   2
  -2   2  -3 1591.54 184.638   2
  -2   2  -4 3690.63 304.536   4
  -2  -2  -4 4140.33 282.922   2
  -2   2  -5 1771.44 233.461   4
  -2  -2  -5 1962.47 238.516   4
  -2  -2  -5 1928.18 208.037   2
  -2   2  -5 2146.18 220.965   3
  -2   2  -6 4618.90 204.730  19
  -2  -2  -6 3919.39 378.664   4
  -2  -2  -6 4413.39 199.668  21
  -2   2  -6 4266.48 390.177   4
  -2   2  -7 96.5375 54.9100  12
  -2  -2  -7 19.4982 66.1710   4
  -2   2  -7 59.9735 94.1514   4
  -2  -2  -7 83.8477 40.0479  12
  -2  -2  -7 5.43161 31.8879  21
  -2  -2  -7 70.3394 36.8557  19
  -2   2  -8 912.279 105.307  12
  -2  -2  -8 1017.56 112.004  19
  -2  -2  -8 847.817 94.6126  12
  -2  -2  -9 258.892 58.4560  12
  -2  -2  -9 318.578 65.7056  19
  -2   2  -9 211.160 54.5392  12
  -2  -2  -9 287.206 66.8840  18
  -2   2 -10 6116.03 244.018  12
  -2  -2 -10 6430.95 249.279  18
  -2   2 -11-11.5773 26.8264  12
   2   2  11 152.500 66.7737   7
  -2  -2 -11 69.8774 28.7850  18
   2  -2  11 193.028 64.7864   7
   2  -3 -12 60.7680 41.2174  12
   2  -3 -12 81.2281 44.0277  18
   2   3 -12 41.4035 26.9811  12
   2  -3 -11 150.381 52.6833  12
   2   3 -11 108.066 39.2462  12
   2  -3 -11 146.012 50.8256  15
   2  -3 -11 187.207 53.5218  18
   2  -3 -10 898.114 109.520  18
   2  -3 -10 862.280 99.5390  15
   2  -3 -10 1108.07 114.313  12
   2   3 -10 756.552 103.206  12
   2  -3 -10 950.419 92.8298  21
   2  -3 -10 924.553 109.567  19
   2  -3  -9-65.4074 38.1430  21
   2  -3  -9-33.1307 44.8889  12
   2   3  -9 55.2064 45.2820  12
   2  -3  -9-8.72412 37.4340  18
   2  -3  -9 1.03462 39.1194  19
   2  -3  -8 10500.7 330.303  12
   2  -3  -8 9652.36 334.006  18
   2   3  -8 10542.9 634.298   4
   2  -3  -8 9720.48 301.737  21
  -2  -3   8 9977.50 634.671   1
   2   3  -8 9865.70 337.397  12
   2  -3  -8 9284.21 337.622  19
   2  -3  -8 9995.09 323.909  16
   2  -3  -7 273.083 60.2100  18
  -2  -3   7 231.093 111.973   1
   2  -3  -7 491.506 118.858   4
   2   3  -7 282.187 115.638   4
   2  -3  -7 275.614 55.9373  12
   2  -3  -7 232.913 56.5120  19
   2  -3  -7 303.293 57.5675  16
   2  -3  -7 264.445 55.7333  21
   2   3  -7 248.072 57.3012  12
   2   3  -7 223.591 54.0675  15
  -2  -3   6 2304.13 272.041   1
   2  -3  -6 2463.68 247.801   4
   2   3  -6 2239.92 264.983   4
   2   3  -5 2768.37 249.589   4
  -2  -3   5 2840.49 260.159   1
   2  -3  -5 3035.18 240.640   4
   2   3  -4 9700.67 429.001   4
   2  -3  -4 9832.90 367.524   4
   2   3  -4 8829.17 329.102   3
  -2  -3   4 9529.77 435.042   1
  -2  -3   3 230.850 70.5743   1
   2  -3  -3 171.302 57.7389   4
   2   3  -3 222.517 61.1413   3
  -2   3   3 250.812 47.0618   3
   2   3  -3 225.436 71.6503   4
   2   3  -2 1817.28 164.303   4
  -2  -3   2 2160.85 181.808   1
  -2   3   2 1954.93 125.963   3
  -2   3   1 1950.75 140.694   3
  -2  -3   1 2126.24 174.100   1
   2   3  -1 1649.77 144.011   4
  -2  -3   0 5683.52 285.869   1
  -2   3   0 5215.95 249.028   3
   2  -3   0 4962.02 163.145   1
  -2   3  -1 2205.19 183.573   3
  -2  -3  -1 2277.74 211.392   1
  -2  -3  -2 4942.03 269.000   2
  -2   3  -2 4921.63 280.422   3
  -2  -3  -3 4528.50 274.450   2
  -2   3  -3 4473.27 290.539   3
  -2  -3  -4 12252.1 500.457   2
  -2   3  -4 12697.1 558.901   4
  -2   3  -4 13425.5 528.768   3
  -2   3  -5 4298.70 357.036   4
  -2  -3  -5 4096.67 347.309   4
  -2  -3  -5 4253.13 307.866   2
  -2   3  -5 4832.65 330.786   3
  -2  -3  -6 3082.93 171.931   5
  -2   3  -6 2475.29 288.553   4
  -2   3  -6 3130.92 274.027   3
  -2  -3  -6 2652.31 153.975  21
  -2  -3  -6 2491.96 294.804   4
  -2  -3  -7 285.145 126.917   4
  -2   3  -7 320.631 72.2333  12
  -2   3  -7 252.279 110.323   4
  -2  -3  -7 335.106 66.6037  21
  -2  -3  -8 3564.50 211.657  19
  -2   3  -8 2869.92 195.164  12
  -2  -3  -9 155.610 53.9271  19
  -2  -3  -9 27.8945 40.1046  18
  -2   3  -9 49.7777 37.0967  12
  -2   3 -10 144.346 50.3784  12
  -2  -3 -10 91.0358 39.5706  18
  -2  -3 -10 107.483 45.5676  19
   2  -3  10 242.895 78.8244   7
  -2   3 -11 25.6274 28.0096  12
  -2  -3 -11 8.17234 23.4995  18
   2  -3  11 35.9825 43.6719   7
   2   4 -12 89.5498 34.1767  12
   2  -4 -12 102.132 40.7117  18
   2  -4 -12 170.930 42.3453  12
   2   4 -11 8.95569 32.5671  12
   2  -4 -11 62.1070 39.2997  12
   2  -4 -11 9.64134 29.7074  15
   2  -4 -11 19.5888 35.0125  18
   2  -4 -10 5319.68 220.438  21
   2  -4 -10 5742.99 250.589  12
   2   4 -10 4553.29 230.538  12
   2  -4 -10 4201.60 215.952  15
   2  -4 -10 4708.77 245.611  18
   2  -4 -10 4661.47 230.292  19
   2  -4  -9 44.4057 39.9059  18
   2   4  -9 23.4281 32.2809  12
   2  -4  -9 33.6648 38.1943  21
   2  -4  -9 43.9856 39.1308  19
   2  -4  -9 75.2985 45.8053  16
   2  -4  -9 41.0221 40.3931  12
   2  -4  -8 7811.60 294.875  16
   2   4  -8 8425.46 593.809   4
   2  -4  -8 8142.22 286.331  21
   2  -4  -8 7499.86 304.053  19
   2  -4  -8 8637.23 302.872  12
   2   4  -8 8136.67 270.873  20
  -2  -4   8 8617.73 593.553   1
   2  -4  -8 8318.39 311.695  18
   2   4  -8 7940.35 303.961  12
   2  -4  -7 116.555 48.8258  21
   2  -4  -7 118.383 46.5232  16
  -2  -4   7 97.3364 90.5031   1
   2  -4  -7 76.3367 43.0687   5
   2  -4  -7 72.4149 34.8011  18
   2   4  -7 143.613 104.071   4
   2   4  -7 50.7195 31.9963  12
   2   4  -7 153.084 42.4000  20
   2  -4  -7 73.9939 38.2598  12
   2   4  -6 7763.57 473.710   4
  -2  -4   6 7062.04 469.986   1
   2   4  -5 711.303 140.450   4
   2   4  -5 590.869 102.189   3
  -2  -4   5 589.660 141.967   1
   2  -4  -5 714.574 108.277   4
   2   4  -4 5432.15 332.635   4
  -2  -4   4 4843.02 340.163   1
   2   4  -4 5058.62 278.409   3
   2   4  -3 564.170 101.595   3
  -2   4   3 597.119 77.0496   3
   2   4  -3 616.376 112.129   4
   2  -4  -3 457.552 72.0279   4
  -2  -4   3 701.176 124.768   1
  -2   4   2 961.845 106.722   3
  -2  -4   2 911.789 137.138   1
   2   4  -2 822.673 121.988   4
  -2   4   1 9009.37 330.763   3
   2  -4  -1 8937.99 253.566   1
  -2  -4   1 9398.62 419.638   1
   2   4  -1 8186.40 340.393   4
  -2   4   0 5033.59 259.275   3
  -2  -4   0 4777.95 306.539   1
   2  -4   0 5188.76 199.300   1
  -2   4  -1 15746.2 492.861   3
  -2  -4  -1 16395.2 580.813   1
  -2  -4  -2 254.282 73.2456   2
  -2   4  -2 234.114 77.8863   4
  -2   4  -2 298.510 85.4453   3
  -2  -4  -2 290.527 119.438   1
  -2   4  -3 191.460 77.9185   3
  -2   4  -3 250.089 93.0933   4
  -2  -4  -3 328.032 83.4020   2
  -2   4  -4 15098.2 631.098   4
  -2   4  -4 16135.7 596.432   3
  -2  -4  -4 15494.2 576.546   2
  -2  -4  -5 3788.90 181.745   5
  -2  -4  -5 3474.46 166.695  21
  -2  -4  -5 3083.85 297.343   4
  -2   4  -5 2948.39 302.803   4
  -2   4  -5 3286.25 277.907   3
  -2  -4  -6 103.147 40.2009   5
  -2   4  -6 35.9660 45.0153  20
  -2   4  -6-45.4593 60.8484   4
  -2  -4  -6 41.4533 70.8588   4
  -2   4  -6 169.152 90.5550   3
  -2  -4  -6 14.8275 32.8674  21
  -2  -4  -7 729.908 94.4848  21
  -2   4  -7 817.488 108.180  12
  -2   4  -7 551.693 166.428   4
   2  -4   7 783.548 89.3453  10
  -2   4  -8 278.512 71.8768  12
  -2  -4  -8 466.626 80.0393  19
  -2  -4  -9 82.2316 47.4591  19
  -2  -4  -9 34.7120 39.8867  18
  -2   4  -9 38.8017 42.9095  12
  -2  -4 -10-13.4230 35.7514  18
  -2   4 -10 15.0147 37.9273  12
  -2  -4 -10 6.58720 37.2681  19
   2  -4  10 81.9367 53.9429   7
  -2   4 -11 43.5103 30.5794  12
  -2  -4 -11 39.3589 25.4201  18
   2   5 -12 302.726 47.7619  11
   2   5 -12 205.620 37.5278  12
   2  -5 -12 282.727 49.8525  18
   2  -5 -11 44.7267 32.7940  12
   2   5 -11 40.8407 35.7615  12
   2  -5 -11 60.5790 40.4439  18
   2  -5 -11 78.6590 40.6935  21
   2  -5 -10 1495.92 118.881  21
   2   5 -10 1348.10 118.787  12
   2  -5 -10 1212.73 121.046  18
   2  -5 -10 1062.09 110.214  19
   2  -5  -9 3088.22 186.723  12
   2   5  -9 2677.90 170.844  12
   2  -5  -9 2921.76 177.112  21
   2  -5  -9 2549.22 174.279  19
   2   5  -9 2735.47 155.545  20
   2  -5  -9 2740.85 186.069  18
   2  -5  -9 2636.69 168.331  16
   2  -5  -8 15965.0 441.416  16
   2   5  -8 15993.9 440.982  12
  -2  -5   8 16717.1 862.844   1
   2  -5  -8 15645.5 452.215  19
   2   5  -8 20168.2 897.493   4
   2   5  -8 17350.8 425.258  20
   2  -5  -8 16892.0 437.798   5
   2  -5  -8 18375.9 452.864  21
   2  -5  -8 18420.1 480.997  18
   2  -5  -8 19339.1 468.295  12
   2  -5  -7-1.68944 34.1009  18
   2  -5  -7 6.52384 34.6608  21
  -2  -5   7-30.0244 67.1668   1
   2  -5  -7 53.1692 33.2054  12
   2   5  -7 27.7188 31.2761  12
   2  -5  -7 15.9811 32.2755   5
   2  -5  -7 10.6467 39.5515  16
   2   5  -7 60.9694 42.1478  20
   2   5  -7 13.2439 69.7111   4
   2  -5  -6 1217.81 104.809  13
   2   5  -6 1115.26 105.584  20
   2  -5  -6 1186.19 112.946  21
   2  -5  -6 1112.92 102.489  18
   2   5  -6 1223.00 213.614   4
  -2  -5   6 1048.60 197.267   1
  -2  -5   5 298.776 109.318   1
   2   5  -5 422.984 113.743   4
   2   5  -5 286.401 86.3821   3
  -2  -5   4 701.791 131.823   1
   2   5  -4 703.414 138.878   4
   2   5  -4 726.235 120.479   3
   2   5  -3 1261.24 161.583   4
  -2  -5   3 1183.63 180.395   1
   2   5  -3 1312.93 157.106   3
  -2   5   3 1368.62 141.286   3
   2   5  -2-44.8006 46.4048   4
  -2  -5   2 8.47957 64.5666   1
  -2   5   2-61.5360 55.2498   3
   2   5  -1 233.932 61.2177   4
  -2   5   1 345.342 85.3325   3
   2  -5  -1 212.062 49.5132   1
  -2  -5   1 362.482 105.914   1
   2  -5   0 1820.50 137.867   1
  -2   5   0 1896.36 178.598   3
  -2  -5   0 1828.79 194.756   1
   2  -5   1 2877.00 197.659   1
  -2   5  -1 2590.68 217.666   3
  -2  -5  -1 2729.18 264.031   1
  -2   5  -2 1090.94 150.684   3
   2  -5   2 912.800 148.039   1
  -2  -5  -2 1146.05 206.930   1
  -2   5  -2 927.247 129.891   4
  -2  -5  -3 2554.64 221.628   2
   2  -5   3 2297.64 241.404   1
  -2   5  -3 2580.20 246.217   3
  -2   5  -3 2530.57 226.191   4
  -2   5  -4 9126.21 504.400   4
  -2   5  -4 10847.7 505.958   3
  -2  -5  -4 10112.8 498.421   4
  -2   5  -5 607.553 145.388   4
  -2  -5  -5 872.432 97.8664  21
   2  -5   5 910.421 86.5335  10
  -2   5  -5 845.367 98.7741  20
  -2   5  -5 890.925 158.978   3
  -2  -5  -5 953.080 107.123   5
  -2  -5  -6 43.7115 33.6548   5
  -2  -5  -6 50.2142 38.5353  21
  -2   5  -6 58.6855 54.9196   4
  -2   5  -6-20.9581 51.7753   3
   2  -5   6 54.8649 35.4163  10
  -2   5  -6 165.360 58.4995  20
   2  -5   6 97.8153 96.1141   1
   2  -5   7 234.454 135.900   1
  -2   5  -7 70.2765 83.1984   4
  -2  -5  -7 142.791 48.8098  21
  -2  -5  -7 96.5877 55.4421   5
   2  -5   7 117.230 40.6886  10
  -2   5  -7 115.077 50.9411  20
  -2   5  -7 133.284 65.5646  12
  -2  -5  -8 427.234 75.8570  21
  -2   5  -8 340.833 78.8058  12
  -2  -5  -8 352.514 79.4597  19
  -2   5  -9 60.2510 44.3662  12
  -2  -5  -9 82.0622 50.2220  19
  -2  -5  -9 93.0239 49.8210  18
  -2   5 -10 532.165 71.8207  12
   2   5  10 705.471 93.7236   7
  -2  -5 -10 515.916 73.1918  18
  -2  -5 -10 642.732 79.5069  19
  -2   5 -11-15.4539 23.9584  12
  -2  -5 -11 0.69423 24.8071  18
   2   6 -12 76.5581 32.3715  11
   2  -6 -12 24.6166 27.8611  18
   2   6 -11 589.363 71.5440  12
   2  -6 -11 587.154 74.0093  18
   2  -6 -11 733.445 74.8615  21
   2  -6 -10 319.449 59.0174  18
   2  -6 -10 324.282 64.3238  21
   2   6 -10 377.444 65.7140  12
   2  -6 -10 297.004 59.2838  19
   2  -6 -10 459.506 70.7458  12
   2  -6  -9 508.234 78.4449  16
   2  -6  -9 535.617 84.9551  21
   2  -6  -9 732.738 91.0869  12
   2   6  -9 573.324 81.0653  12
   2  -6  -9 499.593 79.6328  19
   2   6  -9 627.705 78.3636  20
   2  -6  -9 516.192 80.4489  18
   2  -6  -8 559.260 84.3098  16
   2  -6  -8 623.483 86.2791  21
   2  -6  -8 566.752 85.3621  12
   2   6  -8 462.056 75.6936  12
   2  -6  -8 663.594 83.5499   5
   2   6  -8 647.301 82.9658  20
   2  -6  -8 573.852 89.8437  18
   2  -6  -8 476.537 83.6925  19
   2  -6  -7 10447.6 333.100   5
   2   6  -7 10864.3 341.286  12
   2   6  -7 11745.3 690.026   4
   2  -6  -7 11894.3 349.325  12
  -2  -6   7 10855.1 673.107   1
   2   6  -7 11340.8 343.283  20
   2  -6  -7 11859.6 371.546  18
   2  -6  -7 11915.0 356.779  21
   2  -6  -7 9926.67 343.062  16
   2  -6  -6 174.556 54.9806  13
   2   6  -6 145.368 81.6530   4
   2  -6  -6 156.831 45.7220  12
   2  -6  -6 209.887 60.7448  21
   2   6  -6 170.556 51.1454  20
   2  -6  -6 126.540 43.8336  18
  -2  -6   6 130.379 76.9984   1
   2  -6  -6 185.981 52.2874   8
   2  -6  -6 93.1155 43.8752   5
  -2  -6   5 225.803 113.915   1
   2  -6  -5 227.967 54.9384  13
   2   6  -5 85.1713 33.5031  20
   2   6  -5 111.216 68.8707   3
   2  -6  -5 91.4418 46.2135  21
   2   6  -5 200.473 82.5940   4
   2   6  -4 411.176 128.593   4
   2   6  -4 538.250 125.380   3
  -2  -6   4 489.197 139.112   1
  -2   6   3 6687.73 333.284   3
   2   6  -3 5597.45 355.277   3
   2   6  -3 6088.49 376.529   4
  -2  -6   3 5138.71 379.655   1
  -2   6   2 1020.53 134.255   3
   2   6  -2 955.874 134.070   4
  -2  -6   2 863.891 162.135   1
  -2  -6   1 2.10981 66.4209   1
  -2   6   1 16.7726 58.9261   3
  -2  -6   0 188.237 79.6247   1
   2  -6   0 277.918 68.9131   1
  -2   6   0 168.039 77.8758   3
  -2  -6  -1 7653.91 456.571   1
  -2   6  -1 7919.90 409.231   3
   2  -6   1 8255.13 368.695   1
  -2   6  -2 1520.59 187.492   3
  -2  -6  -2 1835.75 260.459   1
   2  -6   2 1672.68 187.319   1
  -2   6  -3 91.7083 78.5825   3
  -2   6  -3 93.4952 60.5520   4
   2  -6   3 148.833 65.6846   1
  -2  -6  -3 141.050 69.8310   2
  -2   6  -4 2421.52 156.754  20
  -2   6  -4 2100.02 226.214   4
   2  -6   4 2864.96 284.867   1
  -2  -6  -4 2336.96 151.473   5
  -2   6  -4 2355.18 256.465   3
   2  -6   4 2262.50 132.132  10
  -2   6  -5 641.808 89.0422  20
  -2  -6  -5 664.412 90.3648  21
   2  -6   5 476.645 68.9970  10
   2  -6   5 473.970 138.696   1
  -2   6  -5 560.531 135.870   3
  -2  -6  -5 664.158 85.7718   5
  -2   6  -5 637.399 145.045   4
  -2  -6  -6 1168.75 119.202   5
   2  -6   6 1149.55 104.690  10
  -2   6  -6 1138.34 123.604  20
   2  -6   6 1496.89 241.954   1
  -2   6  -6 790.688 188.860   4
  -2   6  -6 1158.87 195.883   3
  -2  -6  -6 1347.11 123.319  21
  -2   6  -7 117.764 63.2097  12
  -2  -6  -7-34.1631 39.7094   5
  -2  -6  -7 3.23923 39.8491  21
   2  -6   7 47.7798 37.1560  10
  -2   6  -7 39.5931 47.4000  20
  -2   6  -8 287.889 78.4062  12
  -2  -6  -8 363.531 70.8796  21
  -2   6  -8 388.899 62.3484  20
  -2   6  -9 312.991 57.4286  12
  -2  -6  -9 377.388 72.6764  18
  -2  -6 -10 3476.80 167.473  19
  -2   6 -10 3167.19 159.296  12
  -2  -6 -10 3249.09 164.835  18
   2   7 -11 12.5798 24.0863  12
   2  -7 -11 43.4962 32.1683  21
   2   7 -11 66.0732 34.4527  11
   2  -7 -11 42.0940 27.5149  18
   2   7 -10 500.007 70.1987  12
   2  -7 -10 590.733 78.8300  21
   2  -7 -10 575.104 78.7697  19
   2  -7 -10 448.880 74.1445  18
   2   7 -10 511.265 62.5484  20
   2  -7  -9 185.825 62.7023  21
   2  -7  -9 146.861 53.4763  16
   2   7  -9 164.283 48.1751  12
   2   7  -9 115.950 45.8912  20
   2  -7  -9 119.783 45.2941  19
   2  -7  -9 118.185 47.0646  18
   2   7  -8 1488.32 121.363  12
   2  -7  -8 1535.38 134.329  19
   2  -7  -8 1450.40 126.824   5
   2  -7  -8 1444.50 130.644  21
   2   7  -8 1462.99 125.260  20
   2  -7  -8 1528.18 135.550  16
   2  -7  -8 1432.91 127.291  18
   2  -7  -7 2.97509 33.1390   5
   2  -7  -7 38.4072 44.3059  12
   2  -7  -7-11.8091 45.6428  16
  -2  -7   7-12.0854 83.6153   1
   2   7  -7 94.1564 52.7506  20
   2  -7  -7 57.9735 43.8616  18
   2  -7  -7-16.6273 41.9650  21
   2  -7  -6 188.240 61.2812  21
   2  -7  -6 184.706 55.1764   8
  -2  -7   6 123.073 101.671   1
   2   7  -6 164.480 52.9024  20
   2  -7  -6 96.4339 45.0784  18
   2  -7  -6 156.928 46.9003  12
   2  -7  -6 149.044 49.6552   5
   2   7  -6 103.111 81.1388   4
   2  -7  -5 995.825 99.8144   5
   2  -7  -5 1069.80 107.102   8
   2  -7  -5 1111.43 104.585  13
   2   7  -5 1021.38 179.011   4
  -2  -7   5 889.730 178.613   1
   2  -7  -5 902.563 104.241  21
   2   7  -5 1010.31 97.1939  20
   2  -7  -4 2685.59 164.847  21
   2  -7  -4 2841.12 160.150   8
  -2  -7   4 2329.76 278.163   1
   2   7  -4 2724.66 166.526  20
  -2   7   3 112.999 69.4418   3
  -2  -7   3 119.145 79.3356   1
  -2  -7   2 625.052 153.437   1
  -2   7   2 761.578 128.004   3
  -2   7   1 3839.18 286.412   3
  -2  -7   1 3245.72 312.315   1
  -2   7   0 2855.41 263.487   3
  -2  -7   0 2686.46 283.636   1
  -2   7  -1 2113.40 236.249   3
  -2  -7  -1 1925.25 259.584   1
  -2  -7  -2 1191.77 239.833   1
  -2   7  -2 890.278 161.442   3
  -2  -7  -3 934.350 97.9729   8
   2  -7   3 763.213 80.9525  10
  -2   7  -3 836.844 104.471  20
  -2   7  -3 811.495 156.763   3
  -2  -7  -4 1556.24 124.833  21
  -2   7  -4 1594.80 236.642   3
  -2   7  -4 1387.64 126.336  20
   2  -7   4 1457.18 115.794  10
  -2  -7  -4 1376.97 125.307   5
   2   7   4 1429.31 102.842  17
  -2   7  -5 256.126 95.8067   3
  -2   7  -5 269.011 64.0551  20
  -2  -7  -5 352.950 69.1749  21
  -2  -7  -5 245.158 65.0609   5
   2  -7   5 185.341 44.9362  10
  -2  -7  -6 97.6171 45.9840  21
  -2  -7  -6 110.326 52.0362   5
   2  -7   6 121.575 43.0095  10
  -2   7  -6 115.400 60.4302  20
  -2   7  -7 12.7697 46.4261  20
  -2  -7  -7 37.1335 43.9364   5
  -2   7  -7 51.9651 51.2009  12
   2  -7   7 12.3517 31.5629  10
  -2  -7  -7 29.9759 41.0481  21
  -2   7  -8 1767.17 144.118  12
  -2   7  -8 1638.40 125.894  20
  -2  -7  -9 127.305 44.0242  19
  -2   7  -9 30.3589 31.9808  12
  -2  -7  -9 101.873 47.2823  18
  -2   7 -10 140.434 39.4694  12
  -2  -7 -10 82.4872 34.9389  19
  -2  -7 -10 86.1524 37.1846  18
   2  -8 -11 76.3638 29.6040  21
   2   8 -11 53.1001 26.0615  11
   2  -8 -11 80.0362 30.0294  18
   2  -8 -10 3665.81 174.434  21
   2   8 -10 4158.08 185.602  11
   2  -8 -10 3698.18 176.883  18
   2  -8 -10 3437.69 166.395  19
   2  -8  -9 20.9772 42.4521  16
   2  -8  -9 22.3141 38.2004  19
   2  -8  -9-38.6463 40.9662  18
   2   8  -9 38.8185 30.2635  20
   2  -8  -9 92.6272 57.2645  21
   2   8  -8 1475.31 124.880  20
   2  -8  -8 1614.56 133.629   5
   2  -8  -8 1698.62 135.619  18
   2  -8  -8 1560.17 132.416  21
   2  -8  -8 1623.91 140.781  16
   2  -8  -8 1596.26 137.787  19
   2  -8  -7 53.5586 45.1816  21
   2   8  -7 125.435 47.9236  20
   2  -8  -7 92.4494 47.2356   5
   2  -8  -7 73.5187 39.9091  18
  -2  -8   6 149.876 117.559   1
   2  -8  -6 41.9684 39.7872   8
   2  -8  -6 22.5525 37.8429  21
   2  -8  -6 56.9312 49.2017   5
   2   8  -6 12.7951 36.1369  20
   2  -8  -6 11.9290 29.2391  18
  -2  -8   5 69.6083 79.1759   1
   2  -8  -5 57.3547 38.5031  13
   2  -8  -5 60.2532 29.7149   5
   2  -8  -5 45.2445 35.1525   8
   2  -8  -5 94.7844 53.7226  21
   2   8  -5 114.550 42.7567  20
   2  -8  -4 2255.44 134.384  13
   2  -8  -4 1919.46 146.096  21
   2   8  -4 2081.55 143.334  20
   2  -8  -4 1791.91 135.288   8
  -2  -8   3 735.147 163.785   1
   2  -8  -3 636.177 77.8486  21
   2   8  -3 825.235 88.3034  20
   2   8  -3 676.836 69.7952  17
   2  -8  -3 712.387 84.6464   8
   2  -8  -2 3086.01 167.019  14
  -2  -8   2 2789.05 312.766   1
  -2   8   1 1305.56 196.928   3
  -2  -8   1 1058.51 196.716   1
  -2   8   0 3812.22 324.849   3
   2  -8   0 3611.22 180.863  14
   2  -8   0 3591.13 169.325  10
  -2  -8   0 3677.70 362.986   1
   2   8   0 3478.39 157.144  17
   2   8   1 2262.98 126.120  17
  -2   8  -1 2650.21 158.122  20
   2  -8   1 2339.33 137.704  10
  -2   8  -1 2273.49 259.893   3
  -2  -8  -1 2702.03 335.604   1
  -2   8  -2 1594.23 222.946   3
  -2   8  -2 1317.81 121.997  20
   2  -8   2 1252.10 107.476  10
  -2  -8  -2 1548.13 291.339   1
  -2  -8  -2 1287.73 113.264   8
   2   8   2 1270.33 96.2842  17
   2  -8   3 599.422 77.5071  10
  -2   8  -3 660.851 153.324   3
   2   8   3 770.054 79.2478  17
  -2   8  -3 630.498 92.8910  20
  -2  -8  -3 665.540 87.2360   8
  -2   8  -4 613.488 84.9112  20
   2   8   4 690.234 76.2149  17
  -2  -8  -4 883.932 98.6271  21
  -2   8  -4 687.789 163.849   3
  -2  -8  -4 574.323 86.3528   5
   2  -8   4 656.992 82.7343  10
  -2  -8  -5 154.037 57.5887  21
  -2   8  -5 169.936 100.887   3
  -2   8  -5 231.295 69.1500  20
  -2  -8  -5 120.384 55.5272   5
   2  -8   5 144.198 47.5054  10
  -2  -8  -6 115.140 48.4996  21
  -2  -8  -6 77.3951 44.3920   5
   2  -8   6 56.9647 40.1243  10
  -2   8  -6 171.702 54.9413  20
  -2   8  -7 84.2310 41.4431  20
  -2  -8  -7 106.488 49.0280  21
  -2   8  -7 103.245 51.7638  12
  -2  -8  -7 14.4025 35.7277   5
   2  -8   7 157.953 48.5931  10
  -2   8  -8 969.787 100.021  12
  -2   8  -8 1000.97 93.0718  20
  -2  -8  -8 931.723 109.851  18
  -2  -8  -9-4.45201 30.7103  19
  -2   8  -9 0.50802 23.8979  20
  -2   8  -9-26.8258 29.6949  12
  -2  -8  -9 29.0174 34.5743  18
  -2   8 -10 25.1912 20.7572  12
  -2  -8 -10 46.0393 24.9848  18
  -2  -8 -10 3.57259 21.7530  19
   2  -9 -10 443.252 61.2451  21
   2   9 -10 302.203 44.0217  20
   2   9 -10 479.814 58.5446  11
   2  -9 -10 382.244 52.8006  18
   2  -9  -9 1949.37 132.351  19
   2  -9  -9 2035.60 135.591  16
   2   9  -9 1946.64 119.938  20
   2  -9  -9 1969.05 134.738  21
   2  -9  -9 2118.22 135.806  18
   2  -9  -8 4286.46 214.550  19
   2  -9  -8 4111.10 211.997  16
   2  -9  -8 4138.52 199.186   5
   2  -9  -8 4106.65 208.110  21
   2   9  -8 4510.71 209.231  11
   2   9  -8 3804.69 191.695  20
   2  -9  -8 4427.88 211.406  18
   2  -9  -7 25.9500 39.8351  21
   2  -9  -7 82.0588 47.0665   5
   2   9  -7 58.5445 42.7956  20
   2  -9  -6 108.733 55.7100   8
   2   9  -6 1.14399 32.8592  11
   2  -9  -6-2.37240 35.3165   5
   2   9  -6 34.4983 35.7551  20
   2  -9  -6 0.08453 39.1903  21
   2   9  -5 1006.07 112.825  20
   2  -9  -5 1018.49 113.153  21
   2  -9  -5 941.376 110.572   5
  -2  -9   5 1063.69 230.254   1
   2  -9  -5 1045.42 113.355   8
   2   9  -4 212.355 46.7240  17
   2  -9  -4 176.025 59.7407  21
   2  -9  -4 233.593 61.4495   8
  -2  -9   4 218.705 115.565   1
   2   9  -4 192.850 57.8689  20
  -2   9   4 216.036 52.6744  17
  -2  -9   3 87.3289 95.6046   1
  -2  -9   3 203.052 51.1272  14
   2   9  -3 175.638 47.7464  17
   2  -9  -3 239.293 61.5488  21
   2   9  -3 241.455 54.3645  20
   2  -9  -3 179.801 54.7285   8
   2  -9  -2 1156.00 112.676  21
  -2  -9   2 1095.59 217.202   1
  -2  -9   2 1090.01 104.760  14
   2   9  -2 1082.62 93.7007  17
   2   9  -2 1117.32 105.598  20
  -2   9   2 1074.78 195.864   3
   2  -9  -2 1068.81 110.780  14
   2   9  -1 317.417 53.9995  17
  -2  -9   1 412.726 64.3086   8
   2  -9  -1 311.904 60.0181  21
  -2   9   1 351.300 115.395   3
   2  -9  -1 298.419 62.1770  14
  -2  -9   1 269.963 101.827   1
  -2   9   0 804.899 91.4090  20
  -2   9   0 692.974 163.545   3
   2  -9   0 655.883 87.0839  14
  -2  -9   0 762.326 196.630   1
   2  -9   0 826.329 94.6132  21
  -2  -9   0 783.403 89.8024   8
   2   9   0 834.031 85.9919  17
  -2   9  -1 1270.00 206.904   3
  -2   9  -1 1089.71 110.539  20
   2  -9   1 1169.75 106.370  21
   2  -9   1 972.881 100.298  14
  -2  -9  -1 1105.49 231.890   1
   2  -9   1 997.020 100.335  10
  -2  -9  -1 1040.21 103.997   8
   2   9   1 955.268 91.3430  17
   2   9   2 44.3814 32.1210  17
   2  -9   2 48.5075 32.9039  10
  -2   9  -2 0.51390 41.5416  20
  -2   9  -2 64.9050 76.6364   3
  -2  -9  -2 70.0361 41.9101   8
  -2  -9  -3 203.501 55.7012   8
  -2   9  -3 222.254 60.3333  20
  -2   9  -3 284.727 118.279   3
   2  -9   3 218.163 53.3577  10
   2   9   3 251.454 53.9034  17
  -2  -9  -4 1768.83 125.481  21
  -2  -9  -4 1176.91 121.219   5
   2   9   4 1480.93 108.318  17
  -2   9  -4 1498.73 248.656   3
   2  -9   4 1161.94 110.555  10
  -2   9  -4 1241.17 129.970  20
  -2  -9  -5 100.478 47.7115  21
   2  -9   5 87.0744 46.5451  10
  -2   9  -5 14.6284 48.0989  20
  -2  -9  -5 44.3464 52.6222   5
   2  -9   6 29.2006 33.8055  10
  -2  -9  -6 55.8199 47.6121   5
  -2  -9  -6 10.6537 32.2576  21
  -2   9  -6-6.06846 47.5994  20
  -2  -9  -7 293.846 54.9061  21
  -2   9  -7 189.975 54.4165  12
  -2  -9  -7 135.423 51.1711   5
  -2   9  -7 152.040 45.5059  20
   2  -9   8 78.3927 32.5106  14
  -2   9  -8 49.1313 36.8308  12
  -2   9  -8 112.800 37.6377  20
  -2  -9  -8 110.348 47.0335  18
  -2   9  -9 13.1836 20.6627  12
  -2   9  -9 15.0532 19.2429  20
  -2  -9  -9 39.4331 27.2698  19
  -2  -9  -9-4.73506 25.8380  18
   2 -10 -10 313.534 44.9952  21
   2 -10  -9 134.614 42.2077  16
   2 -10  -9 108.481 41.3034  21
   2  10  -9 56.0821 27.8679  20
   2  10  -9 77.7687 32.2607  11
   2 -10  -8 101.233 44.1340  16
   2 -10  -8 140.180 49.1942  21
   2 -10  -8 172.622 48.4592   5
   2  10  -8 76.8198 36.5852  11
   2  10  -8 49.2120 28.3955  20
   2 -10  -7 1169.10 122.667  16
   2  10  -7 926.871 103.010  20
   2 -10  -7 1032.62 108.669   5
   2 -10  -7 1198.77 113.078  21
   2 -10  -6 33.9270 33.4240   5
   2  10  -6 0.07477 32.9581  20
   2 -10  -6 28.6439 44.4911   8
   2 -10  -6-7.33226 41.8704  21
   2 -10  -5 101.144 53.4374  21
   2  10  -5 81.7051 39.0157  20
   2 -10  -5 51.1414 43.8048   5
   2 -10  -5 41.8351 46.1283   8
   2  10  -4-25.5613 35.3478  20
   2 -10  -4 10.9060 46.6845  21
   2  10  -4 8.58788 27.9623  17
  -2 -10   4 33.8697 34.3164  14
  -2  10   4-7.44262 31.0037  17
   2 -10  -4-8.88474 36.3991   8
   2  10  -3 181.363 44.4565  17
   2 -10  -3 150.887 57.3481  21
  -2 -10   3 158.881 120.452   1
   2 -10  -3 128.312 51.8798   8
   2  10  -3 163.036 49.2986  20
  -2 -10   2 143.340 121.544   1
   2  10  -2 34.9300 32.4345  17
   2 -10  -2 21.1022 35.8850   8
   2 -10  -2-5.11489 47.0209  21
   2  10  -2 66.9644 35.9729  20
  -2 -10   1 383.051 68.2657   8
   2  10  -1 336.573 57.3317  17
  -2 -10   1 170.165 115.519   1
   2 -10  -1 305.267 63.1303  14
  -2  10   1 244.099 109.056   3
   2 -10  -1 487.707 81.9221  21
   2 -10   0 26.3160 38.2086  21
   2  10   0 48.6330 30.7496  17
  -2 -10   0-25.8418 99.6058   1
  -2 -10   0 12.8680 35.4911   8
  -2  10   0 47.2078 92.2368   3
   2 -10   0 29.0609 44.4913  14
   2  10   1 3.86695 30.8678  17
  -2 -10  -1 6.41416 35.6679   8
   2 -10   1-16.7957 36.2585  14
  -2  10  -1 99.4714 51.0925  20
  -2 -10  -1-14.0898 101.091   1
  -2  10  -1-25.0633 66.6837   3
   2  10   2 72.6327 42.3698  17
  -2  10  -2 34.9326 67.7174   3
   2 -10   2 80.4329 49.0671  14
  -2  10  -2 106.453 53.4251  20
  -2 -10  -2 38.8607 40.0921   8
   2  10   3 103.587 44.4923  17
   2 -10   3 4.27368 39.8146  14
  -2 -10  -3-11.6281 43.1364   8
  -2  10  -3 48.3837 44.9364  20
  -2 -10  -3 38.8774 43.7449   5
  -2  10  -4 368.069 78.5346  20
   2  10   4 431.122 62.8424  17
   2 -10   4 413.698 69.7929  14
  -2 -10  -4 361.630 75.3832   5
  -2  10  -5 196.822 61.5626  20
   2 -10   5 230.163 60.7132  14
  -2 -10  -5 157.579 42.1139  21
  -2 -10  -5 73.3347 43.0352   5
   2 -10   6 73.7859 35.3312  14
  -2  10  -6 28.0564 37.4071  20
  -2  10  -6 152.779 53.8112  12
  -2 -10  -6 37.7575 40.4325   5
  -2 -10  -6 45.6958 41.5956  21
  -2  10  -7-25.1847 30.3933  20
  -2  10  -7 50.3216 34.5870  12
  -2 -10  -7-3.50344 28.2572  21
  -2 -10  -7-12.4148 32.3464   5
   2 -10   7 3.11384 33.7070  14
  -2 -10  -7 28.7787 35.8655  18
  -2 -10  -8 24.2334 29.5677  19
  -2  10  -8 8.64984 24.4617  12
  -2 -10  -8 5.71668 25.5211  18
  -2  10  -8 34.8241 23.8063  20
   2 -11  -9 6.67237 23.3083  16
   2 -11  -9 13.5344 24.1282  21
   2  11  -9 48.4804 26.5439  20
   2  11  -8 311.685 51.0129  20
   2 -11  -8 371.363 62.3095  16
   2 -11  -8 516.606 65.3534  21
   2 -11  -7 43.1418 39.6130  21
   2  11  -7 42.5526 29.2863  20
   2 -11  -7-6.41267 28.3458   5
   2 -11  -6-7.19981 35.5920  21
   2 -11  -6 71.2668 47.8934   5
   2  11  -6 20.9441 35.1185  20
  -2  11   5 271.468 46.1582  17
   2 -11  -5 141.795 52.4127   5
   2 -11  -5 182.302 45.1329  21
   2  11  -5 200.599 53.6908  20
  -2  11   4-10.1350 29.5817  17
   2  11  -4 39.4742 31.3909  17
   2 -11  -4 45.7966 42.9360   8
   2 -11  -4 94.6919 49.9146  21
   2  11  -4 34.8542 31.2068  20
   2 -11  -3-15.8222 33.8666  21
   2 -11  -3-5.91224 41.9371   8
   2  11  -3-15.7269 28.2774  20
   2  11  -3 23.2306 36.6167  17
  -2  11   3 41.2945 35.1164  17
   2 -11  -2 243.243 62.2554   8
   2  11  -2 199.735 48.9842  17
   2 -11  -2 342.705 69.9499  21
   2  11  -2 375.865 61.5059  20
   2 -11  -1 710.517 92.2225  21
  -2 -11   1 747.157 90.0563   8
   2 -11  -1 735.846 99.1337  14
   2  11  -1 631.383 79.7116  17
   2 -11   0 246.145 59.9657  14
   2  11   0 244.209 55.3545  17
  -2 -11   0 286.651 68.9693   8
   2  11   1 203.959 51.5529  17
  -2 -11  -1 213.079 65.4072   8
   2 -11   1 136.774 57.4087  14
  -2  11  -1 196.218 53.3733  20
   2  11   2 67.0549 39.5561  17
   2 -11   2-0.52528 38.8943  14
  -2  11  -2 66.8754 45.5691  20
  -2 -11  -2 64.4216 34.9922   8
   2  11   3 480.805 70.3126  17
   2 -11   3 377.460 68.2715  14
  -2 -11  -3 392.322 80.0706   5
  -2  11  -3 376.734 72.2831  20
   2  11   4 132.988 45.7925  17
   2 -11   4 132.331 49.6163  14
  -2 -11  -4 53.8499 47.2674   5
  -2  11  -4 93.7789 53.2099  20
  -2  11  -4 182.730 47.0961  17
  -2  11  -5 66.1351 43.3122  20
  -2 -11  -5 24.1221 36.8115   5
  -2  11  -6 31.1288 32.2480  20
   2 -11   6 11.8963 29.5673  14
  -2 -11  -6 35.0704 41.0355   5
  -2 -11  -7 35.6929 29.9874  18
  -2  11  -7 57.8499 32.9176  20
   2 -11   7 43.5654 27.6619  14
  -2 -11  -8 485.939 59.7032  19
  -2  11  -8 424.218 45.9772  20
   2  12  -8 380.368 47.7461  20
   2 -12  -8 358.084 46.6927  21
   2 -12  -8 406.362 54.9911  16
   2  12  -7 79.1218 29.9224  20
   2 -12  -7 81.3694 37.2202   5
   2 -12  -7 168.648 46.2653  21
   2 -12  -7 87.0269 43.2567  16
   2 -12  -6 165.839 47.9715  21
   2 -12  -6 158.678 46.7307   5
   2  12  -6 224.881 50.0001  20
  -2  12   5 21.8225 29.7373  17
   2 -12  -5 7.55753 34.9366  21
   2  12  -5 34.5034 28.9649  20
   2 -12  -5-21.5374 30.6161   5
   2 -12  -5 7.78412 40.7659   8
   2  12  -4 76.9822 36.7918  17
  -2  12   4 37.7703 28.8254  17
   2 -12  -4 27.1133 33.5838   5
   2 -12  -4 31.6700 35.0176  21
   2  12  -4 73.5468 36.7735  20
   2 -12  -4 69.9230 58.2379   8
  -2  12   3 124.452 43.3635  17
   2 -12  -3 132.084 57.3396   8
   2  12  -3 169.326 47.5718  17
   2 -12  -3 91.3584 40.8250  21
   2  12  -3 156.411 44.2940  20
   2 -12  -2 1276.95 114.435  21
   2  12  -2 1165.94 105.804  17
   2 -12  -2 1152.41 120.129   8
  -2  12   2 1094.80 105.348  17
   2  12  -1 26.0278 34.4259  17
   2 -12  -1 67.1949 46.8244   8
  -2  12   1 60.3387 41.2563  17
   2  12   0 198.156 54.2810  17
  -2  12   0 260.291 53.6392  17
  -2 -12   0 260.285 63.4683   8
   2 -12   0 236.730 65.3895  14
   2 -12   1 51.3432 50.4083  14
   2  12   1 68.8831 37.2407  17
  -2  12  -1 21.0482 32.4769  20
  -2 -12  -1 61.3746 42.3814   8
   2  12   2 468.774 68.2980  17
   2 -12   2 405.861 75.9183  14
  -2  12  -2 541.689 77.4070  20
  -2 -12  -2 470.459 78.8218   8
  -2  12  -2 500.347 69.6861  17
  -2  12  -3 490.812 69.7193  20
   2  12   3 602.459 72.9981  17
  -2  12  -3 516.899 70.2707  17
  -2 -12  -3 468.898 81.5281   5
   2 -12   3 526.343 80.5846  14
  -2  12  -4 115.737 37.9052  17
  -2 -12  -4-14.3175 36.8080   5
   2 -12   4 6.96831 34.8853  14
   2  12   4 91.7297 33.7523  17
  -2  12  -4 49.6588 39.8307  20
  -2 -12  -5 12.8913 37.3006   5
   2 -12   5 11.2408 32.9305  14
  -2  12  -5-91.9626 38.7391  20
  -2 -12  -6 52.8154 36.9992   5
   2 -12   6 32.5954 24.8826  14
  -2  12  -6 26.6868 24.3984  20
  -2  12  -7 30.5067 20.9090  20
  -2 -12  -7 47.3205 30.7253  19
   2  13  -7 4.73952 21.9011  20
   2 -13  -7-20.1157 24.9605  16
   2 -13  -6-12.4578 35.3747  16
   2  13  -6 55.1970 26.6111  20
   2 -13  -6 52.9176 34.8179   5
   2 -13  -6 76.4616 30.9396  21
   2  13  -5 213.888 41.5863  20
   2 -13  -5 104.925 41.4288   5
   2 -13  -5 110.885 36.3320  21
   2  13  -4-7.07087 23.0554  20
  -2  13   4 3.81013 25.8754  17
   2  13  -4-8.11276 23.1722  17
   2 -13  -4-6.13511 30.9962  21
   2 -13  -4 22.7501 34.0090   5
   2 -13  -4 63.8405 41.3492   8
  -2  13   3 115.809 37.4040  17
   2 -13  -3 146.391 56.1662   8
   2  13  -3 233.191 48.8280  17
  -2  13   2 465.994 69.0973  17
   2 -13  -2 583.580 88.2110   8
   2  13  -2 604.413 69.7952  17
   2  13  -1 169.491 46.2887  17
   2 -13  -1 45.9848 42.2989   8
  -2  13   1 178.385 49.7093  17
   2  13   0 22.8309 35.0885  17
   2 -13   0-3.28087 40.0984   8
  -2 -13   0 39.5685 40.0487   8
  -2  13   0 42.0945 40.5707  17
   2  13   1 115.341 45.6956  17
   2 -13   1 44.5088 38.4693   8
  -2  13  -1 60.4906 35.6981  17
  -2 -13  -1 22.9952 34.8062   8
   2  13   2 183.240 49.0407  17
  -2  13  -2 177.517 43.3766  20
   2 -13   2 193.846 53.5360  14
  -2 -13  -2 111.899 50.2213   5
  -2  13  -2 160.838 42.2266  17
   2 -13   3 77.4171 41.1120  14
   2  13   3 77.9776 31.7422  17
  -2  13  -3 119.677 40.9466  20
  -2 -13  -3 41.9163 36.3453   5
  -2  13  -3 57.5076 31.4980  17
   2 -13   4 71.7336 40.9210  14
   2  13   4 29.0950 23.3180  17
  -2 -13  -4 30.3211 38.5030   5
  -2  13  -4 66.6671 33.5423  20
   2 -13   5 40.3841 27.3364  14
  -2 -13  -5 57.1972 35.5261   5
  -2  13  -5-37.1167 27.5684  20
  -2 -13  -6 40.3850 27.2267   5
  -2  13  -6 37.9738 20.2067  20
   2 -14  -6 21.5757 25.1067  16
   2  14  -5 52.4458 22.1639  20
  -2  14   4 35.2740 26.6639  17
   2 -14  -4 35.3756 27.5125   5
   2  14  -3 332.877 45.3962  17
  -2  14   3 345.314 50.6674  17
   2 -14  -3 132.756 43.7832   5
   2 -14  -3 266.262 63.5316   8
  -2  14   2 14.2787 30.0092  17
   2  14  -2-15.1885 23.4766  17
   2 -14  -2-16.6775 32.4760   8
  -2  14   1 133.803 40.6777  17
   2 -14  -1 137.229 51.0396   8
   2  14  -1 208.452 43.5818  17
   2  14   0 82.2296 34.3803  17
   2 -14   0 108.033 44.9970   8
  -2  14   0 76.6148 35.0152  17
   2 -14   1 191.204 54.7024   8
   2  14   1 272.799 48.5427  17
  -2 -14  -1 135.832 46.7806   5
  -2  14  -1 240.130 45.6800  17
   2 -14   2 16.7038 36.5606   8
  -2  14  -2 12.1845 23.5485  17
   2  14   2-24.7775 25.2241  17
  -2 -14  -2 53.0446 32.5708   5
   2 -14   3 0.05015 28.2739   8
  -2  14  -3 9.90938 19.9417  20
   2  14   3 28.3946 20.6224  17
  -2  14  -3 9.02912 19.5685  17
  -2 -14  -3 37.2564 30.6847   5
   2 -14   4 4.77490 23.0517   8
  -2 -14  -4 9.19915 26.8496   5
  -2  14  -4 42.3331 21.9606  20
  -2  15   3 33.2490 20.2895  17
   2  15  -2 41.6563 21.0012  17
  -2  15   2 99.8552 30.3899  17
   2 -15  -2 41.7805 30.6087   8
  -2  15   1 29.2765 26.7823  17
   2 -15  -1 40.6834 31.4661   5
   2 -15  -1-6.65681 28.1954   8
   2  15  -1 2.96321 21.1624  17
  -2  15   0 38.7868 23.7821  17
   2  15   0 23.3169 21.3148  17
   2 -15   0 92.3387 36.0332   8
  -2 -15   0 10.1167 23.3118   5
  -2  15  -1 12.1237 20.7657  17
   2 -15   1-2.51333 22.8977   8
   2  15   1-10.6191 21.3248  17
  -2 -15  -1-9.96486 23.0867   5
  -2 -15  -2 43.5722 26.4930   5
   2  15   2-5.11128 18.2345  17
   3   0 -13 101.482 36.3527  12
   3   0 -12-17.2167 34.0765  12
   3   0 -11-39.2986 37.1790  18
   3   0 -11 3.37354 42.1725  12
   3   0 -10 59.6800 39.0822  15
   3   0 -10 14.8057 32.7837  12
   3   0 -10 32.4221 41.0577  18
   3   0  -9 281.405 125.140   4
   3   0  -9 219.174 58.6966  12
  -3   0   9 191.204 99.3034   1
   3   0  -9 208.741 49.3443  15
   3   0  -9 237.282 52.8520  18
   3   0  -8 301.529 120.568   4
   3   0  -8 434.040 73.6632  12
   3   0  -8 351.327 58.0010  15
   3   0  -8 445.013 70.5344  18
   3   0  -7 218.163 92.4697   4
   3   0  -6 52.2480 59.5929   4
   3   0  -5-4.11841 49.5042   4
   3   0  -4 15997.5 529.318   4
   3   0  -3 1069.53 131.141   4
  -3   0   3 903.772 108.359   1
   3   0  -2-74.2095 52.1390   4
  -3   0   2-23.3259 32.0463   1
  -3   0   1 18459.7 402.979   1
   3   0  -1 17490.6 487.024   4
  -3   0   0-11.0445 45.6911   1
  -3   0   0 18.3111 42.3786   2
  -3   0  -1 782.568 119.169   2
  -3   0  -2 7287.72 360.166   2
  -3   0  -3 990.013 151.671   2
  -3   0  -4 10685.4 513.310   2
  -3   0  -5 9.72705 84.4858   2
  -3   0  -6 119.761 43.9951  19
  -3   0  -6 164.660 115.131   4
  -3   0  -6 88.1489 47.5074  12
  -3   0  -7 1144.39 114.483  12
  -3   0  -7 986.026 221.762   4
  -3   0  -7 1569.32 130.219  19
  -3   0  -8 293.296 58.9754  12
  -3   0  -8 356.568 74.2624  19
  -3   0  -9 36.5923 33.5167  12
   3   0  10 1209.37 129.461   7
  -3   0 -10 1030.94 91.5084  12
   3   0  11 237.100 57.3986   7
   3   1 -13 80.9097 30.1633  12
   3  -1 -13 44.1448 30.0636  12
   3  -1 -12 1333.06 111.274  18
   3  -1 -12 1492.00 113.659  12
   3   1 -12 1474.14 112.608  12
   3   1 -12 1663.09 107.688  11
   3  -1 -11 2.70946 39.6700  15
   3   1 -11 2.33293 34.8252  12
   3  -1 -11 51.8861 37.2357  12
   3  -1 -11-15.4986 33.1946  18
   3  -1 -10 2085.82 156.860  12
   3   1 -10 1978.81 153.412  12
   3   1 -10 2213.10 152.481  15
   3  -1 -10 2312.95 156.061  15
   3   1 -10 2230.19 154.968  18
   3  -1 -10 2063.89 155.682  18
   3  -1  -9 260.907 53.4259  15
   3  -1  -9 277.706 141.579   4
   3   1  -9 259.065 60.4658  15
  -3  -1   9 596.618 167.544   1
   3   1  -9 254.836 134.259   4
   3  -1  -9 362.370 71.8917  12
   3   1  -9 295.686 62.2435  12
   3  -1  -9 380.536 71.1066  18
   3   1  -9 270.604 63.3951  18
   3   1  -8 25412.1 993.933   4
   3   1  -8 25286.5 537.387  15
   3  -1  -8 26608.5 994.197   4
   3  -1  -8 25499.1 561.648  12
   3   1  -8 26293.7 558.050  12
  -3  -1   8 27894.0 1019.53   1
   3  -1  -8 27189.5 554.474  19
   3   1  -8 25434.5 548.458  18
   3  -1  -8 25662.8 554.003  18
   3  -1  -7 1039.11 90.7442  16
   3  -1  -7 1029.84 93.9341  12
   3   1  -7 842.658 83.8717  15
   3  -1  -7 1098.43 101.650  18
   3  -1  -7 877.192 167.535   4
   3   1  -7 1112.76 190.118   4
   3  -1  -6 105.043 70.1001   4
   3   1  -6 92.7434 75.1986   4
   3   1  -5 6840.66 383.648   4
   3  -1  -5 7045.82 373.074   4
  -3  -1   5 7475.51 389.839   1
   3   1  -4 25834.0 714.203   4
   3  -1  -4 26243.1 687.354   4
  -3  -1   4 28148.9 704.067   1
  -3   1   3 7868.46 267.011   1
   3  -1  -3 7745.18 335.368   4
  -3  -1   3 8088.54 323.023   1
   3   1  -3 7614.98 344.733   4
   3  -1  -2 1488.36 141.325   4
  -3   1   2 1558.27 91.5789   1
  -3  -1   2 1642.19 137.389   1
   3   1  -2 1801.13 160.258   4
  -3   1   2 1525.44 112.917   2
  -3   1   1 54608.5 730.591   1
  -3   1   1 60895.8 912.602   2
   3   1  -1 59001.9 997.574   4
  -3  -1   1 55141.0 914.609   1
  -3   1   0 4858.23 262.185   2
  -3  -1   0 4592.09 242.293   1
  -3   1  -1 8645.84 365.208   2
  -3  -1  -1 8434.19 355.553   2
  -3   1  -2 10525.5 435.750   2
  -3  -1  -2 10523.3 446.368   2
  -3   1  -3 6983.43 401.734   2
  -3  -1  -3 7085.32 395.465   2
  -3   1  -4 4691.83 344.072   2
  -3  -1  -4 4676.16 345.187   2
  -3  -1  -5 6834.08 439.857   2
  -3   1  -5 5793.58 443.933   4
  -3  -1  -6 232.929 54.6243  19
  -3   1  -6 171.749 100.116   4
  -3  -1  -6 212.319 51.1976  12
  -3  -1  -6 191.248 105.840   4
  -3   1  -6 173.843 54.9149  12
  -3   1  -6 142.908 46.7312  19
  -3  -1  -7 1061.59 109.508  19
  -3  -1  -7 1021.64 99.9431  12
  -3   1  -7 827.104 99.4927  12
  -3   1  -7 748.731 197.946   4
  -3   1  -7 1073.45 110.034  19
  -3  -1  -7 557.364 172.455   4
  -3  -1  -8 917.828 99.6307  12
  -3   1  -8 896.210 103.069  12
  -3  -1  -8 1051.39 109.593  19
  -3  -1  -8 846.147 98.2824  18
  -3  -1  -9 561.416 76.9464  12
  -3   1  -9 595.575 81.1894  12
  -3  -1  -9 482.709 74.0218  18
   3  -1  10 288.841 80.0583   7
  -3   1 -10 169.211 43.7543  12
   3   1  11 109.588 48.3171   7
   3  -1  11 79.9511 38.0552   7
   3   2 -13 17.1308 21.7576  12
   3  -2 -13 104.786 30.4794  12
   3  -2 -12 43.3367 29.4984  12
   3   2 -12 113.150 46.4347  12
   3  -2 -12 126.235 44.8041  18
   3   2 -12 139.316 43.2610  11
   3  -2 -11 48.3956 37.7831  12
   3   2 -11 4.56204 36.2711  12
   3  -2 -11 5.57867 33.8275  18
   3  -2 -11 133.302 49.3567  15
   3  -2 -10 58042.1 968.255  12
   3   2 -10 58850.8 972.218  12
   3  -2 -10 56600.9 964.471  18
   3  -2 -10 58390.1 871.758  21
   3  -2 -10 57512.2 952.015  15
   3   2  -9 349.246 69.1698  15
   3  -2  -9 382.406 63.7167  21
   3  -2  -9 466.418 125.608   4
   3   2  -9 325.208 151.676   4
  -3  -2   9 469.071 164.095   1
   3   2  -9 312.497 61.9902  12
   3  -2  -9 293.329 63.4050  12
   3  -2  -9 385.404 71.7795  19
   3   2  -9 405.496 71.0932  18
   3  -2  -9 448.201 76.9531  18
   3   2  -8 1402.47 236.284   4
   3  -2  -8 1311.52 121.937  12
   3  -2  -8 1529.86 231.547   4
   3   2  -8 1468.63 121.632  12
   3  -2  -8 1285.21 108.702  21
  -3  -2   8 1545.94 247.878   1
   3  -2  -8 1574.76 124.554  19
   3  -2  -8 1554.60 124.019  16
   3   2  -8 1181.64 114.938  15
   3   2  -8 1386.95 119.364  18
   3  -2  -8 1483.45 125.214  18
   3   2  -7 3002.05 309.975   4
   3  -2  -7 3212.18 164.288  16
   3  -2  -7 3106.35 154.040  13
   3  -2  -7 2856.45 166.761  12
   3   2  -7 3571.76 172.271  12
  -3  -2   7 3087.87 321.029   1
   3  -2  -7 3164.22 172.236  18
   3  -2  -7 2962.16 297.171   4
   3   2  -7 2666.99 158.369  15
   3   2  -6 133.159 77.6291   4
  -3  -2   6 56.1011 65.2506   1
   3  -2  -6 95.8809 64.3034   4
   3   2  -5 1328.89 181.874   4
  -3  -2   5 1433.82 189.929   1
   3  -2  -5 1589.52 177.233   4
   3   2  -4 4436.50 307.528   4
  -3  -2   4 5011.44 309.909   1
   3  -2  -4 4807.74 286.071   4
   3   2  -3 2310.52 208.159   4
  -3  -2   3 2349.88 196.024   1
  -3   2   3 2551.48 123.091   3
  -3   2   3 1825.38 89.4308   2
   3  -2  -3 2156.32 177.055   4
  -3   2   2 9315.61 267.932   2
  -3  -2   2 9437.32 364.692   1
   3  -2  -2 8192.09 325.345   4
   3   2  -2 8866.77 364.312   4
  -3  -2   1 9824.76 373.234   1
  -3   2   1 10484.4 331.431   2
   3   2  -1 9775.01 370.099   4
  -3  -2   0 2122.71 182.802   1
  -3   2   0 1979.79 163.371   2
  -3   2  -1 9503.28 400.902   2
  -3  -2  -1 9556.21 396.677   2
  -3   2  -2 1576.65 180.791   2
  -3  -2  -2 1583.10 171.896   2
  -3  -2  -3 5978.86 366.138   2
  -3   2  -3 6379.76 377.595   2
  -3  -2  -4 2024.10 225.674   2
  -3   2  -4 2367.28 255.646   2
  -3  -2  -5 3521.69 317.188   2
  -3   2  -5 3190.49 331.986   4
  -3  -2  -5 3545.09 172.325  21
  -3   2  -6 312.605 127.707   4
  -3  -2  -6 86.5264 99.2459   4
  -3   2  -6 194.845 91.2511   3
  -3  -2  -7 396.687 77.1322  19
  -3   2  -7 354.547 158.914   4
  -3  -2  -7 109.798 139.203   4
  -3   2  -7 289.822 65.5268  12
  -3   2  -8 11.6076 33.9234  12
  -3  -2  -8 55.6851 42.1542  19
  -3  -2  -9 54.9719 38.3204  19
  -3   2  -9 87.3938 46.4338  12
  -3  -2  -9 64.4100 38.2770  18
  -3   2 -10 13.7653 27.0507  12
   3  -2  10 100.014 58.2300   7
   3   2  10 154.443 70.5395   7
  -3  -2 -10 30.5383 30.9710  18
   3   2  11 168.881 49.9360   7
  -3   2 -11 109.692 30.4678  12
   3  -2  11 92.6209 40.3027   7
   3   3 -13 143.629 33.7153  12
   3  -3 -12 103.384 38.1397  15
   3   3 -12 94.0658 36.8922  12
   3   3 -12 197.966 47.9875  11
   3  -3 -12 110.194 44.5305  18
   3  -3 -12 130.152 45.9458  12
   3  -3 -11 96.6467 38.8349  15
   3  -3 -11 75.8611 45.9412  12
   3   3 -11 97.3185 40.7214  12
   3  -3 -11 132.320 42.5312  21
   3  -3 -11 43.0102 33.9060  18
   3  -3 -10 667.748 89.0238  15
   3  -3 -10 644.334 97.1823  12
   3   3 -10 693.929 97.6652  12
   3  -3 -10 641.744 84.8048  21
   3  -3 -10 638.852 94.1355  18
   3  -3  -9 476.781 82.7617  18
   3  -3  -9 342.838 71.5837  12
   3   3  -9 402.919 74.0674  12
   3  -3  -9 406.498 75.5361  21
   3  -3  -9 403.015 74.2435  19
   3  -3  -8 10644.9 335.357  16
   3  -3  -8 9763.26 312.700  21
   3   3  -8 11235.2 341.486  12
  -3  -3   8 10261.2 642.450   1
   3   3  -8 11408.7 661.641   4
   3   3  -8 9447.83 327.985  18
   3   3  -8 10976.1 300.374  20
   3  -3  -8 9546.75 338.577  12
   3  -3  -8 11116.0 350.009  19
   3  -3  -8 10739.6 349.653  18
   3   3  -7 349.359 62.1813  12
   3  -3  -7 337.231 62.7167  16
   3   3  -7 321.792 65.2785  15
  -3  -3   7 332.291 129.171   1
   3  -3  -7 430.555 66.2291  13
   3   3  -7 374.042 113.329   4
   3  -3  -7 263.434 53.5072  12
   3  -3  -7 189.747 51.8938  21
   3   3  -7 304.746 62.3005  18
   3  -3  -7 308.888 98.1207   4
   3  -3  -7 385.455 63.4595  18
   3  -3  -6 496.209 105.222   4
   3   3  -6 454.651 126.744   4
  -3  -3   6 437.447 133.273   1
   3   3  -5 1414.09 194.463   4
  -3  -3   5 1563.02 203.113   1
   3  -3  -5 1763.39 179.318   4
   3   3  -4 8100.36 415.693   4
   3  -3  -4 8764.80 366.609   4
  -3  -3   4 7661.91 411.415   1
   3  -3  -3 580.729 87.1541   4
  -3  -3   3 625.221 123.163   1
  -3   3   3 701.316 76.1177   3
   3   3  -3 759.887 125.164   4
  -3   3   2 1247.22 92.3096   2
  -3  -3   2 1454.04 163.525   1
  -3   3   2 1403.95 129.001   3
   3   3  -2 1261.03 144.414   4
  -3   3   1 14300.9 400.790   2
  -3  -3   1 13062.6 483.988   1
   3   3  -1 12817.5 464.022   4
  -3   3   0 6096.22 289.534   2
  -3  -3   0 6086.06 326.928   1
  -3   3  -1 6862.80 343.934   2
  -3  -3  -1 7302.51 409.225   1
  -3   3  -2 306.784 98.4947   2
  -3  -3  -2 309.413 82.4244   2
  -3   3  -3 2290.81 223.933   3
  -3  -3  -3 1803.07 209.723   2
  -3   3  -4 1598.01 223.134   4
  -3   3  -4 2004.81 228.778   3
  -3  -3  -4 1773.43 216.903   2
  -3  -3  -5 1161.26 189.663   2
  -3   3  -5 1131.83 203.790   4
  -3   3  -5 1383.97 203.114   3
  -3  -3  -5 970.400 96.9971  21
  -3  -3  -5 1236.17 111.692   5
  -3   3  -6 171.142 107.275   4
  -3  -3  -6 111.057 94.1541   4
  -3   3  -6 81.4558 70.1115   3
  -3  -3  -7 109.390 51.2239  19
  -3   3  -7 12.0499 76.8004   4
  -3  -3  -7 105.726 99.3552   4
  -3   3  -7 72.7388 53.8066  12
  -3   3  -8 671.685 97.7342  12
  -3  -3  -8 974.549 107.267  19
  -3   3  -9 73.5004 43.0173  12
   3  -3   9 182.075 81.0581   7
  -3  -3  -9 78.6113 49.2669  19
  -3  -3  -9 25.7011 36.8354  18
  -3   3 -10 3.61963 30.1171  12
   3  -3  10-22.3560 44.8937   7
   3   3  10 88.2947 58.1191   7
  -3  -3 -10 3.73253 28.6444  18
  -3   3 -11 44.7191 23.3649  12
   3   3  11 25.9833 33.8767   7
   3  -4 -12 70.0377 37.2266  18
   3   4 -12 78.9201 38.0062  11
   3  -4 -12 100.581 38.1391  12
   3   4 -12 151.239 40.7541  12
   3  -4 -12 92.5807 35.3556  15
   3  -4 -11 65.8055 37.5206  15
   3  -4 -11 93.4323 48.0356  12
   3   4 -11 32.4484 33.1597  12
   3  -4 -11 43.7732 40.6869  18
   3  -4 -10 168.199 58.0835  12
   3   4 -10 113.237 45.4322  12
   3  -4 -10 159.281 56.1721  19
   3  -4 -10 116.407 48.4754  18
   3  -4 -10 172.399 50.2137  21
   3  -4  -9 438.049 77.2221  16
   3  -4  -9 444.186 78.5772  18
   3  -4  -9 465.782 77.6319  12
   3   4  -9 502.731 76.7396  12
   3  -4  -9 531.672 81.3878  19
   3  -4  -9 472.913 77.7985  21
   3   4  -8-14.2135 85.3235   4
  -3  -4   8 129.275 106.257   1
   3   4  -8 26.0899 30.9381  12
   3  -4  -8 41.7062 37.3593  12
   3  -4  -8-5.38171 39.5424  21
   3   4  -8 17.0437 28.0771  20
   3  -4  -8 113.347 47.0083  16
   3  -4  -8 12.4017 32.6401  18
   3  -4  -8 85.8374 46.2976  19
   3  -4  -7 74.5872 39.4732  16
   3  -4  -7 162.730 56.4375  13
   3   4  -7 111.964 39.8768  20
   3   4  -7 237.630 111.165   4
  -3  -4   7 39.6814 68.2721   1
   3  -4  -7 91.2346 43.7756  12
   3   4  -7 194.083 54.0354  12
   3  -4  -7 90.6218 40.8138  21
   3  -4  -7 134.000 42.0993  19
   3  -4  -7 133.572 44.0895  18
  -3  -4   6 468.621 134.506   1
   3   4  -6 400.058 146.422   4
  -3  -4   5 101.733 79.0645   1
   3  -4  -5 37.5366 52.8678   4
   3   4  -5 62.8672 62.7937   4
   3   4  -4 1621.44 204.663   4
   3  -4  -4 1565.18 154.720   4
  -3  -4   4 1645.25 206.104   1
   3   4  -3 850.831 143.963   4
  -3  -4   3 808.932 141.763   1
  -3   4   3 967.001 106.061   3
   3  -4  -3 753.203 94.6311   4
  -3  -4   2 1462.02 183.117   1
  -3   4   2 1766.81 145.725   3
   3   4  -2 1539.25 169.979   4
  -3  -4   1 7511.69 391.378   1
  -3   4   1 7711.98 335.760   3
  -3   4   0 3838.88 273.019   3
  -3  -4   0 3921.98 287.865   1
  -3  -4  -1 7275.92 430.742   1
   3  -4   1 6195.08 252.196   1
  -3   4  -1 6670.48 364.632   3
  -3  -4  -2 2611.26 240.513   2
  -3   4  -2 3381.94 268.627   3
  -3   4  -3 615.917 135.564   4
  -3  -4  -3 646.573 133.662   2
  -3   4  -3 578.244 134.412   3
  -3   4  -4 1316.22 203.682   4
  -3  -4  -4 1499.86 205.764   2
  -3   4  -4 1614.00 216.061   3
  -3  -4  -5 1925.65 263.033   4
  -3   4  -5 1841.03 231.904   3
  -3   4  -5 2098.25 147.360  20
  -3   4  -5 1786.73 246.378   4
  -3  -4  -5 2023.73 146.013   5
  -3  -4  -5 2050.97 136.046  21
  -3   4  -6 99.9040 76.7315   3
  -3   4  -6 71.4232 61.8020   4
  -3  -4  -6 7.23537 67.4931   4
  -3  -4  -6-18.1173 35.1992   5
  -3  -4  -6 11.9496 33.8518  21
  -3   4  -6-3.09131 47.0688  20
   3  -4   7 992.082 136.331   7
  -3   4  -7 645.072 103.762  12
   3  -4   7 951.249 92.8490  10
   3  -4   8 930.399 121.490   7
  -3  -4  -8 762.548 92.9175  19
  -3   4  -9 14.5801 34.8865  12
   3  -4   9 34.6903 44.6525   7
  -3  -4  -9 73.1282 36.4912  19
  -3  -4  -9 22.8634 37.6553  18
  -3  -4 -10 460.986 64.5338  18
  -3   4 -10 464.758 65.9416  12
   3  -4  10 418.002 63.9373   7
   3   4  10 459.611 74.9661   7
  -3  -4 -10 605.122 70.2503  19
   3  -5 -12 914.523 79.3006  12
   3   5 -12 855.585 71.3967  12
   3  -5 -12 814.762 84.9288  18
   3  -5 -11 73.7166 38.7479  15
   3  -5 -11 61.0830 35.8423  21
   3  -5 -11 39.3326 37.8927  12
   3   5 -11 28.6711 29.8207  12
   3  -5 -11 44.1362 32.5171  18
   3  -5 -10 2644.22 174.072  12
   3   5 -10 2449.84 159.351  12
   3  -5 -10 2658.10 160.587  21
   3  -5 -10 2339.45 157.717  19
   3  -5 -10 2520.81 170.849  18
   3  -5  -9 1183.67 121.388  16
   3  -5  -9 1182.52 116.494  21
   3  -5  -9 1175.71 123.597  12
   3   5  -9 1286.71 122.421  12
   3  -5  -9 1478.68 136.079  18
   3   5  -9 1341.76 107.240  20
   3  -5  -9 1249.62 121.126  19
   3   5  -8 12574.7 349.594  20
   3  -5  -8 11990.7 368.117  21
   3  -5  -8 12803.1 402.954  18
   3   5  -8 14090.0 394.442  12
   3   5  -8 15097.6 798.602   4
  -3  -5   8 12048.3 728.536   1
   3  -5  -8 12295.2 384.804  12
   3  -5  -8 12077.5 378.827  19
   3  -5  -8 10815.1 361.567  16
   3  -5  -7 678.736 84.4314  19
   3  -5  -7 585.858 81.7777  16
   3  -5  -7 748.196 89.2299  13
   3   5  -7 736.331 176.820   4
   3  -5  -7 658.623 85.5521  12
   3   5  -7 732.373 86.5102  12
   3  -5  -7 562.371 79.7970  21
   3   5  -7 747.946 83.0526  20
   3  -5  -7 799.045 94.2978  18
  -3  -5   7 551.103 156.810   1
   3  -5  -6 340.214 60.5449  13
   3  -5  -6 336.490 65.2637  21
   3   5  -6 422.037 64.9048  20
   3  -5  -6 351.007 63.5766  12
  -3  -5   6 275.929 112.063   1
   3  -5  -6 485.736 67.9791  18
   3   5  -6 402.318 131.255   4
   3   5  -5 228.814 97.0154   4
  -3  -5   5 160.657 91.9984   1
  -3  -5   4 8672.18 499.288   1
   3   5  -4 11324.0 529.917   4
  -3  -5   3 982.002 161.477   1
  -3   5   3 1018.48 123.070   3
   3   5  -3 1042.16 152.742   4
   3   5  -2 662.488 119.978   4
  -3   5   2 720.929 114.951   3
  -3  -5   2 711.955 143.927   1
  -3  -5   1 5552.01 374.670   1
  -3   5   1 5770.31 320.339   3
  -3   5   0 2099.87 201.764   3
  -3  -5   0 1883.83 219.260   1
  -3  -5  -1 166.482 118.626   1
  -3   5  -1 73.1900 65.8323   3
  -3   5  -2 5301.06 323.496   4
  -3   5  -2 6052.25 376.427   3
  -3  -5  -2 5886.75 372.189   2
   3  -5   2 6680.09 329.492   1
  -3  -5  -3 3512.64 287.438   2
  -3   5  -3 3273.26 286.162   4
   3  -5   3 3798.90 283.786   1
  -3   5  -3 3527.96 307.277   3
  -3  -5  -4 1216.29 194.266   2
  -3  -5  -4 1345.54 111.617   5
  -3   5  -4 728.335 174.410   4
  -3  -5  -4 1011.65 100.912  21
   3  -5   4 980.419 180.873   1
  -3   5  -4 1112.17 110.507  20
  -3   5  -4 947.271 171.968   3
  -3   5  -5 1265.63 222.256   4
  -3  -5  -5 1940.14 142.893   5
  -3   5  -5 1804.48 147.421  20
  -3  -5  -5 1830.12 136.147  21
   3  -5   5 1764.82 125.064  10
  -3   5  -5 2104.11 257.660   3
   3  -5   5 2457.61 282.944   1
  -3   5  -6 32.2358 73.6785   4
  -3  -5  -6 129.079 57.5389  21
  -3  -5  -6 141.851 53.2148   5
  -3   5  -6 68.8068 40.4097  20
   3  -5   6 159.847 47.8280  10
  -3   5  -6 232.004 100.121   3
  -3   5  -7 100.450 59.2439  12
   3  -5   7 207.724 74.8832   7
  -3   5  -7 114.329 50.4337  20
   3  -5   7 149.286 47.6825  10
   3   5   8 1417.36 141.858   7
  -3   5  -8 1004.48 121.936  12
   3  -5   8 1271.14 131.898   7
  -3  -5  -8 1353.09 129.888  19
  -3   5  -9 256.035 56.6545  12
   3   5   9 491.981 83.1696   7
  -3  -5  -9 455.416 72.3504  19
  -3  -5  -9 390.355 67.6129  18
  -3   5 -10 140.357 40.6116  12
   3   5  10 138.314 45.5550   7
  -3  -5 -10 118.138 36.1994  19
  -3  -5 -10 84.3428 36.4846  18
   3  -6 -12 50.9437 26.6966  18
   3   6 -12 87.0782 32.3266  11
   3   6 -11 202.201 50.7411  11
   3  -6 -11 35.0105 29.7051  15
   3  -6 -11 209.036 46.5748  21
   3   6 -11 143.229 41.6316  12
   3  -6 -11 142.202 43.4310  18
   3  -6 -10 19540.2 472.425  12
   3   6 -10 18701.5 443.370  12
   3   6 -10 20027.6 430.068  20
   3  -6 -10 19178.9 455.624  21
   3  -6 -10 18332.8 445.429  19
   3  -6 -10 20697.2 500.654  18
   3  -6  -9 409.234 72.3292  16
   3  -6  -9 407.121 72.6507  18
   3  -6  -9 338.170 69.2054  12
   3   6  -9 400.006 66.3450  12
   3  -6  -9 398.423 71.5580  21
   3   6  -9 315.859 59.9245  20
   3  -6  -9 426.055 73.3692  19
   3  -6  -8 544.955 85.1198  16
   3  -6  -8 620.623 84.7338  21
   3  -6  -8 737.311 96.8257  12
   3   6  -8 767.158 86.2900  12
   3   6  -8 690.807 85.3842  20
   3  -6  -8 618.337 95.1618  19
   3  -6  -8 697.505 98.3192  18
   3   6  -7 1280.71 251.354   4
   3  -6  -7 1401.44 122.573  13
   3  -6  -7 1155.79 118.640  12
   3  -6  -7 1320.62 119.571  21
   3   6  -7 1241.36 114.439  20
  -3  -6   7 1381.08 245.234   1
   3  -6  -7 1329.57 126.466  18
   3  -6  -7 1101.54 116.170  16
   3  -6  -6 304.508 63.2290  13
   3   6  -6 131.418 100.259   4
   3  -6  -6 204.187 52.1343  12
  -3  -6   6 311.372 120.732   1
   3  -6  -6 227.371 59.6071  21
   3  -6  -6 259.784 56.4581   8
   3   6  -6 213.386 50.8756  20
   3  -6  -6 321.506 61.7834  18
   3  -6  -5 1654.25 117.598  13
  -3  -6   5 1303.38 214.695   1
   3   6  -5 1477.03 229.071   4
   3   6  -5 1543.87 118.394  20
   3  -6  -5 1360.74 124.320  21
   3   6  -4 2359.37 254.308   4
  -3  -6   4 2257.91 267.315   1
   3   6  -3 27.5618 60.8031   4
  -3   6   3 63.8962 50.9850   3
  -3  -6   3 24.1405 89.9641   1
  -3   6   2 475.854 105.966   3
  -3  -6   2 343.886 108.508   1
   3   6  -2 465.617 106.766   4
  -3   6   1 4732.37 311.488   3
  -3  -6   1 4162.18 342.210   1
  -3   6   0 663.715 128.699   3
  -3  -6   0 566.207 127.023   1
  -3  -6  -1 27.8231 90.9775   1
  -3   6  -1 44.5514 51.2249   3
  -3  -6  -2 314.809 104.299   2
  -3  -6  -2 331.902 141.041   1
  -3   6  -2 229.557 101.478   3
   3  -6   3 6898.46 238.914  10
  -3  -6  -3 7322.35 443.775   2
  -3   6  -3 7819.19 284.303  20
  -3  -6  -3 7993.31 270.136   5
  -3   6  -3 7447.84 458.119   3
  -3   6  -4 1034.52 111.689  20
  -3  -6  -4 1183.81 105.235  21
   3  -6   4 927.995 90.4167  10
  -3  -6  -4 954.857 101.824   5
  -3   6  -4 1005.46 182.307   3
   3   6   4 1110.19 84.4116  17
  -3   6  -5 61.3313 77.0429   3
  -3  -6  -5 125.319 59.9771  21
  -3  -6  -5 136.814 52.6292   5
   3  -6   5 128.331 45.8452  10
  -3   6  -5-15.5232 44.4150  20
  -3  -6  -6 264.238 55.9545  21
   3  -6   6 210.259 55.0023  10
  -3   6  -6 293.925 70.5586  20
  -3  -6  -6 348.176 70.3272   5
  -3   6  -7 130.772 59.4410  12
  -3   6  -7 98.1025 42.7628  20
   3  -6   7 77.0685 38.8991  10
  -3   6  -8 21.2756 45.1552  12
  -3  -6  -8 1.57961 38.2930  19
  -3   6  -9 50.1015 32.0877  12
  -3  -6  -9 100.621 42.9290  19
  -3  -6  -9 77.6312 40.0971  18
  -3   6 -10 1.88393 22.2869  12
  -3  -6 -10-6.54934 29.2798  18
  -3  -6 -10 25.7205 27.3994  19
   3  -7 -11 29.0869 24.8642  15
   3  -7 -11 82.1696 32.1298  21
   3   7 -11 25.0665 32.6406  11
   3  -7 -11 35.0357 27.7821  18
   3  -7 -10 308.254 60.3353  21
   3   7 -10 316.427 52.1351  20
   3   7 -10 355.368 62.9166  11
   3  -7 -10 349.583 63.2721  18
   3  -7  -9 433.596 73.3827  16
   3  -7  -9 493.689 77.6082  12
   3   7  -9 367.928 67.6718  20
   3  -7  -9 460.551 75.5435  21
   3  -7  -9 442.274 71.6770  19
   3  -7  -9 567.062 84.0283  18
   3  -7  -8 2490.33 163.855  12
   3  -7  -8 2521.97 172.057  21
   3   7  -8 2535.45 160.137  20
   3  -7  -8 2911.80 183.654  18
   3  -7  -7-54.3688 50.8664  16
   3  -7  -7 159.774 53.4390  13
  -3  -7   7 55.5247 108.402   1
   3  -7  -7 55.1377 39.2003  12
   3   7  -7 13.8230 34.4400  20
   3  -7  -7-1.17745 42.8869  21
   3  -7  -7 62.5739 40.3634  18
  -3  -7   6 64.3321 72.0409   1
   3   7  -6 46.8663 84.0783   4
   3  -7  -6-16.4909 33.1146  12
   3  -7  -6 33.1464 32.1429   8
   3  -7  -6 110.734 51.5896  21
   3   7  -6 83.5157 37.0984  20
   3  -7  -6 94.5110 43.4687  18
   3  -7  -6 118.117 54.1724  13
   3  -7  -5 20.3147 30.8607   8
   3  -7  -5 96.4660 43.5447  13
   3   7  -5 0.49203 64.8461   4
   3  -7  -5 117.346 46.8008  21
   3   7  -5 49.2438 39.3252  20
  -3  -7   5 67.5937 97.0620   1
  -3  -7   4 1681.95 251.894   1
   3  -7  -4 1543.55 137.968  21
   3   7  -4 1599.28 227.590   4
   3   7  -4 1947.16 126.419  20
   3  -7  -4 1580.49 119.243  13
   3   7  -4 1862.81 127.275  11
   3  -7  -4 1724.42 124.536   8
  -3   7   3 824.732 140.424   3
  -3  -7   3 658.289 164.049   1
  -3  -7   2-63.3536 92.7895   1
  -3   7   2 105.562 68.2319   3
  -3   7   1 554.660 122.045   3
  -3  -7   1 510.544 150.808   1
  -3  -7   0 1940.18 267.951   1
  -3   7   0 2333.37 254.073   3
  -3  -7  -1 518.820 156.146   1
  -3   7  -1 466.648 130.235   3
   3   7   2 44.6658 27.3906  17
  -3  -7  -2 198.350 138.269   1
  -3   7  -2 56.9157 46.9024  20
   3  -7   2-4.28158 28.8012  10
  -3  -7  -2 41.9444 62.6612   2
  -3   7  -2 28.0403 60.9107   3
   3   7   3 4600.89 183.715  17
  -3   7  -3 4620.80 227.596  20
   3  -7   3 4539.29 199.034  10
  -3   7  -3 4705.51 379.501   3
  -3  -7  -3 4323.47 212.075   5
  -3   7  -4 71.7699 47.0994  20
  -3  -7  -4 119.602 38.5739  21
   3  -7   4 82.9640 46.2037  10
  -3   7  -4 90.7649 76.6024   3
  -3  -7  -4 176.887 56.2783   5
   3   7   4 80.5940 34.0649  17
  -3   7  -5 309.079 119.225   3
  -3   7  -5 247.259 69.4169  20
  -3  -7  -5 166.396 58.3841   5
  -3  -7  -5 284.999 63.9442  21
   3  -7   5 227.518 57.4431  10
  -3  -7  -6 46.8024 48.2972   5
   3  -7   6 44.8722 43.6309  10
  -3  -7  -6 15.0535 34.7212  21
  -3   7  -6 83.5537 51.8293  20
  -3   7  -7 144.205 62.4012  12
  -3   7  -7 171.731 52.3473  20
  -3  -7  -7 126.029 51.6170   5
   3  -7   7 144.577 44.1319  10
  -3   7  -8 613.948 86.4859  12
  -3   7  -8 721.581 77.1846  20
  -3  -7  -8 914.169 106.148  19
  -3   7  -9 165.088 43.8515  12
  -3  -7  -9 111.753 41.2449  19
  -3  -7  -9 137.799 43.0385  18
  -3  -7 -10 52.4320 27.7088  19
  -3   7 -10 62.1499 23.1781  12
  -3  -7 -10 19.6543 25.9784  18
   3  -8 -11 11.4540 23.9964  15
   3  -8 -11 10.0319 22.0745  18
   3   8 -11-1.33386 24.0125  11
   3  -8 -11 84.3709 29.8541  21
   3   8 -10 272.265 54.2281  11
   3   8 -10 232.781 43.8422  20
   3  -8 -10 231.976 52.3317  21
   3  -8 -10 250.063 52.4781  18
   3   8  -9 243.970 51.6114  20
   3  -8  -9 248.734 64.6035  21
   3  -8  -9 389.531 71.0502  18
   3  -8  -9 293.480 63.6799  16
   3   8  -9 385.762 67.1760  11
   3  -8  -8 69.0252 46.0018  16
   3   8  -8 138.375 44.5094  20
   3   8  -8 161.249 46.9717  11
   3  -8  -8 112.414 51.5538  21
   3  -8  -8 181.720 55.7318  18
   3  -8  -7 150.406 46.0064  21
   3  -8  -7 287.663 62.9433  18
   3  -8  -7 184.815 63.1914  16
   3   8  -7 187.390 52.1112  20
   3   8  -6 127.043 47.9430  11
   3  -8  -6 103.496 50.6870   8
   3  -8  -6 170.188 62.4917  21
   3  -8  -6 138.054 62.7306  13
   3   8  -6 134.516 48.8204  20
  -3  -8   6-43.5476 90.3324   1
   3  -8  -5 122.847 57.5072  13
   3  -8  -5 94.1550 48.8868  21
   3  -8  -5 111.072 51.6998   8
   3   8  -5 82.9291 42.6592  20
   3   8  -5 123.115 47.8995  11
  -3  -8   5 93.3145 97.7558   1
   3  -8  -4 268.470 64.1081   8
   3   8  -4 345.635 54.8172  17
   3  -8  -4 318.501 59.2706  13
   3  -8  -4 217.202 58.2703  21
  -3  -8   4 305.771 146.955   1
   3   8  -4 266.488 53.3703  11
   3   8  -4 163.124 51.2074  20
   3  -8  -3 428.069 69.0033  14
  -3  -8   3 342.996 127.164   1
   3  -8  -3 532.256 81.9949  21
   3   8  -3 505.326 72.3882  20
  -3   8   3 552.127 127.653   3
   3   8  -3 469.968 63.9126  17
   3  -8  -3 484.039 72.8836   8
   3   8  -2 647.916 72.7787  17
   3  -8  -2 881.530 90.5492  14
   3  -8  -2 771.945 91.6733  21
  -3  -8   2 843.339 182.562   1
  -3   8   2 836.553 156.913   3
   3   8  -2 684.445 87.2727  20
  -3  -8   1 561.357 156.216   1
   3  -8  -1 696.182 83.3900  14
   3  -8  -1 706.500 77.3329  10
   3  -8  -1 706.610 89.6341  21
   3   8  -1 666.101 73.5762  17
  -3   8   1 811.670 164.713   3
  -3   8   0 3486.99 332.475   3
   3  -8   0 3431.50 172.059  10
  -3   8   0 3511.06 187.393  20
  -3  -8   0 3531.40 374.665   1
   3   8   0 3260.37 159.775  17
  -3   8  -1 460.802 132.987   3
  -3   8  -1 477.449 79.8861  20
   3  -8   1 438.061 69.7409  10
  -3  -8  -1 602.586 181.051   1
   3   8   1 543.846 70.6300  17
  -3  -8  -1 555.299 74.9609   8
   3   8   2 160.848 44.2532  17
  -3   8  -2 138.961 52.9251  20
  -3   8  -2 205.871 110.978   3
   3  -8   2 101.407 44.8308  10
  -3  -8  -2 53.8347 36.2854   8
  -3   8  -3 37.8749 61.1535   3
  -3   8  -3 174.725 56.3874  20
   3   8   3 82.7730 35.3617  17
   3  -8   3 69.3955 42.0738  10
  -3  -8  -3 138.074 54.2113   5
  -3   8  -4 30.4042 41.4905  20
   3   8   4 105.678 41.5499  17
  -3   8  -4 80.9171 88.7448   3
   3  -8   4 119.961 48.4281  10
  -3  -8  -4 147.952 51.4984   5
  -3  -8  -5 441.358 62.5335  21
   3  -8   5 381.066 68.2168  10
  -3   8  -5 357.489 75.8395  20
  -3  -8  -5 423.745 79.9325   5
  -3   8  -6 99.9475 53.4767  20
  -3  -8  -6 137.029 56.3470  21
   3  -8   6 75.5488 42.1191  10
  -3  -8  -6 102.565 45.3142   5
  -3  -8  -7 275.771 65.5947   5
  -3   8  -7 312.014 66.9537  12
   3  -8   7 301.530 54.2306  10
  -3   8  -7 254.731 59.6374  20
  -3   8  -8 928.793 79.8706  20
  -3   8  -8 870.966 92.4951  12
  -3  -8  -8 929.424 101.421  19
  -3  -8  -8 921.143 99.6655  18
  -3   8  -9-4.35796 25.9935  12
  -3  -8  -9 46.4944 30.5725  19
  -3  -8  -9 12.2799 25.3639  18
   3  -9 -10 710.223 68.1592  18
   3   9 -10 637.790 62.8226  20
   3   9 -10 863.358 78.9176  11
   3  -9 -10 718.752 73.7679  21
   3   9  -9 1254.82 105.100  11
   3  -9  -9 1002.08 98.8169  21
   3   9  -9 864.743 86.4413  20
   3  -9  -9 1195.07 98.9281  18
   3  -9  -9 1079.26 103.172  16
   3   9  -8 1334.74 114.795  20
   3  -9  -8 1371.33 120.289  21
   3  -9  -8 1378.02 129.467  16
   3  -9  -7 110.206 49.8851  16
   3  -9  -7 26.0619 42.7656  21
   3   9  -7 55.8586 33.7745  20
   3   9  -7 79.0959 50.2005  11
   3   9  -6 57.5864 41.4483  11
   3  -9  -6 87.0528 44.4522  21
   3   9  -6 31.0380 41.4252  20
   3  -9  -6 36.7653 41.7747   8
   3  -9  -5 134.655 58.2249  21
   3  -9  -5 246.259 57.4307  13
   3  -9  -5 223.847 58.2315   8
   3   9  -5 224.513 56.8162  20
   3   9  -5 162.526 56.0006  11
   3  -9  -5 189.224 54.4639   5
   3  -9  -4 603.746 79.4167  13
   3   9  -4 778.761 79.5124  17
  -3  -9   4 786.073 200.948   1
   3  -9  -4 533.300 89.4952  21
   3  -9  -4 548.661 83.7605   8
   3   9  -4 724.846 84.0883  20
  -3  -9   3 200.768 112.295   1
   3   9  -3 215.870 47.5020  17
   3  -9  -3 172.888 57.4574  21
   3   9  -3 248.236 52.2325  20
   3  -9  -3 197.574 58.4922   8
   3   9  -2 292.939 54.7188  17
   3  -9  -2 274.636 59.0695  14
  -3  -9   2 324.886 136.235   1
  -3   9   2 351.084 125.162   3
   3   9  -2 293.040 49.5822  20
   3  -9  -2 233.401 65.9329  21
  -3  -9   1 103.365 113.799   1
   3   9  -1 146.426 40.5686  17
  -3   9   1 90.0052 91.4387   3
   3  -9  -1 74.6479 41.7140  14
   3  -9  -1 17.8611 37.8592  21
   3  -9   0 800.878 98.1048  14
   3  -9   0 791.765 90.2783  10
   3  -9   0 938.230 102.713  21
  -3   9   0 919.394 98.2935  20
  -3   9   0 982.624 185.012   3
  -3  -9   0 782.419 201.353   1
   3   9   0 838.639 85.7937  17
  -3  -9  -1 1279.56 278.328   1
  -3   9  -1 1308.77 219.675   3
   3  -9   1 1177.66 108.252  10
  -3   9  -1 1308.40 124.682  20
  -3  -9  -1 1251.18 113.305   8
   3   9   1 1068.42 98.0991  17
   3   9   2 153.619 44.2715  17
   3  -9   2 177.329 56.6937  10
  -3   9  -2 137.843 111.919   3
  -3   9  -2 122.764 53.5379  20
  -3  -9  -2 163.879 54.0975   8
   3   9   3 160.464 45.4743  17
  -3   9  -3 107.966 51.1575  20
   3  -9   3 129.388 50.9321  10
  -3   9  -3 10.3120 61.7248   3
  -3  -9  -3 143.160 57.3038   5
   3   9   4 0.12101 32.4869  17
   3  -9   4-13.7310 36.6719  10
  -3   9  -4 28.0105 41.4523  20
  -3  -9  -4 39.5064 35.2929   5
  -3  -9  -5-14.1245 43.6119   5
  -3   9  -5 79.2694 59.7028  20
   3  -9   5 37.7141 41.7943  10
   3  -9   6 75.8742 37.7583  10
  -3  -9  -6 67.5656 37.3511   5
  -3   9  -6 128.339 53.6400  20
  -3   9  -7 144.209 46.5905  12
  -3   9  -7 127.185 40.9165  20
  -3  -9  -7 104.437 41.3798   5
   3  -9   7 162.128 43.3510  10
   3  -9   8 893.224 78.9359  14
  -3   9  -8 655.766 73.9778  12
  -3  -9  -8 871.725 91.6727  19
  -3   9  -8 745.830 69.7167  20
  -3  -9  -8 790.910 84.6026  18
  -3  -9  -9 134.598 34.3240  19
  -3  -9  -9 123.857 31.1955  18
   3 -10 -10 3739.85 141.263  21
   3  10 -10 3670.57 127.242  20
   3 -10  -9 85.2059 36.7839  16
   3 -10  -9 176.358 46.8820  21
   3  10  -9 181.096 43.8747  11
   3  10  -9 54.7581 33.4429  20
   3 -10  -8 146.513 50.7527  16
   3  10  -8 120.688 41.7671  11
   3  10  -8 115.648 39.5065  20
   3 -10  -8 127.883 54.5703  21
   3 -10  -7 176.012 59.0341  16
   3  10  -7 255.523 55.8185  11
   3  10  -7 239.647 56.3027  20
   3 -10  -7 116.115 53.0514  21
   3 -10  -6-28.2173 42.8124  21
   3 -10  -6 43.5169 47.4006   8
   3  10  -6 51.3856 45.7855  20
   3 -10  -5 84.2857 48.9118   8
   3 -10  -5 45.4659 45.6058  21
  -3  10   5 91.5516 39.5874  17
   3  10  -5 138.479 47.3004  20
   3 -10  -5 197.305 60.5146   5
   3 -10  -4 685.290 93.1934   8
   3 -10  -4 640.791 97.5268  21
   3  10  -4 760.895 88.4052  20
   3  10  -4 970.768 89.1953  17
   3 -10  -3-15.2944 41.4689   8
  -3 -10   3 114.912 119.750   1
   3 -10  -3-40.4547 50.1102  21
   3  10  -3-15.4197 34.4565  20
   3  10  -3 41.8495 41.5871  17
   3  10  -2 82.7846 40.8285  17
  -3 -10   2 16.5834 84.9415   1
   3 -10  -2 27.6058 45.8017  14
   3 -10  -2 85.7126 48.5899  21
  -3  10   2 148.499 104.201   3
   3  10  -2 76.5377 40.1532  20
   3  10  -1 89.3419 41.4380  17
   3 -10  -1 23.2359 40.9297  14
   3 -10  -1 30.8037 45.0562  21
  -3  10   1-4.22561 71.4096   3
  -3 -10   1 99.4320 122.244   1
   3  10   0 189.246 53.6749  17
  -3  10   0 207.697 58.8589  20
   3 -10   0 85.0441 44.7087  14
  -3  10   0 192.240 109.947   3
   3 -10   0 146.099 53.5319  21
  -3 -10   0 264.633 183.078   1
   3  10   1 100.280 42.9146  17
   3 -10   1 49.4747 41.9783  14
  -3 -10  -1-13.1439 90.0980   1
  -3 -10  -1 125.335 47.3076   8
   3 -10   1 108.896 44.4261  21
  -3  10  -1 171.338 119.096   3
  -3  10  -1 37.8460 43.9052  20
  -3  10  -2-18.8293 38.4082  20
   3 -10   2-17.4784 38.3583  10
   3  10   2-5.02181 34.8761  17
   3 -10   2 4.52812 37.0047  21
   3 -10   2 27.0643 46.5316  14
   3 -10   3 688.143 94.2771  14
   3  10   3 673.762 82.2943  17
   3 -10   3 647.828 88.0912  10
  -3  10  -3 753.118 106.978  20
  -3 -10  -3 798.429 101.654   5
   3 -10   4 112.469 47.3246  10
  -3  10  -4 114.743 56.7824  20
  -3 -10  -4 110.524 51.7562   5
   3  10   4 111.758 40.2863  17
   3 -10   5 41.2466 39.8736  10
  -3 -10  -5 10.6629 36.1425   5
  -3  10  -5 54.1442 52.7344  20
   3 -10   6 70.4842 41.8391  14
  -3  10  -6 42.3633 36.1135  12
  -3  10  -6-3.30074 32.8682  20
  -3 -10  -6 60.9730 47.1200   5
   3 -10   7 134.388 39.9614  14
  -3  10  -7 90.0676 38.2298  12
  -3  10  -7 131.252 38.4868  20
  -3 -10  -7 123.889 42.4738  18
  -3  10  -8-6.84472 20.3750  12
  -3  10  -8-13.4287 19.7066  20
  -3 -10  -8-6.10491 26.7652  19
  -3 -10  -8 5.47227 20.1693  18
   3 -11  -9 46.3254 27.4902  16
   3  11  -9 50.5459 23.4416  20
   3 -11  -9 30.3092 24.0052  21
   3 -11  -8 963.840 92.9448  16
   3 -11  -8 952.764 88.0950  21
   3  11  -8 891.834 81.4077  20
   3 -11  -7 52.0101 42.6012  16
   3 -11  -7 15.5978 34.0507  21
   3  11  -7-2.71934 27.0855  20
   3 -11  -6-29.1675 44.6793  21
   3  11  -6 23.3702 28.7062  20
   3 -11  -6 64.0328 48.3382   8
  -3  11   5 142.835 40.0499  17
   3 -11  -5 185.465 59.3214   8
   3 -11  -5 149.502 57.4384  21
   3  11  -5 130.161 46.2416  20
   3 -11  -5 138.806 46.6222   5
   3  11  -4 714.199 81.4267  20
   3  11  -4 905.964 85.5020  17
   3 -11  -4 833.269 103.683  21
   3 -11  -4 707.366 101.195   8
  -3  11   4 738.801 82.7077  17
   3 -11  -3 394.755 78.4508   8
   3  11  -3 452.674 65.9257  17
   3  11  -3 446.285 65.5290  20
   3 -11  -3 327.008 71.0310  21
   3  11  -2 90.3433 42.1008  17
   3 -11  -2 91.4397 55.0320   8
   3 -11  -2 28.9223 38.4349  21
   3  11  -1 57.3550 44.8060  17
   3 -11  -1 51.4367 37.6287  14
   3 -11  -1 91.7537 48.2172  21
   3  11   0 97.3819 40.3975  17
   3 -11   0 92.4540 42.9893  14
   3 -11   0 73.5459 45.9027  21
   3  11   1 188.566 51.8739  17
   3 -11   1 140.930 51.3039  14
   3 -11   1 99.5066 46.7378  21
  -3  11  -1 181.532 60.4431  20
  -3 -11  -1 161.035 55.9084   8
   3  11   2-23.3000 30.9620  17
   3 -11   2-11.2563 49.0894  14
  -3 -11  -2-29.7316 45.8185   5
  -3  11  -2 19.6985 40.1967  20
   3 -11   3 706.558 93.7386  14
   3  11   3 719.362 81.3252  17
  -3  11  -3 669.359 93.0961  20
  -3 -11  -3 556.259 88.0403   5
   3 -11   4 62.1641 39.4013  14
  -3 -11  -4 68.3464 45.3972   5
  -3  11  -4 30.4450 38.9430  20
   3  11   4 26.7540 30.1338  17
   3 -11   5 94.6506 43.1149  14
  -3  11  -5 159.153 50.5581  12
  -3  11  -5 42.2442 37.9223  20
  -3 -11  -5 68.5672 40.4282   5
   3 -11   6-46.0364 35.0400  14
  -3  11  -6-1.00782 26.4394  12
  -3  11  -6 6.90937 31.0137  20
  -3 -11  -6 2.32214 34.1906   5
  -3 -11  -6 15.4946 23.4683  18
   3 -11   7 11.2227 25.5312  14
  -3  11  -7 41.2947 27.7205  20
  -3 -11  -7 40.3009 26.6383  18
   3 -12  -8 31.3973 32.8800  16
   3  12  -8 28.6920 22.9366  20
   3 -12  -8 100.695 33.0353  21
   3 -12  -7 220.526 54.4205  16
   3  12  -7 159.599 39.7166  20
   3 -12  -7 164.811 42.7023  21
   3 -12  -6-3.97148 35.2213  21
   3  12  -6 12.0308 25.7881  20
  -3  12   5 85.3302 37.1545  17
   3  12  -5 0.52895 26.9558  20
   3 -12  -5 5.95986 41.6485  21
   3 -12  -5 58.1589 37.7922   5
   3 -12  -5 46.4740 51.2519   8
   3  12  -4 5.18881 25.6485  17
  -3  12   4 5.99497 28.3437  17
   3 -12  -4 22.8642 41.1271  21
   3  12  -4-8.58433 25.2753  20
   3 -12  -4 57.1263 46.9237   8
   3 -12  -4 99.0189 41.1019   5
  -3  12   3 394.435 62.3136  17
   3  12  -3 389.344 57.6458  20
   3 -12  -3 463.843 77.5074  21
   3 -12  -3 332.347 71.8789   8
   3  12  -3 370.814 57.9747  17
   3  12  -2 170.428 53.1498  17
   3 -12  -2 145.359 49.5057   8
   3 -12  -2 201.919 55.6392  21
   3  12  -1 14.4632 32.7885  17
   3 -12  -1-5.58919 39.8748   8
   3 -12  -1-4.45039 35.3462  21
   3  12   0 214.347 50.7931  17
   3 -12   0 303.204 70.4896  14
   3  12   1 5.76860 30.4550  17
   3 -12   1 58.0423 44.8680  14
  -3  12  -1 28.7201 30.9270  20
   3  12   2 20.3848 35.5067  17
   3 -12   2 25.7130 45.9528  14
  -3  12  -2 10.5605 35.1466  20
  -3 -12  -2 10.4938 40.3493   5
   3  12   3-8.74665 27.2185  17
  -3  12  -3 45.7174 33.6549  17
   3 -12   3 0.99175 36.3421  14
  -3 -12  -3 21.7513 41.9051   5
  -3  12  -3 69.4342 40.0910  20
   3 -12   4 22.0286 31.3701  14
   3  12   4 33.5187 26.3582  17
  -3 -12  -4-6.38684 33.3180   5
  -3  12  -4 50.1377 38.2290  20
   3 -12   5-6.87038 29.6556  14
  -3 -12  -5-2.12569 29.8829   5
  -3  12  -5-6.95173 32.5166  20
  -3 -12  -6 10.8070 27.4891   5
  -3  12  -6-0.12699 21.8633  20
   3 -13  -7 31.7515 30.9721  16
   3 -13  -7 34.7054 24.6492  21
   3  13  -7 4.81051 17.3196  20
   3 -13  -6 102.358 42.1014  16
   3  13  -6 132.398 32.2093  20
   3 -13  -6 103.239 33.1252  21
   3  13  -5 30.4767 27.5720  20
   3 -13  -5 55.8064 32.4540  21
   3 -13  -5 51.7279 43.4022   8
  -3  13   4 13.8317 25.1159  17
   3 -13  -4-32.7486 37.1028   8
   3  13  -4 20.2462 23.7662  20
   3 -13  -4-6.53850 29.7687   5
   3 -13  -4-46.4982 38.0791  21
   3  13  -4 4.36188 21.9138  17
   3 -13  -3 104.657 51.3870   8
   3 -13  -3 156.346 43.2946  21
  -3  13   3 111.344 38.4265  17
   3  13  -3 71.8613 32.9161  17
   3 -13  -3 6.91377 28.9920   5
   3  13  -2 277.269 52.3039  17
   3 -13  -2 244.174 58.2656   8
  -3  13   2 197.703 46.7264  17
   3 -13  -2 259.690 57.8012  21
   3  13  -1 81.5045 35.4081  17
   3 -13  -1-12.1840 36.9582   8
  -3  13   1 59.8690 38.4866  17
   3  13   0 240.010 50.2402  17
   3 -13   0 135.266 56.1982   8
  -3  13   0 191.850 50.0543  17
   3  13   1 231.592 50.9798  17
   3 -13   1 241.931 53.7662   8
   3 -13   1 277.115 59.9652  14
  -3  13  -1 333.839 55.7047  17
  -3 -13  -1 258.635 61.0353   5
  -3  13  -2 17.4030 26.6252  17
   3  13   2 27.9247 27.5958  17
   3 -13   2 12.1223 32.8040  14
  -3  13  -2-23.0835 30.7111  20
  -3 -13  -2 38.3473 33.3139   5
  -3  13  -3 26.0765 23.3273  17
   3  13   3-8.94060 29.0669  17
   3 -13   3 36.5086 34.1870  14
  -3  13  -3 15.5201 27.1188  20
  -3 -13  -3 5.53137 31.9620   5
   3 -13   4-25.5728 27.7058  14
  -3 -13  -4 15.3045 30.0998   5
  -3  13  -4 26.8625 26.0702  20
   3  13   4 30.8468 23.5527  17
   3 -13   5 53.6849 28.7802  14
  -3  13  -5 45.1491 27.1300  20
  -3 -13  -5-19.1320 26.4833   5
   3 -14  -5 27.3021 31.3720  16
   3  14  -5 0.03558 22.2640   9
  -3  14   4 100.484 29.9260  17
   3 -14  -4 57.2845 36.2974   8
   3  14  -3-8.28737 20.8107  17
  -3  14   3 45.8115 27.9202  17
   3 -14  -3 32.8019 33.9844   8
   3 -14  -3-4.08540 24.8241   5
   3  14  -2 15.3652 22.9223  17
  -3  14   2 35.0709 28.4036  17
   3 -14  -2 4.04071 32.8936   8
   3  14  -1 79.7066 34.3552  17
  -3  14   1 102.137 35.9006  17
   3 -14  -1 108.803 46.6642   8
   3  14   0 43.8995 27.8312  17
   3 -14   0 19.1765 37.6950   8
  -3  14   0 69.7608 29.3457  17
  -3 -14   0 32.7553 35.1709   5
   3 -14   1-7.96699 29.6305   8
  -3  14  -1 17.5209 26.7457  17
  -3 -14  -1-1.31977 26.4098   5
   3  14   1 24.2983 24.6655  17
   3 -14   2 11.8409 30.1583   8
  -3  14  -2 41.5748 24.4777  17
  -3 -14  -2 28.8100 30.7284   5
   3  14   2 14.3089 22.8249  17
   3 -14   3-15.8089 26.1028   8
   3  14   3 39.1906 21.2722  17
  -3 -14  -3-4.32366 25.5321   5
   3 -15  -3 116.349 35.5026   8
  -3  15   2 4.20226 18.4215  17
   3  15  -2 55.5956 19.4336  17
   3 -15  -2-7.33748 27.0783   8
  -3  15   1 30.7220 21.6476  17
   3  15  -1 7.49243 17.7681  17
   3 -15  -1 47.2250 30.5075   8
  -3 -15   1 43.4663 25.4795   5
  -3  15   0 1.83709 19.2029  17
  -3 -15   0 35.8454 25.7361   5
   3  15   0 3.78354 18.3580  17
   3 -15   1 72.4534 29.9012   8
  -3  15  -1 85.0967 24.3178  17
   3  15   1 85.7383 23.6357  17
   4   0 -13 25.5233 26.1121  12
   4   0 -12 242.619 56.5697  12
   4   0 -11 156.764 50.5869  15
   4   0 -11 101.924 48.6332  12
   4   0 -10 2170.50 160.465  12
   4   0 -10 2228.23 157.074  15
   4   0 -10 1923.57 153.550  18
   4   0  -9 1404.15 257.868   4
   4   0  -9 1362.71 118.690  15
   4   0  -9 1445.45 125.124  12
   4   0  -9 1229.63 124.670  18
   4   0  -8 49.0682 31.1257  15
   4   0  -8 105.796 69.4686   4
   4   0  -8 63.8475 42.1017  12
  -4   0   8 81.6498 69.9472   1
   4   0  -8 85.2209 43.3920  18
  -4   0   7 11.0015 68.0510   1
   4   0  -7 38.8337 58.0825   4
   4   0  -7 54.9488 34.9813  18
   4   0  -7 68.7954 43.2494  12
   4   0  -5 8704.80 461.637   4
  -4   0   5 10161.7 437.390   1
   4   0  -4 45.0912 68.9656   4
  -4   0   4 99.3008 66.5599   1
  -4   0   3 5734.54 261.275   1
   4   0  -3 5074.09 305.121   4
   4   0  -2 31081.4 776.215   4
  -4   0   2 32866.5 633.856   1
  -4   0   1 2588.01 204.793   2
  -4   0   1 2786.32 175.866   1
  -4   0   0 6437.11 325.922   2
  -4   0  -1 4019.91 292.806   2
  -4   0  -2 19501.4 680.805   2
  -4   0  -3 66.7520 56.8822   2
  -4   0  -4 42.1766 73.5059   2
  -4   0  -5 469.518 134.210   2
  -4   0  -6 93.1136 46.7692  12
  -4   0  -6 72.4733 35.6842  19
  -4   0  -7-50.2432 38.5544  12
  -4   0  -7-15.2868 32.1940  19
  -4   0  -8 17.0566 31.7097  12
   4   0   8 129.941 87.8953   7
   4   0   9 524.515 93.6980   7
   4   0  10 1.55544 41.1150   7
   4  -1 -13 28.4720 30.9365  12
   4   1 -13 27.1875 26.3105  12
   4  -1 -12 1068.68 102.169  12
   4   1 -12 1164.14 102.270  12
   4  -1 -11-3.72626 33.2117  12
   4   1 -11-9.58984 35.2700  12
   4   1 -11 14.3248 32.8225  11
   4  -1 -11 78.0134 45.6022  18
   4  -1 -11 1.29782 30.1599  15
   4   1 -10 139.535 50.3113  15
   4  -1 -10 211.906 56.1303  15
   4   1 -10 224.999 52.5778  12
   4   1 -10 202.890 63.0984  18
   4  -1 -10 193.828 62.1554  18
   4  -1 -10 173.348 48.5768  12
   4  -1  -9 1359.45 121.887  15
   4   1  -9 1383.63 254.237   4
   4  -1  -9 1224.11 117.084  12
   4  -1  -9 1264.92 125.228  18
  -4  -1   9 1388.14 251.155   1
   4   1  -9 1511.74 129.429  12
   4   1  -9 1175.49 122.415  18
   4   1  -9 1404.52 126.392  15
   4  -1  -9 1272.00 250.163   4
  -4  -1   8 434.138 149.646   1
   4  -1  -8 248.624 118.821   4
   4   1  -8 395.673 150.433   4
   4  -1  -8 359.902 63.4181  12
   4   1  -8 414.206 68.1383  12
   4  -1  -8 509.899 70.7595  13
   4   1  -8 467.861 75.8000  18
   4  -1  -8 373.373 69.6432  18
   4   1  -8 422.881 67.5499  15
   4  -1  -7 137.509 48.3441  16
   4   1  -7 132.387 41.5731  15
  -4  -1   7 209.075 97.2238   1
   4  -1  -7 154.560 98.0187   4
   4   1  -7 111.502 75.8056   4
   4  -1  -7 110.009 40.5064  12
   4   1  -7 201.945 51.8516  12
  -4   1   7 129.449 72.2739   1
   4   1  -7 132.677 45.5386  18
   4  -1  -7 96.1345 34.4548  18
   4  -1  -6 64.5434 70.4139   4
   4   1  -6 99.0353 91.1595   4
  -4   1   6 98.4267 69.8953   1
  -4  -1   6 119.242 65.0555   1
  -4  -1   5 3785.32 279.056   1
  -4   1   5 4139.59 261.199   1
   4  -1  -5 3574.31 289.175   4
   4   1  -5 3548.23 307.192   4
  -4  -1   4 40461.0 899.954   1
   4   1  -4 38065.1 970.143   4
   4  -1  -4 37581.5 935.620   4
  -4   1   3 4883.53 198.881   1
  -4  -1   3 5029.54 266.395   1
  -4   1   3 4534.37 227.872   2
   4  -1  -3 4762.88 284.070   4
   4   1  -3 4406.17 292.714   4
  -4  -1   2 7195.85 308.269   1
  -4   1   2 7665.27 311.273   2
  -4   1   2 6271.34 193.905   1
   4  -1  -2 6680.61 338.191   4
   4   1  -2 7316.81 367.636   4
  -4   1   1 1148.19 142.849   2
  -4  -1   1 1394.21 138.972   1
  -4  -1   0 34303.2 825.849   2
  -4   1   0 32487.1 821.124   2
  -4   1  -1 6589.08 370.508   2
  -4  -1  -1 6624.21 358.627   2
  -4  -1  -2 14746.5 603.899   2
  -4   1  -2 13878.0 585.435   2
  -4  -1  -3 341.884 104.215   2
  -4   1  -3 247.103 91.8198   2
  -4   1  -4 309.593 121.695   2
  -4  -1  -4 310.026 110.748   2
  -4  -1  -5 61.4195 82.6040   2
  -4  -1  -5 20.0604 30.2639  19
  -4   1  -5 55.7270 63.9993   2
  -4   1  -6 400.273 75.9599  12
  -4   1  -6 223.350 139.328   4
  -4  -1  -6 293.184 132.429   4
  -4  -1  -6 253.702 106.615   2
  -4  -1  -6 373.427 63.1613  19
  -4   1  -7 57.2856 39.6185  12
  -4  -1  -7-37.6516 35.3692  19
  -4   1  -8 1.87096 33.2681  12
   4  -1   8 114.944 89.3283   7
  -4  -1  -8-6.79630 33.7944  19
  -4  -1  -8 73.8599 38.0913  18
  -4   1  -9 92.7668 36.6528  12
   4  -1   9 118.987 73.6246   7
   4   1   9 108.234 69.2068   7
   4  -1  10 264.263 60.8934   7
   4   1  10 138.075 50.3719   7
   4  -2 -13 308.371 47.3101  12
   4   2 -13 324.975 48.7669  12
   4  -2 -12 389.102 63.3155  15
   4   2 -12 469.245 61.5557  11
   4  -2 -12 402.374 66.5302  12
   4   2 -12 484.269 67.3720  12
   4  -2 -11 42.7493 35.9928  15
   4  -2 -11 46.9853 37.2268  12
   4   2 -11 82.6561 41.7176  12
   4  -2 -11 18.9045 33.7084  18
   4   2 -11 89.1914 45.5421  11
   4  -2 -10-10.3731 36.4568  15
   4  -2 -10-8.24804 33.7528  12
   4   2 -10-28.8719 42.0001  12
   4  -2 -10-17.6228 43.8175  18
   4   2  -9 510.130 84.2797  15
   4   2  -9 775.178 185.531   4
   4  -2  -9 507.060 80.8797  12
   4   2  -9 679.292 86.4907  12
  -4  -2   9 634.573 163.311   1
   4  -2  -9 607.675 86.6557  18
   4  -2  -8 870.596 99.6086  16
   4  -2  -8 851.746 90.2250  13
   4  -2  -8 702.775 173.059   4
   4   2  -8 625.623 176.858   4
   4  -2  -8 646.934 90.4014  12
   4   2  -8 915.458 98.1818  12
  -4  -2   8 747.552 184.374   1
   4   2  -8 742.341 95.1948  15
   4  -2  -8 795.285 93.9004  18
   4   2  -8 629.561 90.4072  18
   4  -2  -7 413.031 67.8175  16
   4   2  -7 443.414 67.0447  15
   4  -2  -7 349.221 60.6953  13
   4  -2  -7 390.010 124.977   4
   4   2  -7 256.899 112.133   4
   4  -2  -7 310.529 59.4636  12
   4   2  -7 491.503 68.0958  12
  -4  -2   7 566.592 164.386   1
   4   2  -7 376.314 69.7714  18
   4  -2  -7 414.374 65.9765  18
   4  -2  -6 176.897 85.7024   4
   4   2  -6 151.318 81.6827   4
  -4  -2   6 220.274 93.2339   1
  -4  -2   5 442.571 106.087   1
   4  -2  -5 489.939 113.616   4
   4   2  -5 436.980 118.231   4
  -4  -2   4 4109.99 290.880   1
   4  -2  -4 4185.28 280.838   4
   4   2  -4 3998.06 313.833   4
  -4   2   3 5121.39 222.018   2
  -4  -2   3 4879.67 301.762   1
   4  -2  -3 4741.31 292.243   4
   4   2  -3 4301.68 320.169   4
  -4   2   2 2563.01 178.210   2
  -4  -2   2 2596.59 206.715   1
   4   2  -2 2153.31 215.166   4
  -4  -2   1 680.095 120.594   1
  -4   2   1 559.600 107.433   2
  -4  -2   0 97835.7 1664.16   1
  -4   2   0 102188. 1605.78   2
  -4   2  -1 4159.07 295.601   2
  -4  -2  -1 3683.39 278.968   2
  -4   2  -2 3423.51 297.894   2
  -4  -2  -2 3684.36 298.718   2
  -4   2  -3 1510.03 209.472   2
  -4  -2  -3 1525.72 204.622   2
  -4  -2  -4 2116.68 261.180   2
  -4   2  -4 2060.78 278.499   2
  -4   2  -5 311.111 137.439   4
  -4  -2  -5 540.929 148.209   2
  -4   2  -5 462.086 136.861   3
  -4   2  -6 82.4443 80.4075   4
  -4  -2  -6 282.364 140.013   4
  -4  -2  -6 325.569 67.1445  19
  -4   2  -7 133.543 53.8400  12
   4  -2   7 181.413 88.3316   7
  -4  -2  -7 127.794 51.6070  19
  -4   2  -8 143.254 49.4068  12
   4  -2   8 320.263 93.2594   7
   4   2   8 250.989 98.2809   7
  -4  -2  -8 211.146 58.6280  19
  -4   2  -9 13.4017 29.8921  12
   4  -2   9 105.212 63.6593   7
  -4  -2  -9 23.6001 32.3389  18
  -4   2 -10 394.104 54.3520  12
   4  -2  10 524.376 70.0829   7
   4   2  10 544.287 75.4477   7
   4  -3 -13 100.194 32.1845  12
   4  -3 -12 226.222 52.1325  12
   4  -3 -12 175.885 47.1357  15
   4   3 -12 193.901 45.1244  11
   4   3 -12 210.679 48.1414  12
   4  -3 -11 98.9277 45.3809  12
   4   3 -11 22.5682 31.4249  12
   4   3 -11 25.5766 40.2937  11
   4  -3 -11 21.7971 32.0942  15
   4  -3 -11 14.1697 46.8734  18
   4  -3 -10 285.935 60.2672  15
   4  -3 -10 248.883 70.1777  12
   4   3 -10 379.385 70.5835  12
   4  -3 -10 328.616 62.4856  21
   4  -3 -10 308.613 68.1146  18
   4  -3  -9 227.685 64.2899  12
   4   3  -9 206.904 56.7646  12
   4  -3  -9 251.682 63.0912  21
   4  -3  -9 294.851 67.8066  18
   4   3  -8-5.93889 29.6978  20
   4  -3  -8 23.0357 43.6265  16
   4   3  -8 111.345 52.3901  15
  -4  -3   8 54.3392 73.0585   1
   4  -3  -8 126.897 50.1506  13
   4   3  -8 78.7876 112.888   4
   4  -3  -8 19.6836 32.5047  21
   4  -3  -8-24.4921 39.2920  12
   4   3  -8 54.7322 37.9982  12
   4  -3  -8 3.33417 32.3724  18
  -4  -3   7 439.191 141.568   1
   4   3  -7 415.479 58.6796  20
   4   3  -7 393.322 71.2799  15
   4  -3  -7 441.837 123.222   4
   4  -3  -7 458.675 68.4581  13
   4   3  -7 544.512 159.114   4
   4   3  -7 518.044 73.4242  12
   4  -3  -7 336.973 68.4483  12
   4  -3  -7 438.103 68.3062  18
   4  -3  -7 317.576 63.2786  21
   4  -3  -7 404.217 69.3912  16
  -4  -3   6 3320.93 323.855   1
   4  -3  -6 3882.10 322.578   4
   4   3  -6 3323.41 332.316   4
  -4  -3   5 1583.85 212.033   1
   4   3  -5 1501.55 209.823   4
   4  -3  -5 1661.75 190.757   4
  -4  -3   4 6427.21 388.410   1
   4  -3  -4 6826.55 347.816   4
   4   3  -4 6842.18 409.548   4
  -4  -3   3 3750.33 285.312   1
   4   3  -3 3467.85 277.627   4
   4  -3  -3 3318.65 233.741   4
  -4   3   2 1228.77 115.229   2
  -4  -3   2 1159.77 160.532   1
  -4   3   2 1403.63 148.317   3
   4   3  -2 1086.01 170.420   4
  -4   3   1 1515.87 149.756   2
  -4  -3   1 1247.98 165.046   1
  -4   3   0 37263.7 867.838   2
  -4  -3   0 36993.5 958.900   1
  -4   3  -1 8642.99 423.184   2
  -4  -3  -1 7997.82 422.664   2
  -4   3  -2 2353.80 248.694   2
  -4  -3  -2 2001.51 218.586   2
  -4   3  -3 293.070 109.045   2
  -4  -3  -3 240.608 91.4089   2
  -4  -3  -4 507.109 138.705   2
   4  -3   4 646.331 107.125   7
   4   3   4 340.832 69.0923  11
  -4  -3  -4 442.823 70.8065   5
  -4   3  -4 512.115 143.400   3
  -4  -3  -5 246.360 89.8783   2
  -4   3  -5 541.405 152.016   4
  -4   3  -5 461.824 77.3947  20
  -4   3  -5 318.783 104.979   3
  -4   3  -6 52.2748 76.6351   4
  -4  -3  -6 343.684 159.483   4
   4  -3   6 300.825 96.4443   7
  -4   3  -6-36.7832 79.0544   3
  -4   3  -7 472.869 82.5271  12
   4  -3   7 458.936 101.990   7
   4   3   7 576.301 115.376   7
  -4  -3  -7 485.973 80.0513  19
   4  -3   8 14.6233 28.0730  10
  -4   3  -8 26.7966 33.4849  12
   4  -3   8 126.465 67.2956   7
  -4  -3  -8 79.8836 41.6451  19
  -4   3  -9-36.9348 43.2353  12
   4  -3   9 13.3589 55.0900   7
   4   3   9 107.648 60.6761   7
  -4  -3  -9 4.98083 29.2332  19
  -4  -3  -9-3.22695 30.7010  18
  -4   3 -10 313.958 47.8231  12
   4  -3  10 352.933 54.7413   7
   4   3  10 415.738 61.3349   7
  -4  -3 -10 305.463 46.8441  18
   4  -4 -12 88.7524 36.1292  15
   4  -4 -12 106.353 38.7796  12
   4   4 -12 149.117 37.8206  12
   4   4 -12 200.012 48.7282  11
   4  -4 -11 87.9447 37.7422  15
   4  -4 -11 116.827 48.3734  12
   4   4 -11 155.864 48.0851  12
   4  -4 -11 142.777 40.1495  21
   4   4 -11 168.100 49.7147  11
   4  -4 -11 113.350 45.4510  18
   4  -4 -10 3378.90 192.892  21
   4  -4 -10 3618.64 223.352  12
   4   4 -10 4242.63 219.886  12
   4  -4 -10 4329.30 232.633  18
   4  -4  -9 704.027 102.850  16
   4  -4  -9 635.453 100.018  12
   4   4  -9 842.433 101.052  12
   4   4  -9 890.783 87.5466  20
   4  -4  -9 682.512 90.1274  21
   4  -4  -9 905.093 103.387  18
   4  -4  -8 66.3239 37.7322  16
   4  -4  -8 42.5064 41.0971  21
   4  -4  -8 108.713 54.7659  13
   4   4  -8 129.113 98.8195   4
  -4  -4   8 168.383 124.693   1
   4  -4  -8 127.290 57.7543  12
   4   4  -8 27.5990 32.1634  12
   4   4  -8 29.5782 26.7229  20
   4  -4  -8 11.1986 37.5350  18
   4  -4  -7 186.801 51.9742  16
   4  -4  -7 237.991 56.7479  13
   4   4  -7 206.892 117.542   4
   4  -4  -7 154.400 54.5130  21
   4  -4  -7 158.038 53.9949  12
   4   4  -7 280.860 55.6782  12
   4   4  -7 180.131 45.4625  20
  -4  -4   7 151.652 114.512   1
   4  -4  -7 174.107 53.7269  18
   4  -4  -6 7192.05 245.899   7
   4  -4  -6 8095.35 260.626  13
   4  -4  -6 7171.85 270.843  21
   4  -4  -6 6617.53 264.524  12
  -4  -4   6 7399.48 505.599   1
   4   4  -6 7735.00 520.563   4
   4  -4  -6 7897.32 284.230  16
   4   4  -6 7983.42 249.930  20
   4   4  -5 2321.88 267.777   4
  -4  -4   5 2202.82 255.394   1
  -4  -4   4 1383.78 199.757   1
   4  -4  -4 1443.70 154.527   4
   4   4  -4 1546.17 210.813   4
  -4  -4   3 1638.33 217.111   1
  -4   4   3 1994.80 165.210   3
   4   4  -3 1425.04 191.390   4
  -4  -4   2 5901.68 367.008   1
   4   4  -2 6136.94 362.421   4
  -4  -4   1 746.069 144.869   1
  -4   4   1 820.352 109.446   2
  -4   4   1 897.660 136.538   3
  -4   4   0 1734.33 189.775   2
  -4   4   0 2171.06 227.851   3
  -4  -4   0 2250.09 240.499   1
  -4  -4  -1 419.810 139.944   1
  -4  -4  -1 429.920 120.276   2
  -4   4  -1 383.144 111.330   3
  -4   4  -1 277.041 93.5605   2
  -4  -4  -2 5268.25 368.541   2
  -4   4  -2 6300.11 413.757   3
  -4  -4  -3-18.6200 57.8832   2
  -4   4  -3-29.4146 60.7652   3
  -4   4  -4 228.725 114.290   4
   4  -4   4 285.957 79.0166   7
  -4  -4  -4 53.9432 82.5088   2
   4   4   4 294.123 84.9330   7
   4   4   4 71.9585 45.5936  11
  -4   4  -4 205.185 60.9639  20
  -4  -4  -4 188.778 53.6952   5
  -4   4  -4 186.427 97.8904   3
  -4  -4  -5 104.819 41.0252   5
  -4   4  -5 118.538 77.0016   4
   4  -4   5 285.760 96.2759   7
  -4   4  -5 112.495 84.3555   3
  -4   4  -5 126.219 56.8356  20
  -4   4  -6-54.5718 71.5166   4
   4  -4   6 99.7932 67.7049   7
  -4   4  -6 35.5470 43.8625  20
   4  -4   7 104.185 63.5587   7
   4   4   7 183.709 81.6165   7
  -4   4  -7-6.86680 41.0518  12
   4  -4   7 33.5782 38.3999  10
  -4  -4  -7 64.7486 50.9245  19
  -4   4  -8 40.2523 44.6913  12
   4  -4   8 22.5206 47.3226   7
   4   4   8 113.468 64.2077   7
   4  -4   8 13.2585 32.1285  10
  -4  -4  -8 56.7983 41.6121  19
   4  -4   9 67.3047 40.2667   7
   4   4   9 125.541 52.0557   7
  -4  -4  -9 100.005 39.7432  19
  -4   4  -9 40.3153 31.6766  12
  -4  -4  -9 98.7306 39.9941  18
  -4   4 -10 54.3921 30.1376  12
   4   4  10-28.4816 34.7884   7
  -4  -4 -10 35.7270 22.4633  18
   4   5 -12 838.868 71.4406  12
   4   5 -12 1026.89 81.9005  11
   4  -5 -11 99.1585 43.2724  15
   4   5 -11 173.238 51.8796  11
   4  -5 -11 134.595 49.6027  12
   4   5 -11 128.621 43.1413  12
   4  -5 -11 159.712 43.2930  21
   4  -5 -11 172.890 50.5339  18
   4  -5 -10 85.0179 52.3401  12
   4   5 -10 49.7330 35.5530  12
   4  -5 -10 59.3779 38.1836  21
   4   5 -10 94.9204 33.7637  20
   4  -5 -10 99.1830 47.4825  18
   4  -5  -9 818.444 102.644  16
   4  -5  -9 840.472 108.504  12
   4   5  -9 1055.31 106.108  12
   4  -5  -9 813.957 101.710  21
   4   5  -9 952.260 96.3559  20
   4  -5  -9 1046.02 114.080  18
   4  -5  -8 275.545 69.1767  13
   4   5  -8 172.766 73.6553   4
   4  -5  -8 196.294 63.1322  12
  -4  -5   8 213.361 102.388   1
   4  -5  -8 140.168 50.5159  21
   4   5  -8 202.558 45.7270  20
   4  -5  -8 313.073 66.0237  18
   4  -5  -8 188.656 56.6968  16
   4  -5  -7 144.083 51.0600  16
   4  -5  -7 184.348 55.1506  13
   4   5  -7 140.458 88.8084   4
   4  -5  -7 286.235 65.7732  12
  -4  -5   7 159.433 106.213   1
   4  -5  -7 210.340 62.8858  21
   4   5  -7 148.879 44.1734  20
   4  -5  -7 172.690 42.4797  18
   4  -5  -6 541.699 76.8866  13
   4   5  -6 452.727 144.019   4
   4  -5  -6 417.332 76.6266  12
  -4  -5   6 471.738 147.321   1
   4  -5  -6 385.895 67.3373  16
   4  -5  -6 375.915 71.3865  21
   4   5  -6 400.293 65.2045  20
   4  -5  -6 503.980 73.1626  18
   4  -5  -5 941.846 91.3366  13
  -4  -5   5 875.228 183.572   1
   4   5  -5 1046.02 193.832   4
   4   5  -5 846.107 92.0558  20
  -4  -5   4 24117.0 874.372   1
   4   5  -4 25851.3 857.105   4
  -4   5   3 2787.37 211.315   3
  -4  -5   3 2260.95 254.060   1
   4   5  -3 2308.77 235.303   4
  -4  -5   2 3263.09 303.538   1
   4   5  -2 2789.41 272.168   4
  -4  -5   1 313.619 118.047   1
  -4   5   1 439.636 104.256   3
  -4   5   0 5452.80 344.733   3
  -4  -5   0 4917.15 379.885   1
  -4  -5  -1 74.0179 94.0317   1
  -4   5  -1 54.3366 60.5846   3
  -4  -5  -2 6254.62 421.419   2
  -4   5  -2 7064.04 452.930   3
  -4   5  -3 585.449 153.193   4
  -4  -5  -3 795.299 159.029   2
  -4  -5  -3 722.999 82.3450   5
  -4   5  -3 811.823 157.290   3
   4   5   3 766.033 71.2815  17
   4   5   4 611.097 65.2203  17
  -4   5  -4 519.893 155.717   4
  -4  -5  -4 885.875 186.854   2
  -4  -5  -4 460.279 75.0279  21
  -4  -5  -4 720.451 88.4915   5
  -4   5  -4 832.562 104.091  20
  -4   5  -4 678.049 162.286   3
   4  -5   5 117.209 45.6835  10
  -4   5  -5 68.2937 81.8212   4
   4  -5   5 202.151 63.6137   7
   4   5   5 264.673 83.1132   7
  -4  -5  -5 201.374 55.1252   5
  -4   5  -5 128.171 48.1904  20
  -4   5  -5 60.9657 74.8807   3
   4  -5   6 413.230 83.8559   7
   4   5   6 492.993 97.2650   7
   4  -5   6 510.282 74.2796  10
  -4   5  -6 382.392 76.3567  20
   4  -5   7 206.503 67.3827   7
  -4   5  -7 198.842 70.5455  12
   4   5   7 364.686 88.8546   7
  -4   5  -7 275.997 61.6390  20
   4  -5   7 309.748 61.3055  10
   4  -5   8-72.5189 49.9765   7
  -4   5  -8 24.4482 45.4557  12
   4   5   8 28.8147 40.6227   7
   4  -5   8 39.8475 35.3436  10
  -4  -5  -8 69.4869 42.3022  19
  -4   5  -9-2.64102 28.1321  12
   4   5   9-31.5912 38.2074   7
  -4  -5  -9 42.7926 34.7802  19
  -4  -5  -9 52.1134 36.9332  18
  -4   5 -10 50.7041 24.4887  12
   4  -6 -12 35.1669 24.8566  15
   4   6 -12-6.76822 24.4785  11
   4  -6 -11 27.5278 29.8286  15
   4  -6 -11 78.9407 36.0621  21
   4  -6 -11 29.8170 28.0823  18
   4   6 -11-21.6744 34.3138  11
   4  -6 -10 148.575 52.8765  21
   4  -6 -10-0.94940 40.8484  12
   4   6 -10 30.0736 25.7086  20
   4   6 -10 98.2693 50.7413  11
   4  -6 -10-8.37865 31.7622  18
   4  -6  -9 888.971 107.153  16
   4  -6  -9 918.943 107.617  12
   4  -6  -9 996.525 105.149  21
   4   6  -9 1011.63 98.7052  20
   4  -6  -9 1299.25 121.699  18
   4  -6  -8 189.359 64.2524  16
   4  -6  -8 210.582 66.3887  13
   4  -6  -8 164.848 47.4832  21
   4  -6  -8 211.863 60.1265  12
   4   6  -8 122.987 38.7700  20
   4  -6  -8 208.074 57.4752  18
   4  -6  -7 124.740 49.6440  16
   4   6  -7 379.753 162.031   4
  -4  -6   7-47.6845 78.9845   1
   4  -6  -7 153.711 55.4340  13
   4  -6  -7 209.015 64.0816  12
   4  -6  -7 121.457 53.3462  21
   4   6  -7 170.885 49.1453  20
   4  -6  -7 83.5257 39.5771  18
  -4  -6   6 1.87908 78.1676   1
   4  -6  -6 75.7951 51.5276  21
   4   6  -6-33.8211 97.7755   4
   4  -6  -6 25.4043 38.2222  13
   4  -6  -6 70.6232 51.0906  12
   4  -6  -6 2.31898 33.1513  18
   4   6  -6 115.822 40.6423  20
   4  -6  -6 52.6292 35.1082   8
  -4  -6   5 1214.68 217.553   1
   4  -6  -5 1351.16 111.058  13
   4  -6  -5 1307.78 121.214  21
   4   6  -5 1459.66 112.753  11
   4   6  -5 1562.36 115.584  20
   4   6  -5 1462.78 214.788   4
  -4  -6   4 7760.06 525.648   1
   4  -6  -4 7934.63 287.085  21
   4   6  -4 7577.30 258.330  20
   4   6  -4 8030.90 485.666   4
  -4  -6   3 2018.13 264.966   1
   4   6  -3 1781.39 240.783   4
  -4   6   2 2968.49 251.127   3
  -4  -6   2 2335.26 276.286   1
  -4   6   1 731.090 139.961   3
  -4  -6   1 698.258 159.250   1
  -4   6   0 10014.4 508.522   3
  -4  -6   0 10058.2 591.826   1
  -4  -6  -1 457.293 144.377   1
  -4   6  -1 405.497 114.505   3
  -4  -6  -2 1491.32 222.933   2
   4  -6   2 1488.53 112.000  10
  -4  -6  -2 1687.88 123.154   5
  -4   6  -2 1650.73 226.163   3
   4   6   2 1643.58 106.232  17
   4   6   3 380.951 53.6327  17
  -4  -6  -3 332.698 99.7749   2
   4  -6   3 357.310 64.1304  10
  -4   6  -3 537.828 85.6241  20
  -4  -6  -3 420.063 68.7928   5
  -4   6  -3 384.986 116.806   3
  -4  -6  -4 2482.30 152.613  21
   4  -6   4 2157.25 139.593  10
   4   6   4 2148.19 126.902  17
  -4  -6  -4 2251.54 158.165   5
  -4   6  -4 2240.52 280.148   3
  -4   6  -4 2279.99 169.153  20
  -4   6  -5 495.366 89.3797  20
  -4  -6  -5 490.427 80.6138   5
   4  -6   5 443.528 70.7566  10
  -4   6  -5 481.228 136.227   3
  -4  -6  -6 299.069 64.8060   5
   4  -6   6 265.513 58.9980  10
  -4   6  -6 265.908 67.8998  20
  -4   6  -7 79.0318 46.1502  12
   4  -6   7 62.3685 38.2532  10
  -4   6  -7 53.8303 47.0829  20
  -4   6  -8-42.0081 37.3237  12
   4  -6   8 7.76498 25.0697  10
  -4  -6  -8 26.9461 41.5331  19
  -4   6  -9 22.2494 26.1803  12
  -4  -6  -9 48.4360 29.6650  19
  -4  -6  -9 96.3768 36.5910  18
   4  -7 -11-0.64401 26.2868  18
   4  -7 -11-28.1309 33.5231  15
   4  -7 -11 9.13853 25.9562  21
   4   7 -10 239.126 46.7422  20
   4  -7 -10 281.407 58.8515  21
   4  -7 -10 234.867 52.0884  18
   4   7 -10 283.806 60.4320  11
   4  -7  -9 94.3781 52.5721  16
   4  -7  -9 67.9658 47.3907  21
   4   7  -9 33.2872 31.0438  20
   4   7  -9-6.29651 38.7950  11
   4  -7  -9 69.7441 36.2654  18
   4  -7  -8-18.6863 37.5060  16
   4  -7  -8 80.4029 44.8539  21
   4   7  -8 100.209 46.3001  11
   4   7  -8 19.1122 31.7990  20
   4  -7  -8 76.3987 51.3953  18
   4  -7  -7 36.4755 46.6095  16
   4  -7  -7 134.969 56.8951  13
   4   7  -7 48.2760 39.7752  11
   4   7  -7 79.7760 38.2406  20
   4  -7  -7 101.678 51.9520  21
   4  -7  -7 175.790 50.4792  18
   4  -7  -6 1462.75 126.425  13
   4   7  -6 1394.79 126.788  11
   4  -7  -6 1601.08 136.847  21
   4   7  -6 1695.94 125.046  20
   4  -7  -6 1589.19 127.708   8
  -4  -7   6 1364.49 249.620   1
   4   7  -6 1521.07 261.319   4
   4  -7  -5 180.945 53.4193   8
   4  -7  -5 110.619 47.6612  21
   4   7  -5 275.519 118.437   4
   4  -7  -5 157.740 45.0400  13
   4   7  -5 260.456 53.7219  20
  -4  -7   5 173.681 111.321   1
   4   7  -5 198.738 54.8671  11
   4   7  -4 669.208 83.1012  20
   4   7  -4 545.630 170.240   4
   4  -7  -4 712.871 80.6569  13
  -4  -7   4 583.181 183.951   1
   4  -7  -4 678.415 91.7026  21
   4   7  -4 662.449 77.5204  11
   4  -7  -4 631.227 83.1521   8
   4  -7  -3 739.319 97.1636  21
  -4  -7   3 731.407 184.716   1
   4   7  -3 821.086 83.1913  11
   4   7  -3 617.690 78.0933  20
   4   7  -3 866.997 78.5005  17
  -4  -7   2 923.596 191.918   1
   4  -7  -2 895.831 97.0468  21
  -4   7   2 952.097 161.256   3
   4   7  -2 981.130 82.5261  17
   4   7  -1 127.633 38.4444  17
  -4  -7   1 207.676 111.366   1
  -4   7   1 52.8201 51.8131   3
  -4   7   0 8192.81 473.219   3
   4  -7   0 7355.38 247.846  10
  -4  -7   0 7934.39 570.884   1
   4   7   0 7366.93 234.884  17
   4  -7   1 512.067 74.4151  10
  -4  -7  -1 745.797 204.539   1
  -4   7  -1 539.937 143.444   3
   4   7   1 617.049 73.0972  17
  -4  -7  -2 703.951 161.329   2
   4  -7   2 630.861 80.9452  10
  -4  -7  -2 720.226 90.7489   5
  -4   7  -2 695.076 96.7242  20
  -4   7  -2 702.833 150.602   3
   4   7   2 615.877 71.3191  17
   4  -7   3 623.979 82.4225  10
  -4   7  -3 570.782 94.2042  20
   4   7   3 562.284 72.1068  17
  -4  -7  -3 654.325 94.2795   5
  -4   7  -3 682.309 161.446   3
  -4   7  -4 81.8111 55.7968  20
   4  -7   4 124.144 48.5892  10
  -4  -7  -4 104.999 52.3164   5
  -4   7  -4 204.928 105.732   3
   4   7   4 90.0881 35.2887  17
  -4   7  -5 408.343 78.2036  20
  -4  -7  -5 353.062 69.3689   5
   4  -7   5 458.712 73.6899  10
  -4   7  -6 109.129 59.0010  20
  -4  -7  -6 100.323 45.9927   5
   4  -7   6 34.4948 37.8977  10
  -4   7  -7 353.369 73.9194  12
  -4   7  -7 239.820 57.3900  20
   4  -7   7 220.566 47.2595  10
  -4   7  -8 209.335 50.3817  12
   4  -7   8 194.888 43.2974  10
  -4  -7  -8 237.521 54.6902  19
  -4   7  -9 87.9331 31.9869  12
  -4  -7  -9 228.475 44.7878  19
  -4  -7  -9 197.961 41.4180  18
   4  -8 -11 134.798 34.9324  15
   4  -8 -11 257.701 43.2950  21
   4   8 -11 269.901 50.6784  11
   4   8 -10 3589.00 159.009  20
   4   8 -10 3998.80 181.112  11
   4  -8 -10 4137.00 183.747  18
   4  -8  -9 546.453 77.8368  16
   4   8  -9 554.078 70.4362  20
   4  -8  -9 481.371 72.6434  21
   4   8  -9 604.424 83.5287  11
   4  -8  -9 634.026 82.4234  18
   4  -8  -8 118.474 52.6954  16
   4  -8  -8 52.0524 44.9601  21
   4  -8  -8 149.465 46.4946  18
   4   8  -8 56.6392 40.1617  11
   4   8  -8 57.0310 33.9417  20
   4  -8  -7-16.9076 46.9089  16
   4  -8  -7 93.5369 56.9929  21
   4  -8  -7 26.7568 44.9826  13
   4   8  -7 6.56602 28.5829  20
   4   8  -7 27.2398 35.0003  11
   4  -8  -6 6220.80 256.357  13
   4   8  -6 6266.12 260.584  11
   4   8  -6 6151.53 244.908  20
   4  -8  -6 5602.68 252.015   8
   4  -8  -5 249.974 65.5922   8
   4  -8  -5 245.447 63.5530  13
   4  -8  -5 231.412 54.9846  21
  -4  -8   5 328.853 133.264   1
   4   8  -5 300.867 61.0649  11
   4   8  -5 167.511 50.0792  20
   4   8  -4 384.070 56.1967  17
   4  -8  -4 366.434 70.2595   8
   4  -8  -4 309.680 60.1786  13
  -4  -8   4 453.537 155.642   1
   4   8  -4 359.339 63.8600  11
   4  -8  -4 432.506 79.1898  21
   4   8  -4 407.384 64.0309  20
   4   8  -3 234.955 51.7457  17
   4   8  -3 230.370 60.6919  11
   4  -8  -3 136.280 49.7060  14
   4  -8  -3 95.6513 33.6860  13
  -4  -8   3 81.5339 80.0169   1
   4  -8  -3 110.792 50.8578  21
   4   8  -3 152.219 45.0591  20
   4   8  -2 45.2378 36.8814  17
  -4  -8   2 43.2004 92.0207   1
   4  -8  -2 55.8712 36.2552  14
   4  -8  -2 30.8257 43.6969  21
   4   8  -2 55.9537 36.1166  20
  -4   8   2-28.8863 68.9109   3
  -4  -8   1 65.0656 84.8153   1
   4   8  -1 92.7520 42.2217  17
   4  -8  -1 68.7329 39.0428  14
   4  -8  -1 175.147 48.4753  10
   4  -8  -1 79.1033 49.2751  21
  -4   8   1 172.343 97.1256   3
  -4   8   1 162.722 56.3614  20
   4  -8   0 643.370 81.7983  10
  -4   8   0 829.028 101.217  20
   4   8   0 753.435 88.0024   9
  -4   8   0 882.626 171.724   3
  -4  -8   0 693.383 199.413   1
   4   8   0 717.141 77.8783  17
   4   8   1 106.517 42.2633  17
   4  -8   1 112.895 39.4846  10
  -4   8  -1 87.5307 82.7803   3
  -4   8  -1 121.466 48.2653  20
   4   8   2 120.950 42.5099  17
  -4   8  -2 143.858 55.3291  20
   4  -8   2 169.457 48.0820  10
  -4   8  -2 237.186 116.343   3
  -4  -8  -2 182.379 57.9277   5
  -4   8  -3 40.7818 45.8583  20
   4   8   3 19.2916 31.2281  17
   4  -8   3 61.3493 39.5686  10
  -4   8  -3 83.3067 93.3078   3
  -4  -8  -3 153.226 55.0053   5
   4   8   4 70.3062 34.8610  17
  -4   8  -4 3.54028 42.0680  20
  -4  -8  -4 85.6089 47.6584   5
   4  -8   4 58.5633 40.3922  10
  -4   8  -5 90.2506 48.2771  20
  -4  -8  -5 170.690 58.0420   5
   4  -8   5 69.6146 36.7209  10
  -4  -8  -6 6.39650 37.2260   5
   4  -8   6 29.3975 35.8231  10
  -4   8  -6 30.4962 38.0983  20
  -4   8  -7 44.8666 40.1253  12
   4  -8   7 71.4386 33.4801  10
  -4   8  -7 88.9027 35.6971  20
  -4   8  -8 95.3437 40.0193  12
  -4   8  -8 75.4074 28.3420  20
  -4  -8  -8 106.759 45.1490  19
  -4  -8  -8 131.447 41.2644  18
   4   9 -10 105.514 31.7132  20
   4   9 -10 87.2289 35.9951  11
   4  -9 -10 129.892 38.2552  21
   4  -9  -9 329.104 63.4895  16
   4  -9  -9 373.255 65.3105  21
   4   9  -9 362.833 55.8157  20
   4   9  -9 347.307 65.0846  11
   4  -9  -8 69.8066 48.3440  16
   4   9  -8 116.153 46.2620  11
   4  -9  -8 95.2926 50.6911  21
   4   9  -8 97.2216 37.6602  20
   4  -9  -7 91.2440 48.0664  16
   4  -9  -7 3.39361 45.1338  21
   4   9  -7 123.973 46.7100  11
   4   9  -7 140.629 42.4149  20
   4  -9  -6 115.271 51.1374  13
   4  -9  -6 116.494 57.6844  21
   4   9  -6 64.1646 47.2160  11
   4   9  -6 42.3087 30.3016  20
   4  -9  -6 114.561 50.3843   8
   4  -9  -5 186.401 54.1772  13
   4   9  -5 213.027 55.8302  11
   4  -9  -5 209.235 59.5498   8
   4  -9  -5 174.229 59.5200  21
   4   9  -5 196.894 52.2245  20
  -4  -9   4 3502.42 408.718   1
   4  -9  -4 3740.94 184.292  13
   4  -9  -4 3568.81 212.459  21
   4   9  -4 3977.75 191.256  20
   4  -9  -4 3620.26 202.554   8
   4   9  -4 3951.51 177.169  17
   4   9  -3 334.858 60.1598  17
   4  -9  -3 250.396 62.7331   8
   4  -9  -3 344.320 68.5856  14
  -4  -9   3 352.906 146.903   1
   4   9  -3 325.451 60.5912  20
   4  -9  -3 301.720 71.1836  21
   4   9  -2 10.1648 34.4846  17
  -4  -9   2-7.56226 83.8720   1
   4  -9  -2 15.4742 35.0878  14
  -4   9   2-70.4287 80.6657   3
   4   9  -2 45.9301 36.6895  20
   4  -9  -2 0.27004 43.8014  21
   4   9  -1 62.4222 36.9659  17
   4  -9  -1 67.2777 45.7942  14
   4  -9  -1 92.4307 52.1273  21
  -4   9   1 117.326 94.4455   3
  -4   9   1 100.982 57.2461  20
  -4  -9   1 122.570 118.901   1
   4  -9   0 765.798 97.0838  14
  -4  -9   0 833.202 228.870   1
   4  -9   0 822.780 103.796  21
   4  -9   0 688.478 89.1201  10
  -4   9   0 829.806 106.917  20
  -4   9   0 741.165 176.834   3
   4   9   0 858.266 91.2048   9
   4   9   0 707.363 80.6603  17
   4   9   1 350.838 63.4136  17
  -4  -9  -1 160.707 134.767   1
  -4   9  -1 332.250 75.5873  20
   4  -9   1 398.717 68.6126  10
  -4   9  -1 355.807 141.146   3
   4   9   2 346.483 62.0452  17
   4  -9   2 275.302 61.0922  10
  -4   9  -2 373.967 80.8892  20
  -4  -9  -2 323.774 65.4424   5
   4  -9   3 80.1829 45.2732  10
  -4   9  -3 66.9401 43.2243  20
  -4  -9  -3 76.5640 47.3746   5
   4   9   3 66.1176 29.0749  17
  -4  -9  -4 185.781 56.0447   5
   4  -9   4 209.024 56.5562  10
  -4   9  -4 240.126 69.5296  20
   4   9   4 257.427 46.8074  17
  -4   9  -5 124.289 53.4040  20
   4  -9   5 115.258 47.2885  10
  -4  -9  -5 125.183 49.8717   5
  -4  -9  -6 119.828 48.5577   5
   4  -9   6 111.879 40.1768  10
  -4   9  -6 79.2343 47.8295  20
  -4   9  -7 103.527 43.1218  12
   4  -9   7 47.5227 30.6669  10
  -4   9  -7 25.4467 29.1603  20
   4  -9   8 6.32449 22.2130  14
  -4   9  -8 7.74811 23.4559  12
  -4  -9  -8-9.90774 27.7868  19
  -4  -9  -8 38.9580 29.8524  18
   4 -10 -10-16.1988 21.8506  21
   4  10 -10 16.8703 17.0583  20
   4 -10  -9 257.139 52.2928  16
   4 -10  -9 233.664 49.6942  21
   4  10  -9 290.521 52.8975  11
   4  10  -9 193.688 41.8790  20
   4 -10  -8 287.746 65.1907  16
   4  10  -8 297.406 54.4140  11
   4 -10  -8 289.417 61.5619  21
   4  10  -8 217.661 50.9573  20
   4  10  -7 35.8691 41.1564  11
   4 -10  -7 23.9351 37.9101  16
   4 -10  -7 35.2236 43.2071  21
   4  10  -7 58.2539 40.1332  20
   4 -10  -6 75.5131 51.1821  21
   4  10  -6 32.3630 38.6779  11
   4  10  -6-15.7934 33.5470  20
   4 -10  -6 33.3539 40.8032   8
  -4  10   5 259.698 55.1497  17
   4 -10  -5 356.901 63.1452  13
   4 -10  -5 216.777 62.3815   8
   4 -10  -5 272.097 68.2599  21
   4  10  -5 206.992 48.6710  20
   4 -10  -4 1969.96 160.079  21
   4  10  -4 2121.60 147.823  20
   4  10  -4 2312.55 135.093  17
   4 -10  -4 1992.87 155.972   8
   4  10  -3 57.9581 40.8519  17
   4 -10  -3 92.1221 46.2301   8
   4 -10  -3 2.42109 48.8348  21
   4  10  -3 13.0450 35.1696  20
   4  10  -2 286.896 59.7700  17
   4 -10  -2 353.462 67.4973  14
   4 -10  -2 361.439 79.4052  21
   4  10  -1 127.905 43.9425  17
   4 -10  -1 174.099 56.1195  14
   4 -10  -1 104.699 49.8027  21
   4  10  -1 163.099 49.2669   9
   4 -10   0 772.847 99.9388  14
   4 -10   0 792.731 106.242  21
  -4  10   0 879.536 103.811  20
   4  10   0 872.285 89.7347  17
   4  10   1 83.0353 34.4900  17
   4 -10   1 66.6794 45.1443  14
   4 -10   1 78.2009 49.9699  21
   4 -10   1 69.3537 46.5983  10
  -4  10  -1 92.6515 43.6781  20
   4 -10   2 256.318 66.7033  14
   4  10   2 213.396 44.8809  17
   4 -10   2 254.005 72.9068  21
   4 -10   2 206.834 54.3484  10
  -4  10  -2 197.870 60.9095  20
  -4 -10  -2 258.675 66.6113   5
   4 -10   3 64.5708 38.7847  10
  -4 -10  -3 51.6742 43.2212   5
  -4  10  -3 76.2125 51.5715  20
   4  10   3 100.786 36.3813  17
   4  10   4 152.450 46.5825  17
   4 -10   4 126.288 43.5145  10
  -4  10  -4 168.963 61.9264  20
  -4 -10  -4 136.452 51.1407   5
   4 -10   5-10.0014 29.7013  10
  -4 -10  -5 37.6871 39.8925   5
  -4  10  -5 90.2821 55.7843  20
   4 -10   6 132.133 43.4185  14
  -4  10  -6 152.216 44.3994  12
  -4  10  -6 72.1170 37.3955  20
  -4 -10  -6 93.7834 39.8480   5
  -4  10  -7 56.8688 28.2352  20
   4 -10   7-18.7811 25.5664  14
  -4  10  -7 41.5807 31.3951  12
  -4 -10  -7 58.8603 34.8038  19
  -4 -10  -7 68.1753 31.4692  18
   4 -11  -9 51.2331 26.0321  16
   4 -11  -9 27.6230 26.5898  21
   4  11  -9 30.4723 22.8067  20
   4 -11  -8 105.616 41.1999  16
   4 -11  -8 120.121 45.6803  21
   4  11  -8 36.8231 31.4911  20
   4 -11  -7 78.9210 47.3113  16
   4  11  -7 66.7211 32.4949  20
   4 -11  -7 39.6133 39.3721  21
   4 -11  -6 12.0219 36.6493  21
   4  11  -6 25.3813 29.2346  20
   4 -11  -6 38.4096 38.3006   8
  -4  11   5 58.6920 31.7815  17
   4 -11  -5 28.2890 50.8567  21
   4  11  -5 39.4558 34.8284  20
   4 -11  -5-1.43550 38.9438   8
   4 -11  -4 85.9374 52.8365   8
   4  11  -4 122.399 40.0282  17
   4 -11  -4 42.4395 43.7686  21
   4  11  -4 105.898 40.0005  20
   4  11  -3 417.009 62.3621  17
   4 -11  -3 346.197 71.3133   8
   4 -11  -3 327.036 71.1315  21
   4  11  -3 443.355 61.2661  20
   4  11  -2-34.3362 33.5610  17
   4 -11  -2 18.6987 39.3669   8
   4 -11  -2 25.2408 38.3288  21
   4  11  -1 129.091 44.9645  17
   4 -11  -1 12.6731 44.0876  14
   4 -11  -1 153.119 55.5100  21
   4  11  -1 94.7522 37.5972   9
   4 -11   0 553.031 88.2432  14
   4 -11   0 698.346 96.4433  21
  -4  11   0 768.027 97.3984  20
   4  11   0 549.538 79.2033  17
   4  11   1 23.9001 32.3713  17
   4 -11   1 43.4181 43.6371  14
  -4  11  -1 112.310 54.6967  20
   4 -11   1 95.9620 57.2734  21
  -4 -11  -1 78.4869 45.9359   5
  -4 -11  -2 836.104 101.317   5
   4 -11   2 650.174 92.6983  14
   4 -11   2 848.790 98.2965  21
  -4  11  -2 748.001 101.216  20
   4  11   2 842.399 85.9445  17
  -4  11  -3 223.370 58.8057  20
   4 -11   3 161.602 53.9002  14
  -4 -11  -3 190.630 59.5726   5
   4  11   3 202.583 48.4019  17
   4 -11   4 36.0584 41.5080  14
  -4 -11  -4-31.5015 39.8670   5
  -4  11  -4 17.2170 39.7489  20
   4  11   4 1.64409 25.9946  17
   4 -11   5 52.9921 33.0370  14
  -4  11  -5 53.5732 36.9117  12
  -4 -11  -5 70.4723 38.7671   5
  -4  11  -5 54.5994 37.3991  20
   4 -11   6 224.990 44.5151  14
  -4  11  -6 159.742 40.4327  12
  -4  11  -6 187.979 39.7066  20
  -4 -11  -6 121.056 36.4071  18
   4 -12  -8 59.8516 28.4285  16
   4 -12  -8 69.9085 32.3615  21
   4  12  -8 24.9492 18.9399  20
   4 -12  -7 111.850 46.0202  16
   4 -12  -7 79.0177 31.1322  21
   4  12  -7 56.4267 29.8202  20
   4 -12  -6 827.870 99.3052  16
   4 -12  -6 817.835 85.8156  21
   4  12  -6 911.901 85.4351  20
  -4  12   5 1.04219 26.4952  17
   4  12  -5 78.8969 36.0892  20
   4 -12  -5 77.0912 47.0644  21
   4 -12  -5 56.1364 40.2304   8
   4  12  -4-7.55965 25.7659  17
  -4  12   4 0.67296 29.9509  17
   4  12  -4 75.3923 35.4781  20
   4 -12  -4 53.1105 45.1794   8
   4 -12  -4 62.0694 49.1629  21
   4  12  -3 128.443 42.0273  17
   4 -12  -3 62.2504 47.5517   8
  -4  12   3 113.527 44.5261  17
   4 -12  -3 137.986 54.0882  21
   4  12  -2-2.50736 28.0819  17
   4 -12  -2 56.7726 47.6034   8
   4 -12  -2 7.63099 34.0822  21
   4  12  -2 45.6737 39.8829   9
   4  12  -1 42.7792 34.3599  17
   4 -12  -1 16.0785 44.8163   8
   4 -12  -1 47.6484 42.1285  21
   4  12   0 175.976 50.3889  17
   4 -12   0 177.279 54.8270  14
   4 -12   0 228.999 59.7981  21
   4  12   1 42.9281 33.0955  17
   4 -12   1 82.3003 46.4516  14
   4 -12   1 83.5496 43.8479  21
  -4  12  -1 40.5821 38.7623  20
  -4 -12  -1-25.7874 32.2071   5
   4 -12   2 10.1880 43.6608  14
   4  12   2-30.5591 32.5917  17
  -4  12  -2 62.1932 38.6271  20
  -4 -12  -2-30.8052 32.3896   5
   4 -12   3 139.079 48.2386  14
  -4  12  -3 73.4364 40.9908  20
  -4 -12  -3 155.252 48.8088   5
   4  12   3 154.959 43.9616  17
   4 -12   4 70.3871 34.8789  14
  -4 -12  -4 15.5932 34.3486   5
  -4  12  -4-21.8909 28.6273  20
   4  12   4 6.36785 22.4729  17
   4 -12   5-6.12347 25.2111  14
  -4  12  -5 6.08447 23.1823  20
   4 -13  -7 84.8645 31.8926  16
   4  13  -7 71.3076 23.6199  20
   4 -13  -7 99.3859 28.8924  21
   4  13  -7 35.7934 27.4079   9
   4 -13  -6 39.4127 28.6333  21
   4  13  -6 78.0956 28.1986  20
   4 -13  -5 94.8276 40.7939  16
   4 -13  -5 38.9358 28.6301  21
   4  13  -5-12.0789 25.0676  20
   4 -13  -5 111.894 45.8201   8
  -4  13   4 214.152 46.5126  17
   4 -13  -4 265.637 48.5193  21
   4  13  -4 232.057 40.0493  17
   4  13  -4 254.295 51.8944   9
   4 -13  -4 206.950 50.3596   8
  -4  13   3 36.5873 27.6335  17
   4  13  -3-1.52923 26.7040  17
   4  13  -3 43.5218 30.1963   9
   4 -13  -3-4.17923 34.1704   8
   4  13  -2 126.767 38.8415  17
   4 -13  -2 104.124 44.8199   8
  -4  13   2 101.900 41.1515  17
   4 -13  -2 73.2650 40.4454  21
   4  13  -1 1.05235 28.1387  17
   4 -13  -1 38.9070 39.2286   8
  -4  13   1 24.5843 35.7587  17
   4 -13  -1 56.7150 35.3741  21
   4  13   0 153.830 37.8641  17
   4 -13   0 99.3493 48.5973   8
  -4  13   0 144.000 43.8371  17
  -4 -13   0 132.864 45.8266   5
  -4  13  -1 193.892 39.5566  17
   4 -13   1 184.808 47.9805  14
  -4 -13  -1 170.720 50.8522   5
   4  13   1 202.650 44.2690  17
  -4  13  -2 14.4384 25.4516  17
   4 -13   2-2.43251 33.3737  14
  -4  13  -2-14.8483 27.5647  20
  -4 -13  -2-21.2557 33.8567   5
   4  13   2 37.7924 27.0059  17
  -4  13  -3 24.9690 23.6779  17
   4 -13   3 14.5231 29.4270  14
   4  13   3 37.6418 27.2005  17
  -4  13  -3-31.8270 27.4209  20
  -4 -13  -3-11.9052 27.3476   5
   4 -13   4 66.5341 27.9820  14
  -4 -13  -4 96.1491 31.3717   5
   4 -14  -5 61.8693 28.0309  16
  -4  14   4 81.3878 24.2790  17
   4 -14  -4 95.0327 38.1268  16
   4 -14  -4 75.6148 39.9560   8
  -4  14   3-8.39903 23.6891  17
   4 -14  -3 13.1090 28.0543   8
   4  14  -3 14.9645 20.8352  17
  -4  14   2 27.7208 25.5658  17
  -4 -14   2-27.2258 23.7286   5
   4  14  -2 17.1716 23.3452  17
   4 -14  -2-36.3694 33.2904   8
   4 -14  -1 42.8555 38.5337   8
  -4  14   1 93.8151 33.9076  17
  -4 -14   1 41.6395 29.2104   5
   4  14  -1 82.2389 31.6109  17
   4 -14   0 187.266 47.9284   8
  -4  14   0 242.049 44.8489  17
  -4 -14   0 177.707 43.1978   5
   4  14   0 206.942 41.0148  17
   4 -14   1 31.2580 31.5833   8
  -4  14  -1 103.432 32.7653  17
   4  14   1 34.6339 21.9743  17
  -4 -14  -1 15.7458 25.7409   5
   4 -14   2 13.3990 23.9933   8
  -4  14  -2 2.53710 17.2242  17
   4  14   2 74.8281 25.5891  17
  -4 -14  -2 78.0402 28.4727   5
   5   0 -13-24.6645 25.8840  12
   5   0 -12 207.172 50.0689  12
   5   0 -11 19.2457 42.1449  15
   5   0 -11 59.7015 39.0480  12
   5   0 -10-2.66967 33.1869  15
   5   0 -10 28.4918 38.2247  12
   5   0  -9 114.606 36.9293  15
   5   0  -9 98.1938 123.997   4
   5   0  -9 92.2693 42.6479  12
   5   0  -9 120.815 46.8643  11
   5   0  -9 93.1643 51.3648  18
   5   0  -8 1436.50 118.175  15
   5   0  -8 1085.87 235.196   4
   5   0  -8 1246.17 123.683  12
   5   0  -8 1529.60 124.851  11
   5   0  -8 1290.80 133.536  18
   5   0  -7 599.859 84.3531   7
   5   0  -7 525.019 66.9421  15
   5   0  -7 470.071 163.658   4
   5   0  -7 463.259 68.9052  12
   5   0  -7 494.505 71.8855  11
   5   0  -7 458.380 80.7537  18
   5   0  -6 262.098 94.7886   4
  -5   0   5 3645.05 265.081   1
   5   0  -5 3112.22 288.118   4
  -5   0   4 39136.1 842.185   1
   5   0  -4 34309.2 972.892   4
   5   0  -3 556.894 128.083   4
  -5   0   3 595.813 93.4346   1
  -5   0   3 594.324 110.750   2
  -5   0   2 1144.60 155.362   2
  -5   0   2 1339.41 135.392   1
  -5   0   1 2087.77 204.460   2
  -5   0   0 30952.4 872.732   2
  -5   0  -1 2098.85 239.991   2
  -5   0  -2 118.431 78.8661   2
  -5   0  -3 225.878 108.453   2
   5   0   3 144.814 66.4792   7
   5   0   3 139.507 46.0416  11
  -5   0  -4 125.409 94.6061   2
   5   0   4 366.672 95.9470   7
  -5   0  -5-140.514 105.939   2
   5   0   5 144.591 93.4519   7
   5   0   6 496.451 114.847   7
   5   0   7 386.748 96.2636   7
   5   0   8 2271.98 172.568   7
   5   0   9 81.8962 51.5904   7
   5   0  10 137.245 39.0808   7
   5  -1 -13 309.570 48.1078  12
   5   1 -13 265.120 40.4433  12
   5  -1 -12 506.504 70.3918  12
   5   1 -12 504.431 68.5541  12
   5  -1 -11 156.457 51.0178  15
   5  -1 -11 97.7431 46.4605  12
   5   1 -11 131.500 46.9432  12
   5   1 -11 119.784 42.9460  11
   5   1 -10 191.474 60.1087  15
   5  -1 -10 142.155 50.7180  15
   5  -1 -10 127.954 58.7701  12
   5   1 -10 151.631 53.9260  12
   5   1 -10 177.463 52.0739  11
   5  -1 -10 164.002 57.2633  18
   5   1  -9 173.520 55.1919  15
   5  -1  -9 204.987 54.3027  15
   5  -1  -9 139.640 108.891   4
   5  -1  -9 142.506 53.5694  12
   5   1  -9 50.0997 35.2969  12
   5   1  -9 159.013 43.3886  11
   5  -1  -9 152.713 60.3851  18
   5   1  -8 323.428 65.4523  15
   5  -1  -8 282.069 52.5777  15
   5  -1  -8 224.336 107.463   4
   5  -1  -8 330.441 62.1278  13
   5   1  -8 242.105 55.8959  11
   5   1  -8 311.450 132.453   4
   5  -1  -8 304.466 67.4634  12
   5   1  -8 305.238 58.1001  12
   5  -1  -8 253.307 67.4125  18
   5   1  -7 1340.72 118.032   7
   5  -1  -7 1217.07 111.243   7
   5   1  -7 1135.20 108.239  15
   5  -1  -7 1036.79 93.3981  13
   5  -1  -7 1020.30 208.899   4
   5   1  -7 703.158 178.760   4
   5  -1  -7 1050.33 106.034  12
   5   1  -7 1130.84 107.286  12
  -5  -1   7 1401.68 216.080   1
   5   1  -7 1183.98 109.939  11
   5  -1  -7 1126.79 116.979  18
  -5  -1   6 2827.11 270.592   1
   5  -1  -6 2296.84 269.979   4
   5   1  -6 2299.73 279.294   4
  -5  -1   5 7261.74 400.721   1
   5   1  -5 6400.69 434.025   4
   5  -1  -5 6281.50 405.596   4
  -5  -1   4 11328.3 473.695   1
  -5   1   4 10364.4 392.664   2
   5  -1  -4 10561.7 504.799   4
   5   1  -4 10137.1 520.128   4
   5  -1  -3 642.747 142.161   4
   5   1  -3 710.586 137.322   4
  -5  -1   3 756.458 117.174   1
  -5   1   3 669.661 102.336   2
  -5   1   2 13013.0 490.338   2
  -5  -1   2 13269.9 478.388   1
  -5   1   1 1667.14 196.580   2
  -5  -1   1 1854.20 201.523   2
  -5  -1   1 1801.85 195.802   1
  -5   1   0 1864.43 220.774   2
  -5  -1   0 1838.06 207.162   2
  -5   1  -1 701.717 148.915   2
  -5  -1  -1 940.017 165.733   2
  -5  -1  -2 3082.43 303.945   2
  -5   1  -2 3343.96 308.128   2
   5   1   3 790.082 101.236   7
  -5   1  -3 759.786 173.631   2
  -5  -1  -3 911.602 179.058   2
   5  -1   3 804.864 105.057   7
   5  -1   3 922.301 101.695  11
   5   1   3 886.007 93.9166  11
  -5   1  -4 124.315 94.6262   2
  -5  -1  -4 142.517 99.2189   2
   5  -1   4 365.460 99.8884   7
   5   1   4 410.512 93.3042   7
   5   1   4 173.342 50.8618  11
  -5  -1  -5 20.2656 70.0867   2
   5  -1   5 172.002 86.0948   7
   5   1   5 245.737 97.5319   7
  -5   1  -5 181.358 137.162   2
   5  -1   6 10611.0 409.567   7
   5   1   6 9987.64 397.906   7
  -5   1  -7 61.0322 43.7603  12
   5  -1   7 188.848 80.6931   7
   5   1   7 179.146 90.6349   7
  -5   1  -8 95.9773 42.7038  12
   5  -1   8 145.253 63.4434   7
   5   1   8 63.2659 65.8536   7
   5  -1   9 51.9138 47.8879   7
   5   1   9 48.0560 48.0797   7
   5  -1  10 275.239 46.5129   7
   5   1  10 277.521 45.1115   7
   5  -2 -13 843.733 72.6961  12
   5   2 -13 878.085 68.6966  12
   5  -2 -12 476.022 64.9335  15
   5  -2 -12 395.213 63.7352  12
   5   2 -12 455.475 63.1175  12
   5   2 -12 566.497 67.1496  11
   5  -2 -11 431.557 72.0714  15
   5  -2 -11 347.893 70.0151  12
   5   2 -11 455.962 69.8185  12
   5   2 -11 425.017 68.8056  11
   5  -2 -10 420.387 72.0325  15
   5  -2 -10 374.417 80.0467  12
   5   2 -10 580.546 82.4091  12
   5   2 -10 493.329 77.8784  11
   5  -2 -10 484.178 88.8873  18
   5   2  -9 2062.27 159.825  15
   5  -2  -9 2298.84 163.292  15
   5  -2  -9 2239.97 149.937  13
   5  -2  -9 2099.23 167.732  12
   5   2  -9 2519.66 165.729  11
   5  -2  -9 2427.96 177.365  18
   5   2  -8 122.323 54.5408  15
   5  -2  -8 131.234 52.3861  13
   5  -2  -8 96.5564 77.0584   4
   5   2  -8 46.9750 95.5298   4
   5  -2  -8 67.9286 41.5844  12
   5   2  -8 37.8293 33.4166  12
   5   2  -8 130.969 43.3203  20
   5   2  -8 80.4378 42.2915  11
  -5  -2   8-23.6730 62.1619   1
   5  -2  -8 107.208 47.8329  18
   5   2  -7 1123.37 112.304   7
   5  -2  -7 1161.62 116.578   7
   5  -2  -7 1125.39 110.019  16
   5   2  -7 1132.32 105.113  15
   5  -2  -7 1012.25 191.874   4
   5  -2  -7 949.477 91.9329  13
   5   2  -7 780.894 200.079   4
   5  -2  -7 931.196 106.658  12
   5   2  -7 1088.85 105.338  12
   5   2  -7 1043.84 103.749  11
  -5  -2   7 963.420 200.217   1
   5   2  -7 967.510 89.7655  20
   5  -2  -7 1038.93 110.352  18
   5  -2  -6 12430.5 342.121   7
   5   2  -6 12572.6 335.333  15
   5   2  -6 10780.5 614.099   4
   5  -2  -6 10710.2 330.679  12
  -5  -2   6 11129.4 579.727   1
   5  -2  -6 11341.3 588.152   4
  -5  -2   5 7600.91 434.055   1
   5   2  -5 7404.02 466.553   4
   5  -2  -5 7627.29 444.387   4
  -5  -2   4 1388.43 183.538   1
   5   2  -4 1274.63 188.609   4
   5  -2  -4 1374.78 182.740   4
  -5  -2   3 3917.64 286.238   1
  -5   2   3 4140.70 249.310   2
   5   2  -3 3484.38 310.418   4
  -5   2   2 4741.98 284.738   2
  -5  -2   2 4283.04 291.198   1
  -5   2   1 720.916 136.197   2
  -5  -2   1 1032.22 144.667   1
  -5  -2   0 510.682 121.434   2
  -5   2   0 650.161 124.633   2
  -5  -2   0 536.886 126.172   1
  -5   2  -1 796.951 158.927   2
  -5  -2  -1 876.348 156.229   2
  -5   2  -2 25.5790 68.6047   2
  -5  -2  -2 28.1826 71.8633   2
  -5   2  -3 357.618 131.103   2
   5  -2   3 575.267 97.7233   7
   5   2   3 518.904 89.9799   7
  -5  -2  -3 494.204 148.128   2
   5   2   3 494.705 77.2971  11
  -5   2  -4-83.5633 86.5402   2
  -5  -2  -4 135.862 103.475   2
   5  -2   4 204.620 82.6573   7
   5   2   4 271.765 88.7706   7
   5   2   4-32.3813 46.9604  11
  -5  -2  -5 84.7628 83.0906   2
  -5   2  -5 264.187 131.301   4
   5  -2   5 334.943 91.1149   7
   5   2   5 336.580 89.3525   7
   5  -2   6 251.306 95.0166   7
  -5   2  -6 296.665 70.7969  12
   5   2   6 366.524 98.7214   7
  -5   2  -7 487.626 79.2274  12
   5  -2   7 501.812 103.805   7
   5   2   7 395.363 92.5610   7
  -5  -2  -7 629.877 79.4904  19
  -5   2  -8-3.27714 32.1789  12
   5  -2   8 71.5906 54.7759   7
  -5  -2  -8 40.1414 39.9654  18
  -5   2  -9 112.610 36.8039  12
   5  -2   9 119.041 42.2279   7
   5   2   9 159.022 49.0953   7
   5  -3 -12 51.4579 38.2841  15
   5  -3 -12 5.84537 33.1113  12
   5   3 -12 78.6651 37.1528  12
   5   3 -12 76.8133 34.4091  11
   5  -3 -11 324.188 68.5261  15
   5   3 -11 451.208 68.9928  11
   5  -3 -11 286.400 63.1244  12
   5   3 -11 373.551 62.2873  12
   5  -3 -10 136.881 45.1077  15
   5  -3 -10 196.710 68.9685  12
   5   3 -10 294.245 58.5708  12
   5   3 -10 163.904 53.5964  11
   5  -3 -10 170.259 60.2319  18
   5  -3  -9 103.354 51.5083  13
   5  -3  -9 72.8740 47.0086  12
   5   3  -9 37.1679 34.9225  12
   5   3  -9 9.32458 41.4520  11
   5   3  -9 91.0901 34.0651  20
   5  -3  -9 96.8272 46.0245  18
   5   3  -8 268.373 147.220   4
   5  -3  -8 418.705 73.6643  13
   5  -3  -8 382.326 75.9579  12
   5   3  -8 522.453 72.0433  12
   5   3  -8 391.712 73.0156  11
  -5  -3   8 244.260 135.175   1
   5   3  -8 413.228 65.7655  20
   5  -3  -8 326.968 65.4693  21
   5  -3  -8 473.405 82.0874  18
   5  -3  -8 518.183 86.4347  16
   5  -3  -7 1059.07 111.343   7
   5  -3  -7 989.898 108.142  16
   5   3  -7 1044.46 105.490  15
   5  -3  -7 998.494 97.6876  13
   5   3  -7 1160.29 239.425   4
   5  -3  -7 857.722 108.496  12
   5   3  -7 1198.51 109.023  12
   5   3  -7 997.339 94.9362  20
   5   3  -7 957.131 100.519  11
  -5  -3   7 994.220 204.199   1
   5  -3  -7 898.384 95.3102  21
   5  -3  -7 1009.53 110.865  18
   5  -3  -6 5693.38 229.542   7
   5  -3  -6 6734.58 258.607  16
   5   3  -6 5694.59 227.671  15
   5  -3  -6 5888.69 226.181  13
  -5  -3   6 5380.01 417.091   1
   5  -3  -6 5235.85 233.018  12
   5   3  -6 5414.92 226.763  11
   5   3  -6 5736.32 214.796  20
   5  -3  -6 6586.43 255.676  18
   5  -3  -6 6156.50 420.090   4
   5   3  -6 5445.44 453.924   4
  -5  -3   5 3068.37 298.461   1
   5  -3  -5 3399.56 292.972   4
   5   3  -5 2873.65 300.905   4
  -5  -3   4 1694.14 212.764   1
   5  -3  -4 1622.41 192.425   4
   5   3  -4 1456.90 204.012   4
  -5   3   3 1350.60 153.687   3
   5   3  -3 1121.26 167.961   4
  -5  -3   3 1092.83 161.839   1
  -5  -3   2 200.968 80.5771   1
  -5   3   2 202.570 63.8013   2
  -5   3   2 243.483 79.1354   3
  -5   3   1 404.139 95.1877   2
  -5  -3   1 389.285 111.012   1
  -5   3   0 9404.91 462.677   2
  -5  -3   0 9726.48 505.841   2
  -5  -3   0 11072.7 571.791   1
  -5   3  -1 90.2235 56.1103   2
  -5  -3  -1 153.365 62.2228   2
  -5   3  -2 107.754 77.4218   2
  -5  -3  -2 169.266 104.871   2
  -5   3  -3 206.002 122.041   2
   5  -3   3 154.298 56.0040   7
   5   3   3 272.738 72.3351   7
  -5  -3  -3 165.784 89.8689   2
   5   3   3 217.863 60.5076  11
  -5  -3  -4 138.836 91.3577   2
   5  -3   4 136.409 67.4520   7
   5   3   4 216.536 83.2608   7
   5   3   4 115.876 50.8208  11
  -5   3  -4 61.9041 76.9294   3
  -5  -3  -5 127.423 87.9831   2
   5  -3   5 104.836 76.3648   7
  -5   3  -5 88.9864 107.870   4
   5   3   5 210.718 86.3929   7
  -5   3  -5 83.9094 61.3756  20
  -5   3  -5 124.550 98.0937   3
   5  -3   6 4633.22 255.286   7
   5   3   6 4257.59 248.997   7
   5  -3   7 19.2875 57.4746   7
  -5   3  -7 62.5219 41.5676  12
   5   3   7 106.533 57.5338   7
  -5  -3  -7 34.2935 31.7789  19
   5  -3   8 71.8887 34.5503  10
   5  -3   8-62.9235 54.3878   7
  -5   3  -8 22.5829 29.7391  12
   5   3   8 92.8306 53.3997   7
  -5  -3  -8 26.1243 31.1490  19
   5  -3   9 25.3854 38.0402   7
  -5   3  -9 65.8260 30.2001  12
   5   3   9 35.0784 36.9185   7
  -5  -3  -9 70.0241 30.8965  18
   5  -4 -12 42.1503 33.1771  15
   5  -4 -12 102.575 39.7861  12
   5   4 -12 33.4426 28.8116  12
   5   4 -12 0.96299 27.6010  11
   5  -4 -11-27.1916 40.0200  15
   5  -4 -11 6.45941 32.2858  12
   5   4 -11 1.63147 32.0176  12
   5   4 -11 26.6312 33.2640  11
   5  -4 -11 41.4481 35.9849  18
   5  -4 -10 136.038 48.9219  21
   5  -4 -10 157.153 60.4503  12
   5   4 -10 134.824 47.4510  12
   5   4 -10 98.0446 44.1931  11
   5  -4 -10 169.736 52.5153  18
   5  -4  -9 69.8591 50.1425  16
   5  -4  -9 100.410 55.0753  13
   5  -4  -9 19.9015 39.7615  12
   5   4  -9 43.4329 33.1458  12
   5   4  -9-5.86832 35.7286  11
   5   4  -9 44.7684 37.8199  20
   5  -4  -9 10.8805 36.5543  21
   5  -4  -9 108.449 50.0343  18
   5  -4  -8 253.963 63.1144  16
   5   4  -8 126.730 88.7307   4
   5  -4  -8 157.522 55.4162  13
   5  -4  -8 183.125 66.6056  12
  -5  -4   8 170.524 95.5249   1
   5   4  -8 77.2400 43.6148  11
   5  -4  -8 77.6471 37.8150  21
   5  -4  -8 163.461 51.5109  18
   5   4  -8 152.681 50.1750  20
   5  -4  -7 24.5384 36.2664  16
   5   4  -7 86.8831 65.7264   4
   5  -4  -7 36.8874 35.2107  13
  -5  -4   7 23.5136 85.5299   1
   5  -4  -7 29.3684 45.0860  12
   5  -4  -7 14.0724 44.3693  21
   5   4  -7-6.95305 28.6394  20
   5  -4  -7 93.2676 45.3528  18
   5   4  -7 24.2603 37.9640  11
   5  -4  -6 310.514 61.8551  16
  -5  -4   6 258.915 116.040   1
   5  -4  -6 293.208 59.7155   7
   5   4  -6 187.790 91.3081   4
   5  -4  -6 304.951 52.0731  13
   5  -4  -6 287.497 68.1834  12
   5  -4  -6 255.940 56.9456  21
   5   4  -6 225.147 51.3333  11
   5   4  -6 303.892 52.5884  20
   5  -4  -6 309.100 61.8230  18
   5   4  -5 945.475 185.740   4
   5  -4  -5 874.512 93.8946  12
   5   4  -5 988.845 99.4408  11
   5   4  -5 1044.71 92.0664  20
  -5  -4   5 950.820 186.035   1
  -5  -4   4 8672.08 511.485   1
   5   4  -4 7638.90 481.422   4
   5   4  -3 369.626 109.226   4
  -5  -4   3 392.404 119.456   1
  -5   4   3 443.565 96.0207   3
  -5   4   2 3742.05 282.579   3
  -5  -4   2 2850.53 285.001   1
  -5  -4   1 366.767 117.882   1
  -5   4   1 372.319 93.7657   2
  -5   4   1 475.961 112.502   3
  -5   4   0 35249.4 968.933   2
  -5   4   0 39292.0 1067.34   3
  -5  -4   0 37754.9 1161.19   1
  -5   4  -1 572.103 130.093   2
  -5  -4  -1 663.160 145.138   2
  -5   4  -1 735.116 166.527   3
  -5  -4  -2 462.281 123.440   2
   5   4   2 597.526 62.2632  17
  -5   4  -2 717.939 168.575   3
  -5   4  -3 200.569 96.1695   3
   5  -4   3 140.364 50.8827   7
   5   4   3 220.456 66.9545   7
  -5  -4  -3 79.8758 79.0740   2
   5   4   3 242.475 69.1659  11
  -5  -4  -3 150.157 47.2968   5
   5   4   3 219.750 46.3816  17
  -5  -4  -4 2638.92 323.641   2
   5  -4   4 2762.25 182.215   7
   5   4   4 2494.06 179.279   7
  -5   4  -4 1974.81 286.587   4
  -5   4  -4 3049.61 330.773   3
   5   4   4 2216.32 163.894  11
  -5  -4  -4 2574.08 167.807   5
  -5   4  -4 2487.01 180.774  20
  -5   4  -5 185.326 109.223   4
   5  -4   5 110.165 52.6278   7
   5   4   5 219.165 74.5597   7
  -5   4  -5 283.967 74.6578  20
  -5   4  -5 323.935 107.161   3
   5  -4   6 420.783 90.8659   7
   5   4   6 400.883 82.4990   7
  -5   4  -6 337.806 70.2155  20
   5  -4   7 261.655 69.4052   7
   5   4   7 310.217 69.0173   7
  -5   4  -7 250.222 66.9024  12
   5  -4   7 375.347 67.1354  10
  -5  -4  -7 254.141 62.3666  19
   5  -4   8 412.781 67.4423   7
   5   4   8 349.471 67.0014   7
  -5   4  -8 392.025 66.1206  12
   5  -4   8 489.443 66.5256  10
  -5  -4  -8 411.777 62.5716  19
   5   4   9-14.6593 33.1471   7
  -5   4  -9 42.1412 29.0370  12
  -5  -4  -9 18.5280 24.5350  18
   5  -5 -12 232.112 45.9758  15
   5   5 -12 280.061 48.6471  11
   5  -5 -11 15.8062 39.3994  15
   5  -5 -11 103.084 44.0793  12
   5   5 -11 55.7271 37.9383  11
   5  -5 -10 178.210 52.6886  12
   5   5 -10 208.089 60.2761  11
   5   5 -10 176.636 40.0953  20
   5  -5 -10 114.187 48.6085  21
   5  -5 -10 260.065 65.9765  18
   5  -5  -9 209.949 51.9780  21
   5  -5  -9 229.505 71.9734  16
   5  -5  -9 295.038 70.4998  13
   5  -5  -9 189.869 62.5597  12
   5   5  -9 236.455 61.4072  11
   5   5  -9 200.696 50.6761  20
   5  -5  -9 266.358 65.4727  18
   5  -5  -8 203.238 56.9171  16
   5  -5  -8 218.577 66.7159  13
   5  -5  -8 229.215 63.1255  12
   5  -5  -8 185.981 53.9715  21
   5   5  -8 158.306 58.5540  11
   5   5  -8 204.484 54.1819  20
   5  -5  -8 214.515 60.8617  18
   5  -5  -7 103.564 45.6483  16
  -5  -5   7 143.151 130.352   1
   5   5  -7 166.094 94.1537   4
   5  -5  -7 142.686 47.4094  13
   5  -5  -7 176.796 54.8704  21
   5  -5  -7 132.751 52.8164  12
   5   5  -7 112.793 45.8910  11
   5   5  -7 179.877 49.2434  20
   5  -5  -7 151.886 52.9548  18
  -5  -5   6 876.703 193.461   1
   5  -5  -6 998.562 101.322   7
   5  -5  -6 822.909 95.6790  16
   5  -5  -6 868.030 99.2947  21
   5   5  -6 838.759 186.935   4
   5  -5  -6 741.504 82.8392  13
   5  -5  -6 726.912 101.687  12
   5   5  -6 843.172 94.7502  11
   5  -5  -6 808.407 86.5632   6
   5   5  -6 914.383 89.7028  20
   5  -5  -6 1235.00 114.967  18
   5  -5  -5 646.304 80.5700   7
   5  -5  -5 531.778 76.2448  16
   5   5  -5 597.930 160.179   4
   5  -5  -5 596.425 71.6937   6
   5  -5  -5 664.493 88.0508  21
   5   5  -5 602.958 76.9653  11
   5   5  -5 680.266 76.5820  20
  -5  -5   5 587.814 168.935   1
  -5  -5   4 2346.91 292.104   1
   5   5  -4 2300.00 141.580  11
   5   5  -4 2325.70 135.272  20
   5   5  -4 2563.98 292.257   4
  -5  -5   3 2615.56 301.252   1
  -5   5   3 2858.59 233.896   3
   5   5  -3 2623.28 278.433   4
  -5   5   2 15534.6 585.858   3
  -5  -5   2 13061.8 656.274   1
  -5  -5   1 138.326 87.7169   1
  -5   5   1 161.196 84.6561   3
  -5   5   0 1112.43 186.355   3
  -5  -5   0 1038.66 212.228   1
  -5  -5  -1 228.667 102.865   2
   5   5   1 341.557 51.8617  17
  -5  -5  -1 348.544 146.257   1
  -5   5  -1 399.122 125.002   3
  -5  -5  -2 2692.66 303.677   2
   5   5   2 2874.86 165.065  11
  -5   5  -2 3301.21 342.043   3
   5   5   2 2841.67 154.398   9
   5   5   2 2981.63 144.634  17
   5  -5   3 587.344 76.4746   7
  -5   5  -3 440.186 153.860   4
  -5  -5  -3 609.229 158.842   2
   5   5   3 708.092 94.0400  11
  -5  -5  -3 601.001 81.8337   5
  -5   5  -3 809.812 170.989   3
   5   5   3 601.420 70.7430  17
  -5   5  -4 220.576 67.4101  20
   5  -5   4 163.112 49.8028   7
   5   5   4 92.3660 49.7122   7
  -5   5  -4 372.782 150.336   4
  -5  -5  -4 138.475 91.5893   2
   5   5   4 161.417 55.6068  11
  -5  -5  -4 252.595 59.3613   5
  -5   5  -4 374.732 133.420   3
   5  -5   5 439.671 77.9955   7
   5   5   5 524.795 90.3954   7
   5  -5   5 497.754 77.9283  10
  -5   5  -5 536.181 89.4149  20
   5  -5   6 11945.2 378.025   7
   5   5   6 11347.8 383.399   7
   5  -5   6 12218.9 351.297  10
  -5   5  -6 10797.2 369.552  20
   5  -5   7 151.428 56.1421   7
   5   5   7 169.761 56.5103   7
  -5   5  -7 127.242 60.8433  12
   5  -5   7 166.826 48.3428  10
  -5  -5  -7 150.268 51.2028  19
  -5  -5  -8 42.3732 30.9241  19
   5   5   8 10.9694 36.0405   7
  -5   5  -8 13.4004 33.3661  12
   5  -5   8 18.2017 27.3209  10
  -5   5  -9 68.6571 28.7521  12
  -5  -5  -9 37.7863 29.0346  18
   5  -6 -12 198.425 38.1268  15
   5   6 -12 208.196 39.7504  11
   5  -6 -11 435.990 66.7947  15
   5   6 -11 640.041 79.6292  11
   5  -6 -11 484.262 59.9122  21
   5  -6 -10 343.542 64.1715  21
   5   6 -10 419.588 72.1984  11
   5   6 -10 453.527 61.8581  20
   5  -6 -10 551.897 80.5387  18
   5  -6  -9 588.037 92.0675  16
   5  -6  -9 504.942 83.6065  12
   5   6  -9 605.879 77.7739  20
   5  -6  -9 614.027 84.6334  21
   5   6  -9 570.920 90.5467  11
   5  -6  -9 893.399 101.228  18
   5  -6  -8 260.776 64.8114  16
   5  -6  -8 158.569 53.7188  21
   5  -6  -8 336.928 67.5320  13
   5  -6  -8 220.944 70.7919  12
   5   6  -8 310.684 65.8327  11
   5   6  -8 349.810 65.9078  20
   5  -6  -7 483.890 83.0579  16
   5   6  -7 269.650 113.248   4
   5  -6  -7 385.921 74.7260  13
   5  -6  -7 393.714 72.1383  21
   5   6  -7 345.635 64.2844  20
   5   6  -7 404.608 79.4944  11
   5  -6  -7 537.651 81.2432  18
  -5  -6   7 234.418 136.500   1
   5  -6  -6 1644.01 141.530  16
   5  -6  -6 1507.02 123.242  13
   5   6  -6 1588.11 143.483  11
   5  -6  -6 1526.49 134.145  21
   5   6  -6 1739.75 128.762  20
  -5  -6   6 1432.52 260.151   1
   5   6  -6 1386.36 252.789   4
  -5  -6   5 2031.89 297.327   1
   5  -6  -5 1566.99 124.324  13
   5   6  -5 2015.40 142.028  11
   5  -6  -5 2047.56 149.526  21
   5   6  -5 2033.10 130.205  20
   5   6  -5 1832.89 268.651   4
   5   6  -4 512.747 141.531   4
  -5  -6   4 407.511 147.535   1
   5  -6  -4 433.141 74.9897  21
   5   6  -4 380.418 68.6737  11
   5   6  -4 299.949 60.6868  20
  -5  -6   3 3787.04 384.501   1
   5  -6  -3 4140.90 209.965  21
   5   6  -3 4104.53 192.530  11
   5   6  -3 3823.46 181.063  20
  -5   6   2 4968.25 345.718   3
  -5  -6   2 4372.23 404.182   1
   5   6  -2 4344.39 172.030  17
  -5  -6   1 941.844 194.145   1
   5   6  -1 755.694 84.4556   9
  -5   6   1 667.094 144.008   3
   5   6  -1 713.918 75.4975  17
   5   6   0 502.957 60.1593  17
   5  -6   0 465.440 65.4776  10
  -5  -6   0 599.039 178.607   1
  -5   6   0 431.442 126.355   3
   5   6   0 536.610 74.3052   9
  -5  -6  -1 1257.17 267.653   1
  -5  -6  -1 1004.61 195.373   2
   5   6   1 963.029 97.4406  11
   5  -6   1 1042.41 97.4389  10
   5   6   1 873.670 87.0058   9
  -5   6  -1 961.882 180.596   3
   5   6   1 911.430 86.0610  17
   5  -6   2 207.393 52.7560  10
  -5  -6  -2 192.097 103.721   2
  -5  -6  -2 214.785 51.1758   5
   5   6   2 219.729 53.3968   9
  -5   6  -2 306.252 114.742   3
   5   6   2 228.546 50.0560  17
  -5  -6  -3 742.043 184.685   2
  -5  -6  -3 962.891 104.579   5
  -5   6  -3 959.409 114.856  20
   5  -6   3 830.647 92.5265  10
  -5   6  -3 912.155 186.346   3
   5   6   3 940.425 84.7895  17
   5  -6   4-8.34676 33.3410  10
  -5  -6  -4 33.9020 39.9982   5
  -5   6  -4 13.5370 41.9392  20
   5   6   4 101.249 37.7776  17
  -5  -6  -5 23.5562 35.8918   5
  -5   6  -5-17.8182 40.0826  20
   5  -6   5 108.816 46.5250  10
   5  -6   6 106.515 48.8224  10
  -5   6  -6 48.0967 49.0201  20
  -5   6  -7 1178.03 119.419  12
   5  -6   7 1424.88 110.383  10
  -5   6  -7 1176.05 105.824  20
  -5  -6  -7 1490.74 124.966  19
  -5   6  -8 40.8243 31.4377  12
   5  -6   8-16.6367 25.6202  10
  -5   6  -9 36.2009 23.8383  12
   5  -7 -11 78.8390 32.4193  15
   5  -7 -11 136.636 33.1553  21
   5   7 -10 173.262 42.0415  20
   5   7 -10 183.320 52.3638  11
   5  -7 -10 131.001 42.8706  21
   5  -7  -9 328.603 70.1064  16
   5   7  -9 327.575 56.4240  20
   5  -7  -9 272.468 61.2556  21
   5   7  -9 435.513 77.6133  11
   5  -7  -9 320.111 66.7183  18
   5  -7  -8 335.788 68.7828  16
   5  -7  -8 532.067 83.8451  13
   5  -7  -8 296.164 64.1526  21
   5   7  -8 383.383 68.8294  20
   5   7  -8 373.510 74.3665  11
   5  -7  -8 517.223 78.3216  18
   5  -7  -7 191.605 57.7446  16
   5  -7  -7 128.221 51.5005  13
   5  -7  -7 246.270 69.8986  21
   5   7  -7 161.308 51.3917  20
   5   7  -7 164.681 49.3283  11
   5  -7  -6 1748.71 149.233  16
  -5  -7   6 1895.79 307.522   1
   5  -7  -6 1874.50 141.295  13
   5   7  -6 1747.84 148.803  11
   5  -7  -6 1817.74 148.638  21
   5   7  -6 1940.21 137.411  20
   5   7  -6 1706.56 281.875   4
   5   7  -5 495.064 152.531   4
   5  -7  -5 429.145 65.5494  13
  -5  -7   5 574.806 177.669   1
   5  -7  -5 415.557 69.2486  21
   5   7  -5 454.951 68.4851  20
   5   7  -5 428.161 73.5352  11
   5   7  -4 11.4529 26.6899  17
   5  -7  -4 62.7835 41.4089   8
  -5  -7   4 12.3460 79.3628   1
   5   7  -4 32.6719 34.3661  11
   5   7  -4 36.6020 33.5355  20
   5  -7  -4 45.3058 41.3164  21
   5  -7  -3 1157.23 116.262  21
  -5  -7   3 1062.26 221.479   1
   5   7  -3 1162.03 102.773  11
   5   7  -3 1069.25 95.5176  20
   5   7  -3 943.122 88.7312  17
   5   7  -2 57.1378 27.8750  17
  -5  -7   2 52.0229 78.9554   1
   5  -7  -2 111.119 43.1110  14
   5   7  -2 20.5193 33.3382  11
   5  -7  -2 45.7222 39.8852  21
   5   7  -2 38.6852 34.9432  20
   5  -7  -2 73.1040 33.9507  10
  -5   7   2 123.607 86.2556   3
   5   7  -1 315.280 50.8782  17
   5   7  -1 441.447 67.0596  11
   5  -7  -1 372.893 62.3817  10
  -5   7   1 269.120 108.394   3
   5   7  -1 359.293 60.5920   9
  -5  -7   1 367.627 139.425   1
  -5   7   0 5736.13 419.465   3
   5  -7   0 5002.28 212.262  10
  -5  -7   0 5919.69 542.569   1
   5   7   0 4973.59 217.595   9
   5   7   0 4922.46 200.006  17
  -5  -7  -1 124.727 86.8496   2
  -5  -7  -1 184.093 129.884   1
   5  -7   1 63.3851 41.6201  10
  -5   7  -1 114.648 97.3578   3
  -5  -7  -1 71.3252 37.3328   5
   5   7   1 107.002 46.0154   9
   5   7   1 52.9646 32.0917  17
  -5  -7  -2 282.855 116.828   2
   5  -7   2 273.103 59.4192  10
  -5   7  -2 349.915 81.8614  20
  -5  -7  -2 256.894 60.7604   5
  -5   7  -2 224.421 107.100   3
   5   7   2 208.798 45.2647  17
  -5  -7  -3 690.321 94.6887   5
   5  -7   3 536.196 80.1144  10
  -5   7  -3 647.974 98.9219  20
  -5   7  -3 688.744 172.576   3
   5   7   3 594.339 76.9374  17
  -5   7  -4-16.5780 42.2675  20
  -5  -7  -4 8.83401 37.4941   5
   5  -7   4 3.78151 30.9770  10
   5   7   4 45.1849 31.0500  17
  -5  -7  -5 57.1938 34.3470   5
   5  -7   5 68.1236 43.1216  10
  -5   7  -5 8.79258 43.9150  20
  -5   7  -6 1523.82 130.519  20
   5  -7   6 1639.48 121.401  10
  -5   7  -7 115.260 51.0959  12
  -5  -7  -7 138.530 48.1259  19
   5  -7   7 165.482 42.1647  10
  -5   7  -7 139.866 41.1909  20
  -5   7  -8 34.7395 27.6495  12
   5  -7   8 75.3733 29.5030  10
  -5  -7  -8 8.89605 23.0487  19
  -5  -7  -8 79.9119 36.0511  18
   5   8 -11-14.7202 26.7095  11
   5  -8 -11 45.8819 25.0485  21
   5   8 -10 65.8403 37.0094  11
   5   8 -10 37.2905 25.9974  20
   5  -8 -10 66.8518 37.4451  21
   5   8  -9 17.6808 26.6423  20
   5  -8  -9 62.4608 43.8616  16
   5  -8  -9 6.43800 31.5651  21
   5   8  -9 64.0721 41.5851  11
   5  -8  -8 382.977 71.9958  16
   5   8  -8 524.836 69.0418  20
   5  -8  -8 387.833 72.1701  21
   5   8  -8 514.929 84.1231  11
   5  -8  -7 48.7779 46.7971  16
   5  -8  -7 67.1069 53.0254  13
   5  -8  -7 71.4888 51.4012  21
   5   8  -7 18.7357 41.3519  11
   5   8  -7 10.1060 34.5879  20
   5  -8  -6 72.5791 43.8344  16
   5  -8  -6 162.711 55.4203  13
   5  -8  -6 61.4833 43.3196  21
   5   8  -6 191.229 57.5305  11
   5   8  -6 117.224 41.1499  20
   5  -8  -6 204.570 59.5893   8
   5  -8  -5 345.142 70.3574   8
   5  -8  -5 296.005 61.4152  13
  -5  -8   5 195.005 107.352   1
   5  -8  -5 187.366 52.6539  21
   5   8  -5 273.409 62.2177  11
   5   8  -5 278.459 58.3146  20
   5   8  -4-3.70947 26.5983  17
   5  -8  -4-20.9070 32.7772   8
   5  -8  -4-71.5381 47.3565  13
  -5  -8   4-87.8151 81.3500   1
   5   8  -4 93.9351 38.4365  11
   5  -8  -4 24.2631 51.8921  21
   5   8  -4 26.2789 32.1879  20
   5   8  -3 109.933 40.8010  17
  -5  -8   3 130.293 108.908   1
   5   8  -3 38.4048 38.2013  11
   5  -8  -3 14.4425 41.2130  21
   5   8  -3 136.034 43.6096  20
   5   8  -2 326.710 51.2882  17
  -5  -8   2 302.284 142.530   1
   5  -8  -2 408.458 80.3521  21
   5  -8  -2 464.651 77.2907  14
   5   8  -2 373.467 67.4055  11
   5  -8  -2 291.989 61.9336  10
   5   8  -2 374.185 67.2132  20
  -5   8   2 410.677 121.547   3
   5  -8  -1 873.048 101.368  14
   5  -8  -1 798.674 88.5734  10
  -5   8   1 874.609 175.910   3
   5   8  -1 711.680 87.7736   9
  -5  -8   1 901.244 238.275   1
   5   8  -1 707.313 82.8054  17
  -5   8   0 18612.5 813.129   3
   5  -8   0 15757.9 410.716  10
  -5  -8   0 19148.3 1025.90   1
   5   8   0 16431.9 419.486   9
   5   8   0 15909.4 389.688  17
   5   8   1 369.458 59.2868  17
  -5  -8  -1 217.043 122.160   2
   5  -8   1 297.462 63.1993  10
  -5   8  -1 431.757 83.6447  20
  -5   8  -1 272.033 116.003   3
   5   8   1 365.050 68.7766   9
  -5  -8  -1 361.360 72.6873   5
   5  -8   2 10.6908 31.5583  10
  -5   8  -2 71.8270 62.5704  20
  -5  -8  -2-18.7434 32.9118   5
   5   8   2-19.3311 32.2623  17
   5  -8   3 2.32267 40.6569  10
  -5  -8  -3 29.1498 40.6111   5
  -5   8  -3 35.1303 48.3397  20
   5   8   3-5.80179 29.8779  17
  -5  -8  -4 4687.82 227.067   5
   5  -8   4 4047.38 208.527  10
  -5   8  -4 4349.33 235.043  20
   5   8   4 4787.76 192.116  17
  -5  -8  -5 496.426 79.7338   5
   5  -8   5 295.823 61.1597  10
  -5   8  -5 309.762 73.8813  20
   5  -8   6 275.549 55.7179  10
  -5   8  -6 258.251 60.8595  20
  -5   8  -7 97.4964 39.5284  12
   5  -8   7 69.2759 32.0347  10
  -5   8  -7 89.8177 35.5116  20
  -5  -8  -7 94.5081 39.5804  19
  -5   8  -8-27.8961 26.3483  12
  -5  -8  -8 23.9291 25.2898  18
   5  -9 -10 72.1203 32.7338  21
   5   9 -10 10.7647 29.4008  11
   5  -9  -9 196.990 53.4669  16
   5  -9  -9 138.575 43.6288  21
   5   9  -9 171.554 49.7789  11
   5   9  -9 185.794 44.2249  20
   5  -9  -8 40.4361 40.0475  16
   5   9  -8 23.1559 32.2731  20
   5  -9  -8-21.6697 41.0690  21
   5   9  -8 71.5765 40.7098  11
   5  -9  -7 18.4158 36.1346  16
   5   9  -7 28.5329 44.4920  11
   5  -9  -7 123.447 55.6851  13
   5  -9  -7 101.299 55.0530  21
   5   9  -7 71.8309 35.2606  20
   5  -9  -6 274.057 77.7559  16
   5  -9  -6 317.360 71.2871  13
   5   9  -6 391.672 77.5510  11
   5  -9  -6 286.650 71.0413  21
   5   9  -6 305.415 67.0702  20
   5  -9  -6 346.450 67.4839   8
   5  -9  -5 53.4526 45.3344   8
   5  -9  -5 50.0681 46.8653  13
   5   9  -5 100.735 52.1015  11
   5  -9  -5 7.00345 42.2894  21
   5   9  -5-31.6550 31.2654  20
   5   9  -4 17.1320 29.7497  17
   5  -9  -4 60.2380 47.6013   8
   5  -9  -4 37.1803 30.6254  13
   5   9  -4-9.45679 32.7350  20
   5   9  -4-76.9255 44.7028  11
   5  -9  -4-10.3415 42.9023  21
   5   9  -3 260.492 52.4551  17
   5  -9  -3 321.462 68.2437   8
   5  -9  -3 526.131 84.7049  14
   5  -9  -3 263.284 59.4016  13
   5   9  -3 415.398 65.1497  20
   5  -9  -3 339.382 81.7016  21
   5  -9  -2 1320.72 124.029  14
   5  -9  -2 1181.00 129.606  21
   5   9  -2 1023.15 115.888  20
  -5  -9   2 1446.77 288.467   1
   5   9  -2 1154.54 105.275  17
   5   9  -1 146.099 47.8229  17
   5  -9  -1 169.224 59.6012  14
   5  -9  -1 173.241 57.5638  21
   5  -9  -1 169.167 57.4684  10
  -5   9   1 194.669 85.9773   3
  -5   9   1 165.407 57.8743  20
  -5  -9   1 325.104 148.151   1
   5   9  -1 127.990 42.1691   9
   5   9   0 588.301 77.0496  17
   5  -9   0 672.490 88.0963  14
   5  -9   0 623.737 100.093  21
   5  -9   0 650.210 87.1629  10
  -5   9   0 780.981 99.2258  20
   5   9   0 667.540 85.1370   9
   5  -9   1 21.5316 34.2545  10
  -5   9  -1-9.19296 39.8123  20
  -5  -9  -1 43.7787 42.1673   5
   5   9   1-3.35967 30.7207  17
   5  -9   2 11.7313 34.6305  10
  -5   9  -2 83.1735 53.7546  20
  -5  -9  -2 123.813 52.3701   5
   5   9   2 38.6830 29.9009  17
  -5  -9  -3 74.4839 45.7012   5
   5  -9   3 71.1921 40.0750  10
  -5   9  -3 88.1691 49.2374  20
   5   9   3 111.699 44.1185  17
   5  -9   4 414.919 72.1464  10
  -5  -9  -4 620.508 84.8171   5
  -5   9  -4 506.274 84.5443  20
   5   9   4 571.298 69.0910  17
  -5  -9  -5 895.627 98.2039   5
   5  -9   5 794.523 87.4302  10
  -5   9  -5 893.783 101.500  20
  -5   9  -6 2190.75 145.093  12
   5  -9   6 2552.58 137.484  10
  -5   9  -6 2420.50 140.594  20
   5  -9   7 166.262 38.7040  14
  -5   9  -7 118.744 37.6946  12
  -5   9  -7 162.740 33.5041  20
  -5  -9  -7 209.599 43.4640  19
   5 -10 -10 25.5810 21.6733  21
   5 -10  -9 44.3548 33.8192  16
   5  10  -9-10.1859 28.2150  11
   5 -10  -9 51.1447 33.8935  21
   5  10  -9 10.6644 22.5228  20
   5 -10  -8 187.618 53.9480  16
   5  10  -8 135.881 41.1876  11
   5  10  -8 144.414 39.8150  20
   5 -10  -8 98.8782 38.8732  21
   5 -10  -7 70.1699 43.2637  16
   5 -10  -7-59.9390 42.3555  21
   5  10  -7 50.6556 34.0503  11
   5  10  -7 67.0917 40.3945  20
   5 -10  -6 273.295 61.3874  16
   5 -10  -6 345.695 62.6383  13
   5 -10  -6 305.619 76.4310  21
   5  10  -6 283.966 63.7673  11
   5  10  -6 309.776 59.3830  20
   5 -10  -6 300.721 66.9556   8
   5 -10  -5 210.318 57.0817  13
   5  10  -5 78.3513 43.0971  11
   5 -10  -5 43.5483 42.7705  21
   5  10  -5 136.223 44.2528  20
   5 -10  -5 75.5179 43.3552   8
   5 -10  -4 174.789 60.4056   8
   5 -10  -4 130.931 49.1120  13
   5 -10  -4 117.385 47.6605  21
   5  10  -4 67.2073 40.7888  20
   5  10  -4 58.9580 35.9509  17
   5  10  -3 60.1260 35.9607  17
   5 -10  -3 50.1704 39.2853   8
   5  10  -3 39.1240 31.9974  20
   5 -10  -3 113.943 54.8845  21
   5 -10  -2 991.803 106.801  14
   5 -10  -2 899.566 113.203  21
   5  10  -2 810.143 100.721   9
   5  10  -2 844.338 86.2546  17
   5  10  -1 2.06606 32.3152  17
   5 -10  -1 92.0867 48.6115  14
   5 -10  -1-26.9141 38.6030  21
  -5  10   1 34.5893 39.8406  20
   5  10  -1 30.6295 32.5240   9
   5  10   0 154.979 51.9194  17
   5 -10   0 104.655 47.7532  14
   5 -10   0 112.537 57.2806  21
  -5  10   0 206.137 63.7532  20
   5  10   0 165.810 48.0658   9
  -5 -10   0 145.412 51.5092   5
   5 -10   1 61.4594 42.1040  14
   5 -10   1-48.3761 45.4102  21
   5 -10   1 11.4727 34.4772  10
  -5  10  -1-19.5985 40.7419  20
  -5 -10  -1-10.4249 35.3618   5
   5  10   1 22.8748 35.0284  17
   5 -10   2-2.39385 39.8583  14
   5 -10   2 20.1272 40.6235  21
   5 -10   2 60.1493 41.1167  10
  -5  10  -2-7.84451 44.6612  20
  -5 -10  -2 121.716 45.2253   5
   5  10   2 31.6021 32.3316  17
   5 -10   3 107.089 42.4240  10
  -5 -10  -3 233.414 57.6943   5
  -5  10  -3 201.096 62.5140  20
   5  10   3 176.257 44.5798  17
   5 -10   4 5.99246 31.1732  10
  -5 -10  -4 93.7472 46.2590   5
  -5  10  -4 37.1030 43.9884  20
   5  10   4 37.0964 30.7072  17
   5 -10   5 65.5411 34.6044  14
  -5 -10  -5 68.8065 40.3355   5
   5 -10   5 55.6594 29.5773  10
  -5  10  -5-8.94978 31.1670  20
   5 -10   6 32.6984 29.7019  14
  -5  10  -6 50.3699 32.3623  12
  -5  10  -6-40.5895 31.2748  20
   5 -11  -9 99.4088 32.6372  16
   5 -11  -9 151.940 35.9822  21
   5  11  -9 57.9980 28.6756   9
   5 -11  -8-31.8163 29.1462  16
   5 -11  -8 23.1261 30.6236  21
   5  11  -8 27.3574 25.1489  20
   5 -11  -7 74.8056 40.2799  16
   5  11  -7 68.5742 32.9112  20
   5 -11  -7 55.4205 39.8919  21
   5 -11  -6 69.4344 35.1677  16
   5 -11  -6 113.664 53.8603  21
   5  11  -6 105.411 40.8270  20
   5 -11  -6 18.4566 39.9548   8
  -5  11   5 91.9015 39.2034  17
   5 -11  -5 110.152 53.7508  21
   5  11  -5 116.679 40.6224  20
   5 -11  -5 146.997 45.4551   8
   5 -11  -4 22.4977 37.9195   8
   5 -11  -4-59.4747 57.1394  21
   5  11  -4 15.6281 28.1458  20
   5  11  -4-7.86240 25.5819  17
   5 -11  -3 224.902 61.2975   8
   5 -11  -3 236.435 69.7964  21
   5  11  -3 231.755 49.1405  20
   5  11  -3 265.404 61.4293   9
   5  11  -3 263.016 50.0169  17
   5  11  -2-34.2796 35.3813  17
   5 -11  -2 2.24919 39.2363   8
   5 -11  -2 23.8094 39.2544  14
   5 -11  -2-41.0033 42.2618  21
   5  11  -2 56.7684 40.9186   9
   5  11  -1-2.80123 34.5158  17
   5 -11  -1 71.5028 44.7175  14
   5 -11  -1 26.9600 48.1999  21
   5  11  -1 46.7384 36.1455   9
   5 -11   0 690.186 92.9490  14
   5 -11   0 659.361 94.2247  21
  -5  11   0 701.310 92.0598  20
  -5 -11   0 733.432 90.9600   5
   5  11   0 669.124 76.9891  17
   5 -11   1 72.3940 43.7914  14
   5 -11   1 56.8596 40.1883  21
  -5  11  -1 75.7888 49.3146  20
  -5 -11  -1 134.146 50.4285   5
   5  11   1 59.7043 35.9821  17
   5 -11   2 211.848 53.8081  14
  -5 -11  -2 170.055 52.0791   5
   5 -11   2 271.249 63.5360  21
  -5  11  -2 314.126 68.0569  20
   5  11   2 252.842 55.5277  17
   5 -11   3 82.2262 41.7900  14
   5 -11   3 107.177 40.7757  21
  -5 -11  -3 83.4521 39.5304   5
  -5  11  -3 80.3356 42.4660  20
   5  11   3 106.406 36.1470  17
   5 -11   4 24.4349 35.9868  14
  -5 -11  -4 51.6118 35.9019   5
  -5  11  -4 70.1857 40.8438  20
   5 -11   5 67.6829 36.6514  14
  -5  11  -5 55.6873 33.6936  12
  -5  11  -5 25.1917 25.8408  20
  -5  11  -6 307.190 39.7061  20
   5 -12  -8 188.525 36.0776  16
   5 -12  -8 215.203 37.6377  21
   5  12  -8 138.870 37.5576   9
   5 -12  -7-25.6536 29.5239  16
   5  12  -7 53.0846 25.9812  20
   5 -12  -7 4.53043 26.5086  21
   5  12  -7-18.6165 26.1079   9
   5 -12  -6 122.137 43.4619  16
   5  12  -6 73.4123 35.0530  20
   5 -12  -6 106.057 36.3029  21
   5 -12  -5 115.291 47.9965  16
   5 -12  -5 108.257 46.0784  21
   5  12  -5 35.1468 28.1550  20
   5  12  -5 98.1090 43.9040   9
   5 -12  -5 46.8858 38.6347   8
  -5  12   4 12.0177 31.4325  17
   5 -12  -4 38.8866 37.1354   8
   5 -12  -4 17.6511 34.3298  21
   5  12  -4 1.77583 23.1217  20
   5  12  -4-1.78142 31.9709   9
   5  12  -4 35.9005 29.6055  17
   5 -12  -3 44.6807 38.3934   8
   5 -12  -3-8.65364 38.6977  21
   5  12  -3 95.3080 45.1137   9
   5  12  -3-13.1664 25.6788  17
   5 -12  -2 103.858 52.2779   8
   5 -12  -2-8.47132 44.1274  21
   5  12  -2 10.8394 32.4640   9
   5  12  -2-42.9712 35.8103  17
   5 -12  -1 342.460 70.7273   8
   5 -12  -1 229.884 57.9826  14
   5 -12  -1 237.957 52.9056  21
  -5 -12   1 280.901 57.8483   5
   5  12  -1 279.885 50.5930  17
   5 -12   0 2508.22 159.968  14
   5 -12   0 2340.15 152.894  21
  -5 -12   0 2531.47 151.833   5
  -5  12   0 2529.40 148.891  20
   5  12   0 2509.06 139.771  17
   5 -12   1 168.694 54.8147  14
   5  12   1 63.6643 37.3136  17
   5 -12   1 128.501 44.4161  21
  -5  12  -1 100.901 41.4360  20
  -5 -12  -1 119.512 45.3015   5
   5 -12   2-8.94925 32.6593  14
   5  12   2 34.1642 30.6598  17
   5 -12   2 24.2336 33.9344  21
  -5  12  -2 1.91036 30.8215  20
  -5 -12  -2 3.19768 29.8759   5
   5 -12   3 108.629 38.6783  14
  -5 -12  -3 73.5423 33.0597   5
  -5  12  -3 114.172 40.9402  20
   5  12   3 70.3646 27.6937  17
   5 -12   4 991.320 85.0259  14
  -5  12  -4 686.558 67.0195  12
  -5 -12  -4 1010.31 81.5267   5
  -5  12  -4 955.777 77.7180  20
   5 -13  -6 43.9579 28.3153  16
   5 -13  -6 54.3236 28.6194  21
   5  13  -6 85.8708 32.0022   9
   5 -13  -5 61.3823 34.1726  16
   5 -13  -5-52.1550 30.1602  21
   5  13  -5-9.94707 26.6452   9
   5 -13  -5 30.7428 30.0938   8
  -5  13   4 13.3816 24.5311  17
   5 -13  -4 36.6106 33.7302  16
   5 -13  -4 107.509 39.8432  21
   5  13  -4 8.42105 25.9161   9
   5 -13  -4 7.31875 32.3411   8
  -5  13   3 26.7737 29.5508  17
   5 -13  -3 82.5290 37.2860  21
   5  13  -3-0.09774 26.1478   9
   5  13  -3 3.22863 21.7745  17
   5 -13  -3 39.8932 30.4580   8
   5 -13  -2 58.4096 38.7976   8
  -5  13   2 52.6502 34.3900  17
   5 -13  -2 22.1109 38.1138  21
   5  13  -2 51.9355 27.0592  17
   5 -13  -1 15.9919 31.8298   8
   5 -13  -1 74.0785 31.3974  21
   5  13  -1 25.5218 27.6559  17
   5 -13   0 54.3595 46.1829   8
   5 -13   0 29.1335 30.2721  21
  -5 -13   0 71.2776 31.7487   5
   5  13   0 107.706 34.8388  17
   5 -13   1 78.8813 35.1739   8
  -5  13  -1 60.9898 31.3032  17
   5 -13   1 92.2238 39.6561  14
  -5  13  -1 66.3014 28.2567  20
  -5 -13  -1 88.8528 34.2585   5
   5  13   1 67.4498 30.9295  17
  -5  13  -2-2.13426 21.1034  17
   5 -13   2 36.4090 33.2289  14
  -5 -13  -2 48.0369 25.4784   5
  -5  13  -2-31.3029 26.6355  20
   5  13   2 17.0875 20.5331  17
   5 -13   3 6.02032 27.7398  14
  -5  13  -3-33.1988 26.0848  20
   5 -14  -4 30.1590 26.3390   8
  -5  14   3 16.9817 22.0110  17
   5 -14  -3 21.0685 30.7076   8
  -5  14   2 60.4169 26.5777  17
   5  14  -2 87.5806 24.6404  17
   5 -14  -2 34.6762 29.6372   8
   5 -14  -1 14.7922 28.1063   8
  -5  14   1 19.5018 23.3247  17
   5  14  -1 0.91628 18.4046  17
   5 -14   0 64.1971 33.1150   8
  -5  14   0 59.7218 28.2152  17
   5  14   0 75.0412 27.5094  17
   5 -14   1 63.6245 31.7253   8
  -5  14  -1 0.93120 16.7670  17
   5  14   1 67.7652 24.5194  17
   6   0 -13 46.3718 22.5357  12
   6   0 -13 156.721 41.3711   6
   6   0 -12 1692.61 118.981  12
   6   0 -11 208.917 54.2399  15
   6   0 -11 183.136 55.5413  12
   6   0 -10 1288.72 122.184  15
   6   0 -10 1103.14 128.434  12
   6   0  -9 999.598 105.798  15
   6   0  -9 872.161 109.045  12
   6   0  -9 907.689 100.826  11
   6   0  -8 610.654 88.5893  15
   6   0  -8 619.318 84.5061  11
   6   0  -8 394.245 142.653   4
   6   0  -8 578.454 87.8230  12
   6   0  -7 108.617 56.1949   7
   6   0  -7 41.9249 31.6603  15
   6   0  -7 61.4289 92.4973   4
   6   0  -7-25.0663 37.6786  13
   6   0  -7 85.4983 47.8486  12
   6   0  -7 42.9870 38.0529  11
   6   0  -6-73.8785 40.3898  15
   6   0  -6 30.3303 39.9614   7
   6   0  -6-92.6126 87.8786   4
   6   0  -6 82.9991 44.8797  12
   6   0  -6 23.7962 37.8002  11
   6   0  -5 3820.20 368.660   4
   6   0  -4 635.953 148.289   4
  -6   0   4 671.659 128.703   2
  -6   0   3 62.9632 64.1918   2
  -6   0   2 1859.93 217.097   2
  -6   0   1 1130.40 176.351   2
  -6   0   0 349.758 110.432   2
  -6   0  -1-33.1773 62.6078   2
   6   0   2 255.681 61.7553   7
  -6   0  -2 156.202 92.4386   2
   6   0   2 385.164 76.2159  11
  -6   0  -3 77.5104 97.7006   2
   6   0   3 4.30605 53.3927   7
   6   0   3 19.0928 42.9916  11
  -6   0  -4 13.0680 106.344   2
   6   0   4 2.07126 54.5199   7
   6   0   5 48.2838 60.5602   7
   6   0   6 1087.45 130.597   7
   6   0   7-43.5211 61.8390   7
   6   0   8-59.8885 51.3800   7
   6   0   9 79.8563 38.3920   7
   6  -1 -13 266.945 42.4683  12
   6  -1 -13 334.092 50.1664   6
   6  -1 -12 401.375 61.0398  12
   6   1 -12 367.007 62.9361  12
   6  -1 -11 1166.50 108.896  15
   6  -1 -11 1067.56 111.420  12
   6   1 -11 1132.95 109.292  12
   6   1 -11 1134.56 103.281  11
   6   1 -10 1064.27 117.280  15
   6  -1 -10 1162.42 113.528  15
   6  -1 -10 1012.04 123.795  12
   6   1 -10 1153.07 118.418  12
   6   1 -10 1157.20 109.849  11
   6   1  -9 2248.73 159.607  15
   6  -1  -9 2292.07 157.702  15
   6  -1  -9 2271.78 143.943  13
   6  -1  -9 2027.80 168.048  12
   6   1  -9 2363.31 169.429  12
   6   1  -9 2199.92 153.227  11
   6   1  -8 527.816 80.6352  15
   6  -1  -8 519.180 72.5779  15
   6  -1  -8 195.815 113.319   4
   6   1  -8 329.187 129.589   4
   6  -1  -8 395.322 64.1559  13
   6  -1  -8 523.955 85.4616  12
   6   1  -8 473.432 81.8207  12
   6   1  -8 400.530 75.7933  11
   6   1  -7 21.0604 29.2173  15
   6   1  -7 91.8713 54.4993   7
   6  -1  -7 130.612 60.4281   7
   6  -1  -7 118.100 98.2740   4
   6   1  -7 47.3782 61.9276   4
   6  -1  -7-7.33400 43.2307  13
   6  -1  -7 42.2346 44.2387  12
   6   1  -7 28.6244 39.1782  12
   6   1  -7-0.96547 34.0588  11
   6   1  -6 98.3831 35.2822  15
   6   1  -6 180.661 52.7284   7
   6  -1  -6 99.2658 40.6435   7
   6  -1  -6 167.500 109.624   4
   6   1  -6 79.8132 90.7637   4
   6  -1  -6 165.834 53.3159  12
   6   1  -6 175.070 48.9708  12
   6   1  -6 104.895 49.5576  11
   6  -1  -5 8559.79 279.045   7
   6  -1  -5 8000.58 501.872   4
   6   1  -5 7511.42 506.357   4
   6  -1  -4 1313.52 191.256   4
   6   1  -4 1100.41 202.452   4
  -6   1   3 744.726 131.485   2
  -6  -1   3 761.609 144.032   2
  -6   1   2 6733.60 411.294   2
  -6  -1   2 6067.93 402.270   2
  -6   1   1 4611.85 355.929   2
  -6  -1   1 3952.82 324.330   2
  -6   1   0 785.459 162.616   2
  -6  -1   0 815.247 163.121   2
  -6   1  -1 71.7403 75.1267   2
  -6  -1  -1 89.0250 96.6767   2
  -6   1  -2 4238.46 390.934   2
   6  -1   2 4539.50 223.157   7
   6   1   2 4509.87 217.840   7
  -6  -1  -2 4389.52 395.501   2
   6  -1   2 4501.68 210.195  11
   6   1   2 4624.34 213.850  11
  -6   1  -3 50.1490 81.3500   2
  -6  -1  -3 82.9848 74.3253   2
   6  -1   3 93.0785 49.0176   7
   6   1   3 38.4339 49.5226   7
   6  -1   3 128.414 52.4694  11
   6   1   3 152.507 56.9594  11
   6  -1   4 1167.16 134.078   7
   6   1   4 1193.30 135.032   7
  -6   1  -4 1281.71 235.344   2
  -6  -1  -4 1364.12 238.845   2
   6  -1   5 829.000 116.194   7
   6   1   5 606.842 110.860   7
   6  -1   6 10456.0 392.892   7
   6   1   6 9717.15 386.793   7
   6  -1   7 208.803 63.8844   7
   6   1   7 263.344 68.4615   7
   6  -1   8 247.388 55.1581   7
   6   1   8 327.050 64.8269   7
   6  -1   9 221.840 52.3563   7
   6   1   9 278.977 51.3306   7
   6  -2 -12 203.262 48.9917  15
   6  -2 -12 62.6395 38.5325  12
   6   2 -12 139.698 38.0906  12
   6   2 -12 77.8266 35.4624  11
   6  -2 -11 337.170 70.4932  15
   6  -2 -11 335.604 67.4094  12
   6   2 -11 451.232 68.3539  12
   6   2 -11 406.813 66.3104  11
   6  -2 -10 118.549 45.7460  15
   6  -2 -10 180.626 64.6286  12
   6   2 -10 194.556 54.9471  12
   6   2 -10 87.1436 47.1241  11
   6   2  -9 381.106 78.8208  15
   6  -2  -9 327.751 67.6146  15
   6  -2  -9 302.076 65.0138  13
   6  -2  -9 295.353 73.8570  12
   6   2  -9 401.108 67.6925  12
   6   2  -9 244.052 61.0866  11
   6   2  -8 696.391 96.4146  15
   6   2  -8 510.139 172.814   4
   6  -2  -8 718.253 87.4272  13
   6  -2  -8 744.844 100.763  12
   6   2  -8 860.356 103.981  12
   6   2  -8 784.911 97.1323  11
   6   2  -7 14.5987 38.8586  15
   6   2  -7 30.2915 39.1762   7
   6  -2  -7 128.331 59.0336   7
   6  -2  -7-32.4359 61.9506   4
   6   2  -7 78.8800 68.2424   4
   6  -2  -7 26.4571 31.2141  13
   6  -2  -7 64.3631 48.2958  12
   6   2  -7 65.6359 38.8975  12
   6   2  -7 14.7508 37.0660  11
   6  -2  -6 518.244 81.3977  16
   6   2  -6 565.660 75.5903  15
   6   2  -6 517.138 76.3882   7
   6  -2  -6 481.052 77.4159   7
   6  -2  -6 393.654 133.956   4
   6   2  -6 433.775 134.865   4
   6   2  -6 466.742 76.0016  11
   6  -2  -6 463.057 79.7708  12
   6  -2  -5 888.263 92.2803   7
   6  -2  -5 719.077 168.948   4
   6   2  -5 813.229 174.203   4
   6  -2  -5 858.817 95.1386  12
   6   2  -5 789.837 89.0924  11
  -6  -2   5 812.419 153.292   1
   6   2  -4 688.724 163.225   4
  -6  -2   4 828.434 156.423   1
  -6   2   3 2494.73 227.905   2
  -6  -2   3 2962.57 266.232   1
  -6   2   2 1728.55 199.857   2
  -6  -2   2 1636.92 225.426   2
  -6  -2   2 1756.87 215.933   1
  -6  -2   1 682.643 144.307   2
  -6   2   1 614.238 140.947   2
  -6  -2   1 784.212 175.482   1
  -6   2   0 3053.45 300.282   2
  -6  -2   0 2795.42 283.704   2
   6  -2   1 0.37419 45.6734   7
  -6   2  -1 23.2234 64.3472   2
  -6  -2  -1 14.3386 68.8451   2
   6   2   1-31.2407 36.7578  11
  -6   2  -2 349.313 129.808   2
   6  -2   2 236.366 55.7729   7
   6   2   2 340.455 62.7007   7
  -6  -2  -2 351.238 134.126   2
   6  -2   2 407.250 70.0628  11
   6   2   2 431.614 79.0529  11
  -6   2  -3 19.4812 82.6628   2
   6  -2   3 56.7277 56.3482   7
   6   2   3 52.7000 42.0910   7
  -6  -2  -3 81.7139 110.635   2
   6   2   3 139.373 63.7386  11
  -6  -2  -4 53922.0 1573.64   2
   6  -2   4 53703.9 975.237   7
   6   2   4 50828.6 948.952   7
   6   2   4 53492.6 935.299  11
  -6   2  -4 54842.2 1569.42   2
   6  -2   5 1128.28 131.931   7
   6   2   5 1118.51 130.225   7
   6  -2   6 313.798 78.5479   7
   6   2   6 212.930 71.7947   7
  -6   2  -6 394.798 75.6388  12
   6  -2   7 85.3944 58.5347   7
   6   2   7 105.703 50.0065   7
  -6   2  -7 128.482 46.6961  12
   6  -2   8 80.3731 43.4567   7
   6   2   8 25.4378 42.6021   7
   6  -2   8 158.943 40.1798  10
   6  -2   9 273.256 48.7945   7
   6   2   9 412.980 56.9339   7
   6  -3 -12 125.982 43.4511  15
   6  -3 -12 72.8169 34.9254  12
   6   3 -12 98.2452 33.2080  12
   6   3 -12 133.892 38.4542  11
   6  -3 -12 19.1494 30.1176   6
   6  -3 -11 174.368 55.7453  15
   6  -3 -11 247.013 62.0440  12
   6   3 -11 225.591 55.8420  12
   6   3 -11 152.755 50.7730  11
   6  -3 -10 723.437 95.5831  15
   6  -3 -10 653.649 105.321  12
   6   3 -10 840.647 96.3510  11
   6  -3  -9 120.401 47.5999  13
   6  -3  -9 106.630 54.7255  12
   6   3  -9 50.2278 40.1901  12
   6   3  -9 66.0678 48.3070  11
   6   3  -8 938.541 230.587   4
   6  -3  -8 1160.07 109.385  13
   6  -3  -8 1155.71 124.335  12
   6   3  -8 1137.84 123.372  11
   6  -3  -7 408.192 76.1355  16
   6   3  -7 292.692 64.2193   7
   6  -3  -7 362.339 82.2664   7
   6   3  -7 254.093 114.191   4
   6   3  -7 280.148 65.8830  11
   6  -3  -7 174.424 46.7952  13
   6  -3  -7 232.068 70.4151  12
   6   3  -7 235.284 58.1768  20
  -6  -3   7 341.442 133.472   1
   6  -3  -6 499.292 79.9494   7
   6  -3  -6 529.926 83.8622  16
   6   3  -6 555.171 73.7081   7
   6   3  -6 402.123 132.286   4
   6  -3  -6 368.695 77.5612  12
   6   3  -6 487.793 78.0295  11
   6   3  -6 456.588 72.2252  20
  -6  -3   6 484.050 145.403   1
   6  -3  -5 2108.21 140.839   7
  -6  -3   5 2308.47 275.715   1
   6  -3  -5 2014.97 143.866  12
   6   3  -5 2036.99 140.972  11
   6  -3  -5 2009.98 135.347   6
   6   3  -5 1921.98 127.666  20
   6   3  -5 1957.23 270.543   4
   6   3  -4 800.632 172.033   4
  -6  -3   4 1007.67 172.245   1
   6   3  -4 976.582 98.2851  11
  -6  -3   3 94.6392 67.1533   1
  -6   3   3 189.174 80.2920   3
  -6   3   2 1487.53 178.821   2
  -6  -3   2 1623.44 222.813   1
  -6  -3   1 854.284 178.960   2
  -6   3   1 1025.25 164.718   2
  -6  -3   1 1261.60 208.776   1
  -6   3   0 65.0512 69.5924   2
  -6  -3   0 50.9021 88.8800   2
  -6   3  -1 105.671 93.4677   2
   6  -3   1 33.5555 36.6313   7
   6   3   1 115.958 45.2271  11
  -6  -3  -1 71.7921 59.8734   2
   6   3   1 64.8852 36.4969   9
  -6   3  -2 60.1507 70.4672   2
   6  -3   2-58.7700 44.8096   7
   6   3   2 5.13580 40.2314   7
   6  -3   2 98.6292 48.5306  11
  -6  -3  -2 66.5431 68.7428   2
   6   3   2 108.643 52.5149  11
   6  -3   3 46.6925 46.8392   7
   6   3   3 85.8004 50.0146   7
  -6  -3  -3 171.005 96.4868   2
   6   3   3 160.956 65.7270  11
  -6   3  -3 157.581 110.687   2
   6   3   4 1022.91 116.770   7
  -6  -3  -4 781.782 202.999   2
   6  -3   4 900.673 112.906   7
   6   3   4 1070.38 120.981  11
  -6   3  -4 1235.33 236.013   3
  -6   3  -5 322.653 74.1011  20
   6  -3   5 298.019 71.7723   7
   6   3   5 184.370 67.4101   7
   6  -3   6 6006.48 276.861   7
   6   3   6 5615.37 272.073   7
  -6   3  -6 5512.88 248.511  12
   6  -3   7-94.0897 61.9332   7
   6   3   7-8.93398 43.1831   7
  -6   3  -7 27.7601 42.2480  12
   6  -3   7 10.7343 31.8485  10
   6  -3   8 236.612 57.7838   7
   6   3   8 121.191 40.8917   7
  -6   3  -8 64.2528 31.0424  12
   6  -3   8 169.149 41.6042  10
  -6  -3  -8 187.028 46.7794  18
   6  -4 -12 842.318 79.9828  15
   6   4 -12 902.035 80.8952  11
   6  -4 -11 556.474 77.0343  15
   6  -4 -11 530.524 79.0847  12
   6   4 -11 691.176 85.0244  11
   6  -4 -11 505.865 73.7254   6
   6  -4 -10 230.451 57.7612  15
   6  -4 -10 300.066 79.5114  12
   6   4 -10 304.978 67.7868  11
   6  -4  -9 203.447 58.5973  13
   6  -4  -9 228.501 66.9527  12
   6   4  -9 181.458 62.3937  11
   6  -4  -8 553.548 90.3817  16
   6  -4  -8 415.721 72.8276  13
   6  -4  -8 383.182 75.8228  12
   6  -4  -8 276.622 63.3124  21
   6   4  -8 503.325 81.0392  11
   6   4  -8 471.805 75.1277  20
   6  -4  -8 678.530 102.636  18
   6  -4  -7 2403.15 167.512   7
   6  -4  -7 2480.81 165.424  16
  -6  -4   7 2148.34 301.461   1
   6  -4  -7 2039.37 141.156  13
   6  -4  -7 2195.28 164.086  12
   6   4  -7 2171.83 157.079  11
   6  -4  -7 2162.69 156.614  21
   6   4  -7 1962.81 150.619  20
   6   4  -7 1813.74 308.197   4
   6  -4  -6 226.234 56.8495  16
   6  -4  -6 240.019 64.5393   7
   6   4  -6 67.1696 75.5116   4
   6  -4  -6 218.372 66.1277  12
   6  -4  -6 192.651 55.3095  21
   6  -4  -6 78.3180 44.1481   6
   6   4  -6 310.891 69.4609  11
   6   4  -6 159.898 47.5758  20
  -6  -4   6 469.679 163.632   1
   6  -4  -5 1669.70 128.610   7
   6  -4  -5 1751.76 129.776  16
  -6  -4   5 1633.22 252.654   1
   6   4  -5 1580.88 127.041  11
   6  -4  -5 1655.45 121.565   6
   6  -4  -5 1699.39 141.072  21
   6   4  -5 1652.05 123.013  20
   6   4  -5 1334.20 244.940   4
   6  -4  -4 737.617 86.5893   7
   6   4  -4 668.083 178.068   4
  -6  -4   4 728.041 151.980   1
   6   4  -4 721.294 89.5598  11
   6  -4  -4 733.130 84.9335   6
   6  -4  -4 649.606 92.8974  21
   6   4  -4 503.713 74.4362  20
  -6  -4   3 526.790 140.719   1
   6   4  -3 683.086 82.6466  11
   6   4  -3 620.078 77.0200   9
  -6   4   3 821.483 137.405   3
  -6  -4   2 517.051 152.741   1
   6   4  -2 524.661 72.8984  11
   6   4  -2 523.046 73.4308   9
  -6   4   2 635.482 139.907   3
  -6   4   1 272.957 95.2579   2
   6   4  -1 256.717 52.5869  11
  -6  -4   1 259.276 112.361   2
  -6  -4   1 383.343 146.469   1
   6   4  -1 310.853 55.8587   9
  -6   4   1 265.468 117.291   3
   6   4  -1 331.595 49.6113  17
  -6   4   0 436.152 115.746   2
   6  -4   0 370.750 69.5258   7
   6   4   0 384.442 64.1406  11
  -6  -4   0 298.079 126.434   2
  -6  -4   0 346.737 150.428   1
   6   4   0 439.178 68.7439   9
  -6   4   0 490.909 146.698   3
   6   4   0 292.776 51.0414  17
  -6   4  -1 106.602 103.960   2
   6  -4   1 40.5688 39.3051   7
   6   4   1-6.20369 39.2810   7
   6   4   1 90.8850 55.8548  11
  -6  -4  -1 121.998 87.3739   2
   6   4   1 14.9473 31.9698   9
  -6   4  -1 84.2778 86.5404   3
   6   4   1 25.1791 26.5031  17
   6  -4   2 145.129 60.5926   7
   6   4   2 76.7199 43.4792   7
  -6  -4  -2 190.114 121.501   2
   6   4   2 269.861 65.2746  11
  -6   4  -2 201.679 116.635   3
   6  -4   3 112.294 54.4727   7
   6   4   3-47.1174 57.0159   7
  -6  -4  -3 58.9738 93.7866   2
   6   4   3 67.0763 54.6506  11
  -6   4  -3 3.94450 80.8809   3
   6  -4   4-117.484 65.8157   7
   6   4   4-119.988 68.1105   7
   6   4   4 76.1755 52.7652  11
  -6   4  -4 87.1601 54.7175  20
   6  -4   5-27.7338 57.7264   7
   6   4   5 15.1693 43.4852   7
   6   4   6 964.351 110.525   7
   6  -4   6 810.784 104.341   7
   6  -4   6 1057.66 104.012  10
   6  -4   7 22.6726 41.8857   7
   6   4   7-61.4054 56.6275   7
  -6   4  -7 66.9433 35.3676  12
   6  -4   7 88.0350 40.3298  10
   6  -4   8 139.053 44.3747   7
   6   4   8 139.446 44.4399   7
  -6   4  -8 80.6426 35.1227  12
   6  -4   8 136.728 36.9558  10
  -6  -4  -8 114.067 37.4067  18
   6  -5 -12 305.780 46.8863  15
   6   5 -12 354.121 50.7413  11
   6  -5 -11 343.107 63.1533  15
   6   5 -11 453.800 71.1525  11
   6  -5 -10 310.410 57.6751   6
   6   5 -10 231.528 59.4403  11
   6  -5  -9 706.722 93.0502  13
   6  -5  -9 601.999 99.0281  12
   6  -5  -9 727.238 87.2348   6
   6   5  -9 728.514 97.3755  11
   6  -5  -9 581.557 83.7693  21
   6  -5  -8 101.994 50.8443  16
   6  -5  -8 67.5199 50.2640  13
   6  -5  -8 8.49443 48.1895  12
   6  -5  -8-42.4864 39.4502   6
   6  -5  -8-19.4628 36.6373  21
   6   5  -8 0.52141 38.1294  11
   6   5  -8-4.19241 32.5166  20
   6  -5  -7 560.664 94.2242   7
   6  -5  -7 347.635 69.4759  21
   6  -5  -7 440.091 77.3922  16
   6   5  -7 373.754 145.672   4
   6  -5  -7 340.950 67.5561  13
   6  -5  -7 343.650 65.9615   6
   6   5  -7 316.980 65.1397  11
   6   5  -7 314.789 69.1259  20
  -6  -5   7 367.788 152.387   1
   6  -5  -6 160.356 48.6407  16
   6   5  -6 186.157 55.6528  20
   6  -5  -6 320.787 74.6222   7
   6   5  -6 249.032 136.688   4
   6  -5  -6 146.955 36.3859  13
   6  -5  -6 152.807 49.0634  21
   6  -5  -6 227.894 50.3496   6
   6   5  -6 243.789 61.2691  11
  -6  -5   6 301.949 137.963   1
   6  -5  -5 864.142 96.7564   7
   6  -5  -5 793.368 93.7547  16
   6   5  -5 728.117 188.153   4
   6   5  -5 991.349 102.328  11
   6  -5  -5 774.610 89.2750   6
  -6  -5   5 730.229 188.892   1
   6  -5  -5 873.838 101.294  21
   6   5  -5 877.959 93.1469  20
   6  -5  -4 940.749 93.8143  16
   6  -5  -4 996.079 98.9751   7
   6  -5  -4 961.804 110.641  21
  -6  -5   4 858.180 196.175   1
   6   5  -4 1023.06 103.685  11
   6  -5  -4 889.115 96.7143   6
   6   5  -4 915.059 93.8050  20
   6   5  -4 964.668 205.869   4
   6   5  -4 1035.55 82.8604  17
  -6  -5   3 317.702 126.715   1
   6  -5  -3 422.754 68.6259   7
   6  -5  -3 421.459 69.8345   6
   6   5  -3 266.619 56.6795  11
   6  -5  -3 378.808 69.9066  21
   6   5  -3 287.478 58.2753  20
   6   5  -3 277.727 58.2558   9
   6   5  -3 329.632 54.2686  17
   6  -5  -2 3960.27 185.724   7
   6   5  -2 3353.14 175.535  11
   6  -5  -2 3560.82 177.758   6
   6   5  -2 3424.52 177.406   9
  -6  -5   2 3516.64 361.161   1
   6   5  -2 3875.41 161.629  17
   6  -5  -1 208.778 52.3907   7
   6   5  -1 207.634 51.7320  11
   6  -5  -1 174.917 43.7891  10
  -6  -5   1 172.029 125.954   1
   6   5  -1 204.665 52.4602   9
  -6   5   1 174.152 100.449   3
   6   5  -1 147.685 42.1318  17
   6  -5   0 93.2709 48.4662   7
   6   5   0 123.088 45.0333  11
  -6  -5   0 39.4873 86.6435   2
  -6  -5   0-37.4314 112.476   1
   6  -5   0 88.7842 38.2175  10
   6   5   0 31.3541 40.7520   9
  -6   5   0 74.2675 78.9934   3
   6   5   0 64.4135 27.4607  17
   6  -5   1 18.3467 39.4500   7
   6   5   1 63.5572 44.4612  11
  -6  -5  -1 33.6396 79.6223   2
   6  -5   1 38.4218 31.2981  10
   6   5   1 39.5933 31.2581   9
  -6   5  -1 69.3400 80.8780   3
   6   5   1 48.3660 27.9036  17
   6  -5   2 3604.74 195.667   7
  -6  -5  -2 3050.60 373.978   2
   6   5   2 3269.54 193.869  11
  -6   5  -2 3400.48 369.768   3
   6   5   2 3413.02 161.793  17
   6  -5   3 440.957 80.9834   7
  -6  -5  -3 494.869 168.813   2
   6   5   3 404.666 75.3776  11
  -6   5  -3 387.672 133.804   3
   6  -5   4 1077.25 122.770   7
   6   5   4 952.567 110.384   7
  -6   5  -4 885.105 114.744  20
   6  -5   4 786.857 99.5080  10
   6   5   5 423.150 76.4690   7
   6  -5   5 513.083 74.2876  10
  -6   5  -5 540.149 84.1293  20
   6  -5   6 5279.94 233.244   7
   6   5   6 4856.37 228.394   7
  -6   5  -6 4645.11 218.693  20
   6  -5   6 5269.53 223.702  10
  -6  -5  -6 5402.22 230.321  19
   6  -5   7 309.802 61.8256   7
   6   5   7 322.064 60.5509   7
  -6   5  -7 185.876 50.7508  12
   6  -5   7 287.503 55.5490  10
  -6   5  -8 56.5067 26.9583  12
   6  -5   8 68.8526 27.8429  10
  -6  -5  -8 31.9986 30.1080  18
   6  -6 -12 170.218 34.8404  15
   6   6 -12 217.356 40.4180  11
   6  -6 -11-23.6933 34.7227  15
   6   6 -11 51.7936 34.3435  11
   6   6 -10 266.137 62.6760  11
   6  -6 -10 278.444 54.6208  21
   6  -6  -9 561.723 83.6480  16
   6  -6  -9 553.693 85.4563  13
   6  -6  -9 402.901 68.4029  21
   6   6  -9 523.079 79.9220  11
   6   6  -9 509.685 70.1302  20
   6  -6  -8 267.555 66.2581  16
   6  -6  -8 295.780 70.7689  13
   6   6  -8 235.507 67.5100  11
   6   6  -8 191.837 55.4317  20
   6  -6  -8 231.589 62.8705  21
   6  -6  -7 4.61361 43.7414  16
   6  -6  -7 43.3182 40.1784  13
   6  -6  -7 58.2607 42.7998  21
   6  -6  -7 26.7722 33.3642   6
   6   6  -7 20.9102 49.4546  11
   6   6  -7 68.1598 36.0557  20
   6  -6  -6-59.6490 51.9336  16
   6  -6  -6 82.3509 50.2201   7
   6   6  -6-15.1068 89.3483   4
   6  -6  -6-83.1392 49.2346  13
   6  -6  -6 48.9341 40.9959   6
  -6  -6   6-32.7351 77.0450   1
   6  -6  -6 6.16188 43.4595  21
   6   6  -6-16.2233 44.2617  11
   6   6  -6-21.6665 41.9383  20
   6  -6  -5 955.819 96.7201   7
   6  -6  -5 802.190 97.5678  16
   6   6  -5 682.762 195.318   4
   6  -6  -5 832.482 109.809  21
  -6  -6   5 631.234 174.430   1
   6  -6  -5 913.957 94.8242   6
   6   6  -5 683.390 94.5011  11
   6   6  -5 761.344 90.1205  20
   6  -6  -4 839.482 96.0846  16
  -6  -6   4 793.647 198.913   1
   6   6  -4 758.430 94.0792  11
   6  -6  -4 851.406 94.7234   6
   6  -6  -4 851.648 101.721  21
   6   6  -4 776.944 87.9068  20
   6   6  -4 902.422 79.1633  17
  -6  -6   3 415.167 154.663   1
   6  -6  -3 465.781 70.7499   6
   6   6  -3 211.207 62.1763  20
   6   6  -3 362.236 66.3803  11
   6  -6  -3 357.076 74.8518  21
   6   6  -3 311.951 55.4933  17
   6   6  -2 907.845 97.1891  11
   6   6  -2 778.960 91.5984   9
  -6   6   2 1145.79 179.611   3
   6   6  -2 765.151 81.8071  17
  -6  -6   2 817.582 195.313   1
   6   6  -1 53.4340 40.8014  11
   6  -6  -1 151.835 49.5696  10
  -6  -6   1 90.9094 79.3831   1
  -6   6   1 102.628 73.9503   3
   6   6  -1 101.397 43.5016   9
   6   6  -1 83.5595 36.5222  17
   6   6   0 204.329 52.8958  11
  -6  -6   0 98.8584 91.8935   2
  -6  -6   0 132.255 116.573   1
   6  -6   0 181.004 48.4582  10
   6   6   0 133.994 49.2340   9
  -6   6   0 135.222 93.6442   3
   6   6   0 152.452 44.2522  17
   6  -6   1 43.8490 35.0111  10
   6   6   1 37.4522 40.9940  11
  -6  -6  -1 68.3757 106.125   2
   6   6   1 6.91280 33.8596   9
  -6   6  -1 116.203 80.3790   3
   6   6   1-0.12018 32.6827  17
   6   6   2 267.393 71.8783  11
  -6  -6  -2 216.269 130.721   2
   6  -6   2 232.195 55.0919  10
  -6   6  -2 186.557 98.9690   3
   6   6   2 232.601 52.6890  17
   6   6   3 167.898 62.3753  11
  -6  -6  -3 206.130 56.9415   5
   6  -6   3 186.192 54.6375  10
  -6   6  -3 151.020 67.2039  20
  -6   6  -4 18500.2 509.353  20
   6  -6   4 19650.7 471.976  10
   6  -6   5 432.850 75.8039  10
  -6   6  -5 344.228 69.3121  20
   6  -6   6 398.488 66.2510  10
  -6   6  -6 347.848 67.0449  20
  -6  -6  -6 384.846 66.0083  19
  -6   6  -7 57.6879 37.4720  12
   6  -6   7 120.320 39.2900  10
  -6   6  -8 198.009 38.5023  12
  -6  -6  -8 277.353 43.9553  18
   6  -7 -11 9.64967 26.4049  15
   6   7 -11 29.7985 27.4444  11
   6   7 -10 143.876 50.1195  11
   6  -7 -10 86.0371 37.8363  21
   6  -7  -9 509.738 76.3571  16
   6   7  -9 508.933 77.0256  11
   6  -7  -9 420.448 69.4389  21
   6   7  -9 500.816 67.8330  20
   6  -7  -8 586.581 88.6883  16
   6  -7  -8 421.895 80.4979  13
   6   7  -8 526.661 84.5977  11
   6  -7  -8 430.584 71.9490  21
   6   7  -8 499.697 82.0129  20
   6  -7  -7 173.923 57.6487  16
   6  -7  -7 229.171 65.5241  21
   6  -7  -7 219.878 62.4635  13
   6   7  -7 226.868 63.8753  11
   6   7  -7 121.489 47.5799  20
   6  -7  -6 178.209 55.1326  16
   6  -7  -6 117.050 46.5676  13
   6  -7  -6 198.015 58.3344  21
   6   7  -6 201.051 64.2629  11
   6   7  -6 164.006 56.3983  20
   6   7  -5 1.00855 39.7629  11
   6  -7  -5-35.1085 48.8540  16
   6  -7  -5-14.0283 38.2330  13
   6  -7  -5 49.5829 43.4093  21
   6   7  -5 12.4694 28.9675  20
  -6  -7   4 743.094 203.780   1
   6   7  -4 663.243 93.4314  11
   6  -7  -4 675.400 101.340  21
   6   7  -4 658.506 88.7990  20
   6   7  -4 872.773 83.2461  17
  -6  -7   3 119.308 120.196   1
   6   7  -3 150.150 51.1330  11
   6  -7  -3 52.7754 44.9825  21
   6   7  -3 86.5655 40.9401  20
   6   7  -3 66.8259 37.7413   9
   6   7  -3 48.8984 30.5325  17
   6   7  -2 268.947 62.6212  11
   6  -7  -2 245.123 65.8502  21
   6  -7  -2 336.798 57.9686  10
  -6   7   2 289.436 102.759   3
   6   7  -2 284.984 68.0422   9
  -6  -7   2 276.013 133.753   1
   6   7  -2 295.041 55.7248  17
   6   7  -1 26.0013 34.6938  11
   6  -7  -1 30.6757 35.5076  10
  -6  -7   1-10.9662 103.326   1
  -6   7   1-57.3048 72.6654   3
   6   7  -1-23.5041 39.8148   9
   6   7  -1 18.1766 32.9586  17
   6   7   0 434.317 75.6652  11
  -6  -7   0 486.231 217.043   1
  -6  -7   0 371.380 152.322   2
   6  -7   0 397.526 71.0843  10
  -6   7   0 477.188 148.538   3
   6   7   0 381.410 71.4869   9
   6   7   0 388.154 64.1967  17
   6   7   1 388.432 67.9666  11
  -6  -7  -1 325.444 136.150   2
   6  -7   1 268.980 62.2954  10
   6   7   1 247.819 59.4750   9
  -6   7  -1 334.511 113.566   3
   6   7   1 243.370 49.9333  17
   6  -7   2 187.026 51.6802  10
  -6   7  -2 235.599 76.3709  20
   6   7   2 199.052 46.9562  17
  -6  -7  -3 285.302 64.1910   5
   6  -7   3 104.865 43.9140  10
  -6   7  -3 211.000 67.6801  20
   6   7   3 248.954 51.7235  17
  -6  -7  -4 644.121 86.9650   5
   6  -7   4 543.636 85.9343  10
  -6   7  -4 516.971 82.5339  20
   6  -7   5 91.7758 42.9223  10
  -6   7  -5 106.552 52.1754  20
  -6   7  -6 1481.70 126.789  12
  -6   7  -6 1570.88 119.077  20
  -6  -7  -6 1779.67 127.753  19
  -6   7  -7 15.3862 27.8142  12
   6  -7   7 50.6223 31.7631  10
  -6  -7  -7 73.8946 31.5350  19
   6  -8 -11 52.3707 24.1153  15
   6   8 -11 46.9797 27.2122  11
   6  -8 -10 54.7254 32.3854  21
   6   8 -10 29.4988 37.2155  11
   6   8 -10 2.40066 26.4840   9
   6  -8  -9-28.8663 36.0358  16
   6  -8  -9-30.8709 34.3444  21
   6   8  -9-41.5630 33.7810  11
   6   8  -9-6.24265 29.9254  20
   6  -8  -8 193.689 62.4674  16
   6  -8  -8 121.854 47.9781  21
   6  -8  -8 221.480 57.9002  13
   6   8  -8 202.411 56.6275  11
   6   8  -8 145.656 43.6646  20
   6  -8  -7 537.154 85.3397  16
   6  -8  -7 558.398 83.9696  13
   6  -8  -7 584.732 90.8208  21
   6   8  -7 632.348 90.5752  11
   6   8  -7 600.408 79.4345  20
   6  -8  -6 77.0722 47.3093  16
   6   8  -6 180.155 57.9676  11
   6  -8  -6 176.616 53.2293  13
   6  -8  -6 106.015 58.1187  21
   6   8  -6 131.698 49.2298  20
   6  -8  -5 56.7213 43.3340  16
   6  -8  -5 123.128 46.8428  13
   6   8  -5 163.435 55.7100  11
   6  -8  -5 9.71467 48.2504  21
   6   8  -5 89.8836 43.0998  20
   6  -8  -4 173.839 49.5255   8
   6  -8  -4 50.2855 41.1301  13
   6   8  -4 106.001 44.2466  11
   6   8  -4 60.8778 42.9589  20
   6  -8  -4 146.052 57.6788  21
   6   8  -4 81.0313 38.2733  17
  -6  -8   3 122.785 122.770   1
   6   8  -3 118.206 50.0118  11
   6  -8  -3 93.9809 49.4847  21
   6   8  -3 116.412 41.7607  20
   6   8  -3 122.678 52.9692   9
   6   8  -3 102.237 36.0694  17
   6  -8  -2-24.5612 41.2758  14
   6   8  -2 110.063 52.1535  11
   6  -8  -2 60.6654 46.8792  21
   6  -8  -2 37.3155 32.7353  10
  -6  -8   2-38.9005 116.135   1
   6   8  -2 72.7656 46.1111   9
   6   8  -2 10.6150 31.8090  17
   6  -8  -1 92.7862 43.2137  14
   6   8  -1 102.374 43.9061  11
   6  -8  -1 47.4766 39.5541  10
  -6  -8   1-91.9720 115.436   1
  -6   8   1 102.327 103.552   3
   6   8  -1 152.775 53.8794   9
   6   8  -1 60.0719 32.7091  17
   6  -8   0 121.833 45.8324  10
   6   8   0 114.839 51.8103   9
   6   8   0 121.117 42.6643  17
   6  -8   1 296.732 63.6237  10
  -6   8  -1 400.320 83.8028  20
   6   8   1 321.946 62.9939   9
   6   8   1 362.688 57.1770  17
   6  -8   2 37.3884 40.7312  10
  -6   8  -2 16.0185 48.8670  20
   6   8   2-19.3396 28.7811  17
  -6  -8  -3 7.76757 35.5938   5
   6  -8   3 3.29854 36.4405  10
  -6   8  -3 44.0190 50.7832  20
   6   8   3 28.1551 31.9719  17
  -6  -8  -4 169.361 46.3636   5
   6  -8   4 113.497 46.4196  10
  -6   8  -4 171.759 53.0211  20
   6  -8   5 288.605 55.5125  10
  -6   8  -5 331.355 68.4716  20
  -6   8  -6 318.231 60.3883  12
   6  -8   6 292.528 50.2517  10
  -6   8  -6 303.798 55.8209  20
  -6  -8  -6 310.684 58.2364  19
  -6   8  -7 56.4769 31.8920  12
   6  -8   7 51.0739 25.2992  10
   6  -9 -10 66.8804 26.9573  21
   6   9 -10-6.60678 26.5484  11
   6  -9  -9-35.9699 32.5261  16
   6   9  -9-25.5909 40.4713  11
   6  -9  -9 2.65115 29.4571  21
   6  -9  -8 27.8139 32.5720  16
   6  -9  -8-9.04861 41.7557  21
   6   9  -8 54.3551 41.8302  11
   6   9  -8 2.33556 27.1979  20
   6  -9  -7 366.243 70.5209  16
   6  -9  -7 414.713 73.2698  13
   6   9  -7 428.411 70.1796  11
   6  -9  -7 307.564 65.9733  21
   6   9  -7 348.226 65.5160  20
   6  -9  -6 6.12044 36.1875  16
   6  -9  -6 53.1520 45.4019  13
   6   9  -6-9.46482 39.4358  11
   6  -9  -6 82.3750 51.2423  21
   6   9  -6 49.7088 39.9204  20
   6  -9  -5 27.0364 39.2392  16
   6  -9  -5-24.8916 37.5235  13
   6   9  -5 64.6861 41.5442  11
   6  -9  -5 115.834 56.4378  21
   6   9  -5 7.19477 35.6851  20
   6  -9  -4-29.9138 34.3512   8
   6  -9  -4 28.0401 32.3419  13
   6   9  -4 58.2641 42.8015  11
   6  -9  -4 90.5748 53.2645  21
   6   9  -4 21.3994 34.3060  20
   6   9  -4 38.8523 29.3126  17
   6  -9  -3 36.4913 33.3239   8
   6  -9  -3 30.2730 29.5086  13
   6   9  -3 58.9270 45.4613  11
   6  -9  -3 31.4066 39.4358  21
   6   9  -3 57.1956 43.9274   9
   6   9  -3 20.0802 32.7395  17
   6  -9  -2 428.988 70.4820  14
   6  -9  -2 425.731 84.1279  21
  -6   9   2 451.884 80.9495  20
   6   9  -2 341.945 75.0063   9
   6   9  -2 392.702 64.8411  17
   6  -9  -1 98.7537 45.9761  14
   6  -9  -1 46.4948 46.7890  21
   6  -9  -1 106.031 48.6524  10
  -6   9   1 115.542 52.4055  20
   6   9  -1 93.9636 38.3546   9
   6   9  -1 125.424 43.3166  17
   6  -9   0 112.745 43.1257  14
   6  -9   0 48.4612 45.6697  21
   6  -9   0 80.3515 44.9806  10
  -6   9   0 96.3714 59.4097  20
   6   9   0 103.532 45.6528   9
   6   9   0 44.0694 32.3420  17
   6   9   1 17.5038 31.3471  17
   6  -9   1 63.0565 45.7600  10
  -6   9  -1 37.7091 45.3376  20
   6  -9   2 194.668 58.3734  10
  -6  -9  -2 235.754 57.9468   5
  -6   9  -2 264.969 71.0526  20
   6   9   2 190.719 54.0457  17
  -6  -9  -3 953.846 98.5014   5
   6  -9   3 651.863 88.1809  10
  -6   9  -3 809.010 97.8101  20
   6   9   3 888.980 82.9503  17
   6  -9   4 261.474 55.1956  10
  -6   9  -4 213.691 63.0718  20
  -6  -9  -4 400.640 65.4372   5
   6  -9   5 191.547 43.8062  10
  -6   9  -5 234.841 55.1772  20
  -6   9  -6 310.860 54.7043  12
   6  -9   6 456.194 52.9510  10
  -6   9  -6 274.196 47.6160  20
  -6  -9  -6 347.779 51.2585  19
   6 -10  -9 103.196 35.6914  21
   6  10  -9 29.4507 25.5601  11
   6  10  -9 89.7551 33.2185   9
   6 -10  -8 68.1891 32.5884  16
   6 -10  -8 63.2233 31.2570  21
   6  10  -8 92.9447 34.0282  11
   6  10  -8 121.744 43.5847   9
   6 -10  -7-43.2015 37.0902  16
   6  10  -7 14.6659 36.5086  11
   6 -10  -7 29.1643 36.4509  21
   6  10  -7 5.06061 28.1541  20
   6 -10  -6-28.0455 42.5503  16
   6 -10  -6 57.6688 38.8621  13
   6  10  -6 52.7482 41.8257  11
   6 -10  -6 30.7599 42.1457  21
   6  10  -6 59.9350 38.2780  20
   6 -10  -5 82.0201 44.8593  16
   6 -10  -5 142.669 49.9248  13
   6  10  -5 153.897 53.5575  11
   6 -10  -5 133.052 55.7277  21
   6  10  -5 131.586 41.8356  20
   6 -10  -5 176.982 55.1205   8
   6 -10  -4 166.026 53.4667   8
   6 -10  -4 202.508 49.5578  13
   6 -10  -4 149.119 58.5381  21
   6  10  -4 213.768 52.9690  20
   6  10  -4 178.512 54.4915   9
   6  10  -4 165.262 38.8102  17
   6 -10  -3 46.7398 40.3467   8
   6 -10  -3 154.574 59.5477  21
   6  10  -3 52.7042 34.7405   9
   6  10  -3 77.6148 35.1834  17
   6 -10  -2 527.694 80.3207  14
   6 -10  -2 323.526 77.2107  21
   6  10  -2 401.937 72.4950   9
   6  10  -2 374.695 65.1630  17
   6 -10  -1 6.51360 32.9515  14
   6 -10  -1 78.5122 54.4347  21
  -6  10   1 16.4560 37.2566  20
   6  10  -1 108.262 51.1435   9
   6  10  -1 43.3084 39.3426  17
   6 -10   0 19.0139 39.3556  14
   6 -10   0 54.1221 46.0304  21
  -6  10   0-2.44265 38.8849  20
   6  10   0 60.9696 38.7658   9
   6  10   0 45.7356 37.1294  17
   6 -10   1 53.9341 42.4708  14
   6 -10   1 23.4379 45.1869  21
   6 -10   1 11.8982 31.8632  10
  -6  10  -1 73.7354 48.5473  20
   6  10   1 18.3309 29.6105  17
   6 -10   2 5.89633 34.3384  14
   6 -10   2 6.99211 43.8046  21
   6 -10   2 59.4349 42.8522  10
  -6  10  -2 88.3855 44.0111  20
   6  10   2 38.2413 32.8696  17
   6 -10   3 85.1378 45.4602  14
   6 -10   3 5.01027 34.6422  21
   6 -10   3 25.4759 31.9200  10
  -6 -10  -3 30.1732 34.6826   5
  -6  10  -3 68.0630 41.8416  20
   6  10   3 50.3563 32.9637  17
   6 -10   4 4259.47 189.439  14
   6 -10   4 3995.72 175.373  10
  -6  10  -4 3930.12 186.979  20
   6 -10   5 134.110 39.0477  14
  -6  10  -5 185.589 46.4171  12
   6 -10   5 118.139 35.0083  21
  -6  10  -5 203.398 46.7999  20
   6 -11  -8 42.0769 26.7384  16
   6 -11  -8 73.8804 30.7263  21
   6  11  -8 95.6820 32.2060   9
   6 -11  -7 90.1643 39.4294  16
   6 -11  -7 51.9408 39.6583  21
   6  11  -7 78.7657 34.0508   9
   6 -11  -6 85.7466 39.4171  16
   6 -11  -6 111.845 46.0988  21
   6  11  -6 82.1350 42.4465   9
  -6  11   5 2.33457 27.9145  17
   6 -11  -5-28.1327 36.8956  21
   6 -11  -5 37.6850 37.5525  16
   6  11  -5 52.0648 41.4175   9
   6 -11  -5-26.9154 32.8627   8
   6 -11  -4 144.829 47.5930   8
   6 -11  -4 200.159 49.3058  16
   6 -11  -4 135.665 55.8453  21
   6  11  -4 99.0219 36.2870   9
   6  11  -4 124.476 33.6743  17
   6 -11  -3 129.073 51.8511   8
   6 -11  -3 180.387 62.0528  21
   6  11  -3 205.057 54.3519   9
   6  11  -3 179.499 46.6242  17
   6 -11  -2 307.315 63.3144   8
   6 -11  -2 400.070 80.0447  21
   6  11  -2 409.537 69.9233   9
   6  11  -2 341.552 58.5763  17
   6 -11  -1 61.2730 38.3510  14
   6 -11  -1 46.5844 45.1373  21
  -6  11   1 107.843 50.7870  20
   6  11  -1 139.891 46.6723   9
   6  11  -1 104.170 44.5150  17
   6 -11   0 82.8078 43.2122  14
   6 -11   0 10.6356 42.1507  21
  -6  11   0 133.052 49.0946  20
   6  11   0 60.0269 31.9952  17
   6 -11   1 134.791 48.7961  14
   6 -11   1 50.3428 42.3692  21
  -6  11  -1 1.61551 39.2780  20
   6  11   1 61.4813 33.9242  17
   6 -11   2 17.3710 31.7930  14
   6 -11   2-6.38013 34.1751  21
  -6  11  -2 81.3049 48.3080  20
   6  11   2-0.04894 27.9047  17
   6 -11   3 80.9281 37.8323  14
   6 -11   3 9.16544 30.6536  21
  -6  11  -3 15.7439 34.9379  20
   6 -11   4 139.647 38.0037  14
  -6  11  -4 153.641 42.0232  20
   6 -11   5 28.7405 24.9831  14
   6 -12  -7-10.6254 21.5849  16
   6 -12  -7-37.4006 32.0736  21
   6  12  -7 8.79319 23.3810   9
   6 -12  -6 23.9311 25.8443  16
   6 -12  -6 12.5724 30.5487  21
   6  12  -6 24.5960 25.3698   9
   6 -12  -5 54.0511 36.0075  16
   6 -12  -5 49.9787 38.0146  21
   6 -12  -5 24.3614 30.8801   8
  -6  12   4 28.8402 28.4249  17
   6 -12  -4 136.342 46.1070  16
   6 -12  -4 85.2367 42.8231  21
   6  12  -4 48.6409 33.2235   9
   6  12  -4 35.0478 19.8087  17
   6 -12  -4 53.8151 41.2719   8
   6 -12  -3 136.805 44.2970   8
   6 -12  -3 203.333 52.1044  21
   6  12  -3 219.661 51.5530   9
   6  12  -3 205.474 40.9514  17
   6 -12  -2 56.5534 40.6522   8
   6 -12  -2 55.3233 37.9750  21
   6  12  -2 85.7769 38.6793   9
   6  12  -2 33.8763 29.2719  17
   6 -12  -1 85.4047 46.4205   8
   6 -12  -1 104.661 43.1428  21
   6  12  -1 80.1830 36.8231  17
   6 -12   0 21.5458 36.0056  14
   6 -12   0-7.52370 36.8270  21
  -6  12   0 27.3746 30.6202  20
   6  12   0 13.4663 27.7653  17
   6 -12   1 249.617 51.4464  14
   6 -12   1 204.347 52.4877  21
  -6  12  -1 409.576 62.9472  20
   6  12   1 336.454 49.9828  17
   6 -12   2 13.0760 26.3045  14
   6 -12   2 73.3038 32.6200  21
  -6  12  -2 9.09596 29.5936  20
   6  12   2 7.10778 21.1609  17
   6 -12   3-16.8371 23.7750  14
  -6  12  -3-25.7299 26.9594  20
   6 -13  -5-13.5825 25.6697  21
   6  13  -5-23.0472 24.1822   9
  -6  13   4 36.7375 24.5097  17
   6 -13  -4 20.9287 25.5836  21
   6  13  -4 16.0469 27.2076   9
   6 -13  -4 23.1792 29.9709   8
  -6  13   3 20.9671 26.2709  17
   6 -13  -3-8.49839 30.1337  21
   6  13  -3 19.3172 23.5826   9
   6  13  -3-1.14457 18.8028  17
   6 -13  -3-5.44888 26.8843   8
   6 -13  -2 68.2967 35.3076   8
  -6  13   2 71.2100 29.1079  17
   6 -13  -2 25.5602 29.2084  21
   6  13  -2 44.0972 24.1419  17
   6 -13  -1 4.46552 29.5969   8
   6 -13  -1-12.9060 29.1463  21
   6  13  -1 19.0207 22.1613  17
   6 -13   0 16.3265 31.8408   8
   6 -13   0 14.4789 23.4430  21
   6  13   0 72.5595 27.2000  17
   6 -13   1 16.6139 29.6973   8
  -6  13  -1 35.5120 21.0033  17
   6  13   1-2.77202 19.4101  17
   6 -13   2 30.6480 25.7134   8
   7   0 -12-42.8100 30.8741  12
   7   0 -12-50.4006 43.3769   6
   7   0 -11 60.6954 36.3465  12
   7   0 -10 7835.04 289.899  15
   7   0 -10 7502.83 291.713  12
   7   0  -9 124.819 46.8871  15
   7   0  -9 192.769 68.9873  12
   7   0  -8 576.960 91.3974   7
   7   0  -8 611.601 84.8128  15
   7   0  -8 563.009 90.2365  12
   7   0  -8 604.981 86.2192  11
   7   0  -7 225.978 59.6460  15
   7   0  -7 226.395 60.6625   7
   7   0  -7 248.266 139.791   4
   7   0  -7 189.987 39.0904  13
   7   0  -7 232.378 65.7910  12
   7   0  -7 264.508 63.2102  11
   7   0  -6 274.785 53.7445  15
   7   0  -6 182.727 129.137   4
   7   0  -6 274.907 60.8960   7
   7   0  -6 330.735 71.7799  12
   7   0  -6 202.703 52.6633  11
   7   0  -5-23.7152 38.6782   7
   7   0  -5-48.3393 41.3501  11
   7   0  -5-103.197 58.3062   6
   7   0  -4 267.908 55.1349   7
  -7   0   4 292.517 100.819   2
   7   0  -4 255.291 54.9143  11
   7   0  -4 181.206 48.3487   6
   7   0  -3 3897.86 182.986   7
  -7   0   3 3822.73 336.670   2
   7   0  -3 4044.13 188.186   6
   7   0  -2 2668.68 154.373   7
  -7   0   2 2609.33 294.356   2
   7   0  -2 2551.23 157.093   6
   7   0  -1 79.8877 46.3635   7
  -7   0   1-33.5182 88.1697   2
   7   0  -1 82.3174 51.7266   6
   7   0  -1 27.9542 33.0738  11
   7   0   0 16089.0 428.870   7
   7   0   0 16524.1 423.050  11
   7   0   1 3192.13 184.637   7
  -7   0  -1 3293.67 365.946   2
   7   0   1 3099.75 183.655  11
   7   0   2 807.520 108.611   7
  -7   0  -2 545.945 167.939   2
   7   0   2 700.490 103.286  11
  -7   0  -3 18.9110 87.2657   2
   7   0   3-131.459 73.8491   7
   7   0   3 8.73087 47.9927  11
   7   0   4 3421.28 214.552   7
   7   0   5 1563.54 144.150   7
   7   0   6-88.1161 64.9015   7
   7   0   7 174.529 60.6194   7
   7   0   8 25.0498 32.6751   7
   7   0   8 6.53033 20.4144  10
   7  -1 -12 37.4370 34.2719  12
   7   1 -12-7.58985 27.9169  12
   7  -1 -12-31.8601 37.7845   6
   7  -1 -11 316.026 63.6935  15
   7  -1 -11 218.587 56.0405  12
   7   1 -11 215.918 54.4358  12
   7  -1 -10 4087.94 210.352  15
   7  -1 -10 3569.12 204.744  12
   7   1 -10 4001.58 211.525  12
   7   1 -10 3502.09 189.183  11
   7   1  -9 887.759 107.555  15
   7  -1  -9 963.728 105.422  15
   7  -1  -9 752.816 83.6331  13
   7  -1  -9 771.088 104.492  12
   7   1  -9 891.265 105.729  12
   7   1  -9 873.220 100.491  11
   7   1  -8 936.596 110.125   7
   7  -1  -8 943.321 115.239   7
   7   1  -8 1041.36 107.791  15
   7  -1  -8 1009.63 107.281  15
   7  -1  -8 778.238 87.5854  13
   7  -1  -8 743.739 102.461  12
   7   1  -8 964.912 114.117  12
   7   1  -8 951.013 108.295  11
   7   1  -7 378.932 71.8043  15
   7  -1  -7 290.814 52.2358  15
   7   1  -7 284.993 66.7548   7
   7  -1  -7 341.949 74.7452   7
   7  -1  -7 275.579 145.530   4
   7   1  -7 339.174 150.613   4
   7  -1  -7 189.987 42.5401  13
   7  -1  -7 310.860 68.3146  12
   7   1  -7 381.520 74.4481  12
   7   1  -7 388.723 74.9864  11
   7   1  -6 85.7688 45.5013  15
   7  -1  -6 62.1351 36.4755  15
   7  -1  -6 12.3065 88.4150   4
   7   1  -6 41.0895 103.227   4
   7   1  -6 18.5236 32.1551   7
   7  -1  -6 31.2894 36.4689   7
   7  -1  -6 141.214 52.0657  12
   7   1  -6 123.260 50.6982  11
   7  -1  -6-60.1747 65.3385   6
   7   1  -5 235.471 46.0442   7
   7  -1  -5 217.111 45.4870   7
   7   1  -5 175.000 47.6720  11
   7  -1  -5 152.255 38.6213   6
   7   1  -5 114.595 41.4263   6
   7   1  -4 201.655 58.7478   7
   7  -1  -4 249.554 56.7037   7
   7   1  -4 224.504 49.7022  11
   7  -1  -4 316.522 63.8761   6
   7   1  -4 199.091 59.4645   6
  -7  -1   4 141.951 88.7457   2
   7   1  -4 270.532 56.0647   9
   7   1  -3 373.451 63.9688   7
   7  -1  -3 345.231 69.6458   7
  -7   1   3 199.261 89.9670   2
   7  -1  -3 439.815 74.3807   6
   7   1  -3 326.536 62.7024   6
   7   1  -3 391.861 69.2674  11
  -7  -1   3 342.708 102.574   2
   7   1  -3 302.517 56.5560   9
  -7  -1   2 601.010 141.758   2
   7  -1  -2 660.061 81.8482   7
   7   1  -2 707.183 81.7238   7
  -7   1   2 503.082 138.277   2
   7   1  -2 644.968 84.0997   6
   7  -1  -2 690.876 80.4404   6
   7   1  -2 645.784 77.5199  11
   7   1  -2 641.164 80.0728   9
   7  -1  -1 3438.28 180.941   7
   7   1  -1 3550.24 180.789   7
  -7   1   1 3696.19 346.977   2
  -7  -1   1 3618.52 350.474   2
   7  -1  -1 3684.06 177.993  11
   7   1  -1 3337.26 170.194  11
   7   1  -1 3703.92 181.921   6
   7  -1  -1 3329.24 176.824   6
   7   1  -1 3376.11 169.486   9
   7  -1   0 7631.65 282.921   7
   7   1   0 7371.19 279.995   7
  -7   1   0 7175.38 508.593   2
  -7  -1   0 7568.69 549.400   2
   7  -1   0 7972.35 281.663  11
   7   1   0 7274.48 270.928  11
   7  -1   1 151.833 58.0422   7
   7   1   1 349.387 72.2919   7
  -7   1  -1 173.778 102.208   2
  -7  -1  -1 10.2784 100.189   2
   7  -1   1 311.473 68.4530  11
   7   1   1 148.982 55.2593  11
  -7   1  -2 364.774 134.139   2
   7  -1   2 706.470 107.456   7
   7   1   2 496.925 85.7398   7
  -7  -1  -2 329.543 149.829   2
   7  -1   2 474.452 84.6188  11
   7   1   2 455.671 84.3787  11
  -7   1  -3 764.775 202.458   2
   7  -1   3 585.463 90.7969   7
  -7  -1  -3 768.011 207.269   2
   7   1   3 650.912 90.8358   7
   7   1   3 791.324 104.712  11
   7  -1   4 1469.81 138.880   7
   7   1   4 1326.28 135.078   7
   7  -1   5 341.263 67.1962   7
   7   1   5 390.386 79.4784   7
   7  -1   6-69.4925 53.9546   7
   7   1   6-29.7184 52.8864   7
   7  -1   7 519.031 76.7163   7
   7   1   7 501.307 77.1300   7
   7  -1   8 217.431 48.1808   7
   7   1   8 250.243 49.8124   7
   7  -1   8 145.655 35.6494  10
   7   2 -12 22.9360 27.0030  12
   7  -2 -12 13.8346 31.5789   6
   7  -2 -11 264.995 60.4675  15
   7  -2 -11 191.483 55.0861  12
   7   2 -11 270.305 55.9270  12
   7   2 -11 267.650 54.7456  11
   7  -2 -11 108.866 38.2291   6
   7  -2 -10 758.337 93.1819  15
   7  -2 -10 755.706 96.8029  12
   7   2 -10 894.401 100.824  12
   7   2 -10 809.802 97.7614  11
   7  -2  -9 70.4431 40.4197  15
   7  -2  -9 105.259 51.0079  13
   7  -2  -9 67.2308 48.7085  12
   7   2  -9 206.848 56.2888  12
   7   2  -9 120.564 52.2231  11
   7  -2  -8 1866.03 158.456   7
   7  -2  -8 1594.29 126.006  13
   7  -2  -8 1686.17 155.831  12
   7   2  -8 1812.80 153.096  11
   7   2  -7 742.787 92.3930   7
   7  -2  -7 765.933 103.910   7
   7   2  -7 794.165 100.797  15
   7  -2  -7 789.796 90.7779  15
   7  -2  -7 508.600 175.915   4
   7   2  -7 664.483 205.902   4
   7  -2  -7 557.310 74.3629  13
   7  -2  -7 719.752 101.278  12
   7   2  -7 781.333 98.8815  11
   7   2  -6 40.6991 38.0313  15
   7   2  -6-11.9633 42.2748   7
   7   2  -6-67.5157 97.5588   4
   7  -2  -6-5.58186 38.2776   7
   7   2  -6 48.5217 46.6489  11
   7  -2  -6-68.3065 58.9915   6
   7   2  -6-8.05978 32.9602   9
   7   2  -5-42.8320 43.3536  11
   7   2  -5-30.6943 41.5815   7
   7  -2  -5 37.7421 30.0470   7
   7  -2  -5 49.6626 39.5659   6
   7   2  -5-42.1085 49.5104   6
   7   2  -5 24.2870 39.3321   9
   7   2  -5-43.1717 69.7865   4
   7   2  -4 116.355 48.4156   7
   7  -2  -4 115.031 53.1805   7
   7   2  -4 47.8161 39.6338  11
   7   2  -4 87.8878 37.4975   6
  -7  -2   4 90.5363 79.5051   2
   7  -2  -4 92.7847 52.3270   6
   7   2  -4 88.9559 39.1434   9
   7   2  -3 1258.58 103.876   7
   7  -2  -3 1257.85 109.762   7
  -7  -2   3 1476.95 225.688   2
   7   2  -3 1464.56 114.406  11
   7  -2  -3 1417.25 114.863   6
   7   2  -3 1338.22 109.688   6
   7   2  -3 1318.65 108.244   9
   7  -2  -2 395.429 65.2016   7
   7   2  -2 341.658 59.9555   7
  -7   2   2 460.909 125.546   2
   7  -2  -2 420.027 71.6721   6
   7   2  -2 460.748 72.6329  11
  -7  -2   2 440.200 133.155   2
   7   2  -2 394.817 64.5532   9
   7  -2  -1 403.979 74.9832   7
   7   2  -1 286.075 57.8246   7
  -7   2   1 320.889 112.435   2
   7   2  -1 427.412 72.9876   6
   7  -2  -1 525.375 82.7212   6
   7  -2  -1 354.241 67.0285  11
   7   2  -1 362.735 66.6931  11
  -7  -2   1 324.314 117.140   2
   7   2  -1 323.095 58.1382   9
   7  -2   0 237.476 62.4139   7
   7   2   0 180.476 52.7434   7
  -7   2   0 317.776 117.345   2
   7  -2   0 195.675 53.8758  11
  -7  -2   0 151.978 97.3699   2
   7   2   0 266.525 62.5567  11
  -7   2  -1 2547.94 316.576   2
   7  -2   1 2517.78 169.574   7
   7   2   1 2875.32 173.717   7
  -7  -2  -1 2536.85 343.443   2
   7  -2   1 2821.94 170.681  11
   7   2   1 2630.05 175.520  11
  -7   2  -2 15.5121 64.1898   2
   7  -2   2 58.8364 57.1101   7
   7   2   2 209.565 76.3081   7
  -7  -2  -2 120.651 113.444   2
   7  -2   2-39.5508 48.6924  11
   7   2   2 69.7130 46.9591  11
  -7  -2  -3 1687.06 279.504   2
   7  -2   3 1887.85 167.962   7
   7   2   3 1381.60 131.243   7
  -7   2  -3 1186.78 240.308   2
   7   2   3 1514.01 144.584  11
   7  -2   4 630.653 103.704   7
   7   2   4 523.388 92.9208   7
  -7   2  -5 791.890 99.3784  12
   7  -2   5 725.214 105.437   7
   7   2   5 655.312 94.4848   7
   7  -2   6 66.3136 62.8032   7
   7   2   6-28.3288 48.1560   7
   7  -2   7 162.014 56.9904   7
   7   2   7 145.572 53.9783   7
   7  -2   7 14.6649 30.4755  10
   7  -2   8 168.533 41.2922   7
   7   2   8 128.109 37.5085   7
   7  -2   8 68.1598 28.4926  10
   7  -3 -12 61.0901 33.5550  15
   7   3 -12 11.8985 24.8541  11
   7  -3 -12 98.3357 32.9957   6
   7   3 -12 75.6099 36.0017   6
   7  -3 -11 7.64939 35.7469  15
   7   3 -11-1.93900 31.5993  11
   7  -3 -11-38.7433 45.7360   6
   7  -3 -10 2914.52 179.238  15
   7  -3 -10 2550.92 174.928  12
   7   3 -10 2833.55 173.258  11
   7  -3 -10 2716.41 172.472   6
   7  -3  -9 11.1842 35.9474  15
   7  -3  -9 108.307 52.8841  13
   7  -3  -9 70.0379 53.3282  12
   7   3  -9 94.5842 52.0796  11
   7  -3  -9-28.4487 48.5278   6
   7  -3  -8 2165.35 161.148   7
   7  -3  -8 1910.91 137.398  13
   7  -3  -8 1866.42 164.018  12
   7   3  -8 2211.15 162.080  11
   7  -3  -8 1954.34 150.785   6
   7   3  -7 633.117 90.3202   7
   7  -3  -7 565.890 91.0114   7
   7   3  -7 434.053 176.365   4
   7  -3  -7 581.279 77.2555  13
   7  -3  -7 826.172 106.534  12
   7   3  -7 608.392 93.4378  11
   7  -3  -7 489.519 74.8475   6
   7   3  -7 623.037 81.0193   9
   7  -3  -6 32.7359 47.4383  16
   7   3  -6 13.4828 40.1893   7
   7  -3  -6-41.2691 42.1139   7
   7   3  -6 82.7330 93.8370   4
   7  -3  -6-63.5588 54.8342   6
   7   3  -6 16.8441 44.4302  11
   7   3  -6-30.3330 41.2975   9
   7   3  -5 0.06918 41.4046   7
   7  -3  -5-24.6702 43.4641   7
   7  -3  -5-54.8123 47.7360   6
   7   3  -5-17.5019 41.5675  11
   7   3  -5-45.4869 44.2943   6
   7   3  -5 12.5703 33.9776   9
   7   3  -5 89.3628 120.931   4
   7   3  -4 100.532 41.5558   7
   7   3  -4 27.1795 37.5813   6
   7  -3  -4 123.314 54.4576   7
   7   3  -4 5.83215 35.1261  11
   7  -3  -4 164.068 54.9944   6
   7  -3  -4 21.2185 39.2520  21
   7   3  -4 64.5476 40.5837   9
   7   3  -3 43.0474 35.8062   7
   7  -3  -3 125.161 50.6001   7
   7  -3  -3 125.903 56.4055   6
   7   3  -3 77.9373 40.6607  11
  -7  -3   3 115.415 88.1971   2
   7   3  -3 108.823 47.4732   9
   7   3  -2 413.196 66.8877   7
   7  -3  -2 313.125 60.7072   7
   7  -3  -2 389.786 74.1510   6
   7   3  -2 355.131 67.0179  11
  -7  -3   2 332.827 121.821   2
  -7  -3   2 485.641 152.361   1
   7   3  -2 406.089 70.7903   9
  -7   3   2 428.019 132.032   3
   7  -3  -1 1445.31 122.170   7
   7   3  -1 1289.45 108.257   7
  -7   3   1 1177.39 197.942   2
   7   3  -1 1092.68 101.912  11
  -7  -3   1 1090.57 210.394   2
   7   3  -1 1135.29 104.383   9
  -7   3   0 3149.38 332.783   2
   7  -3   0 2788.37 174.369   7
   7   3   0 2921.61 169.548   7
  -7  -3   0 2911.39 352.784   2
   7  -3   0 3383.84 182.407  11
   7   3   0 2886.20 171.125  11
   7   3   0 2819.34 169.011   9
  -7   3  -1 465.629 147.586   2
   7  -3   1 347.743 71.6115   7
   7   3   1 394.348 71.1091   7
   7  -3   1 385.686 72.0206  11
  -7  -3  -1 408.706 152.373   2
   7   3   1 361.193 74.6085  11
  -7   3  -2 197.808 98.4316   2
   7  -3   2 223.542 61.0941   7
   7   3   2 180.712 66.8357   7
  -7  -3  -2 217.114 150.449   2
   7   3   2 215.595 62.9278  11
  -7   3  -2 162.316 103.604   3
   7  -3   3 114.953 67.3347   7
   7   3   3 123.893 63.6419   7
   7   3   3 74.8994 58.4515  11
   7  -3   4 1451.04 150.033   7
   7   3   4 1198.07 129.830   7
  -7   3  -4 1167.03 118.709  20
   7  -3   5 205.167 70.6861   7
   7   3   5 155.938 59.1745   7
   7  -3   6 130.037 58.5292   7
   7   3   6 168.213 59.8764   7
  -7   3  -6 57.1562 39.9208  12
   7  -3   7 292.429 60.4055   7
   7   3   7 329.854 63.1176   7
   7  -3   7 211.819 47.8627  10
   7  -4 -12 34.4013 29.2876  15
   7   4 -12 31.8849 28.8786   6
   7   4 -12 12.5767 24.5167  11
   7  -4 -11 85.3163 38.5904  15
   7  -4 -11 98.3628 34.7529   6
   7   4 -11 186.418 50.8872  11
   7  -4 -10 2236.82 163.007  15
   7   4 -10 2776.85 164.838  11
   7  -4 -10 2505.13 158.727   6
   7  -4  -9 75.7502 36.8395  15
   7  -4  -9 178.172 57.1000  13
   7  -4  -9-5.89695 44.2827   6
   7   4  -9 69.8160 51.0500  11
   7   4  -8 474.699 83.7967  11
   7  -4  -8 411.251 72.5455  13
   7  -4  -8 414.066 74.0739   6
   7   4  -7 431.691 73.5256   7
   7  -4  -7 473.363 78.3918  16
   7  -4  -7 481.878 86.8342   7
   7  -4  -7 259.405 53.8975  13
   7  -4  -7 323.649 59.6565   6
   7   4  -7 361.489 75.4539  11
   7   4  -7 311.678 64.7839   9
   7  -4  -6 126.518 49.8072  16
   7  -4  -6 64.1600 43.9601   7
   7   4  -6 22.2719 71.3312   4
   7  -4  -6 13.4312 40.0572   6
   7   4  -6 34.4039 49.3689  11
   7  -4  -6-8.89749 38.3691  21
   7   4  -6-79.1419 53.0012   6
   7   4  -6 18.4784 37.0248   9
   7  -4  -5 119.635 45.9531  16
   7  -4  -5 3.70010 43.4512   7
  -7  -4   5-57.1830 107.433   1
   7  -4  -5 50.4298 43.5506   6
   7   4  -5 16.4425 37.4075  11
   7  -4  -5 44.0062 42.1300  21
   7   4  -5 46.6305 37.4194   9
  -7  -4   4 219.811 117.690   1
   7  -4  -4 245.455 66.7991   7
   7  -4  -4 286.278 66.9064   6
   7   4  -4 71.6030 36.2479  11
   7  -4  -4 131.185 51.5364  21
   7   4  -4 190.155 56.7456   9
   7  -4  -3 943.689 99.4448   7
   7   4  -3 975.804 102.964  11
   7  -4  -3 914.561 99.3493   6
   7   4  -3 986.003 100.843   9
  -7  -4   3 949.828 200.673   1
   7  -4  -2 856.962 95.3390   7
   7   4  -2 825.050 97.0317  11
   7  -4  -2 862.705 96.7698   6
  -7  -4   2 842.997 193.098   2
  -7  -4   2 1091.09 230.820   1
   7   4  -2 870.362 96.9222   9
  -7   4   2 907.974 184.038   3
   7  -4  -1-56.9355 47.3805   7
   7   4  -1 30.1555 28.5967   7
  -7  -4   1 87.0651 88.1171   2
   7   4  -1-9.93813 41.7965  11
  -7  -4   1 102.417 110.824   1
   7  -4  -1 37.1081 34.1758  10
   7   4  -1 37.4146 39.8077   9
  -7   4   1 36.6804 72.8771   3
  -7   4   0 5935.69 457.751   2
   7  -4   0 6596.64 265.395   7
   7   4   0 6088.06 243.630   7
  -7  -4   0 6022.82 496.165   2
   7   4   0 5642.22 249.783  11
   7   4   0 5645.20 241.155   9
   7   4   1 756.497 96.2866   7
   7  -4   1 721.406 89.9275   7
  -7  -4  -1 862.773 210.486   2
   7   4   1 680.826 98.2943  11
  -7   4  -1 768.412 193.992   3
  -7   4  -1 612.747 165.634   2
   7   4   2 764.362 99.7502   7
   7  -4   2 772.760 100.441   7
  -7  -4  -2 627.889 201.817   2
   7   4   2 814.838 106.535  11
  -7   4  -2 697.061 185.741   3
   7  -4   3 101.377 57.2939   7
   7   4   3 10.2410 48.6974  11
   7  -4   4 4468.34 233.800   7
   7   4   4 4188.46 224.802   7
  -7   4  -4 3723.96 212.231  20
   7  -4   5 2222.51 160.060   7
   7   4   5 2196.52 155.415   7
   7  -4   5 2272.61 151.205  10
   7  -4   6 317.557 68.2782   7
   7   4   6 272.179 63.7983   7
  -7   4  -6 208.557 56.9402  12
   7  -4   6 282.434 56.2241  10
   7  -4   7 26.9629 32.9144   7
   7   4   7 97.8845 39.4252   7
  -7   4  -7-11.4175 24.9062  12
   7  -4   7 38.7265 27.3107  10
   7  -5 -12 148.141 34.7617  15
   7  -5 -11 89.6266 34.1909  15
   7   5 -11 129.532 43.2429  11
   7   5 -11 7.48141 28.5838   6
   7  -5 -10 1319.98 121.574  15
   7   5 -10 1740.29 132.824  11
   7  -5 -10 1667.85 124.616   6
   7  -5  -9 237.937 63.9705  13
   7  -5  -9 190.514 48.2428   6
   7   5  -9 239.468 60.7909  11
   7  -5  -8 398.701 70.0941  13
   7  -5  -8 354.627 69.2397  21
   7  -5  -8 404.512 74.6322   6
   7   5  -8 479.293 88.4324  11
   7   5  -8 535.543 78.3587   9
   7  -5  -7 361.839 73.0516  16
   7  -5  -7 251.693 65.2975   7
   7   5  -7 159.814 63.9056  11
   7  -5  -7 156.674 51.4428  13
   7  -5  -7 186.816 60.4412   6
   7  -5  -7 148.812 55.5521  21
   7   5  -7 226.132 61.1729   9
   7  -5  -6 110.011 52.8509  16
   7  -5  -6-11.8320 39.2575   7
   7  -5  -6-7.45283 39.4460  21
   7  -5  -6 57.6456 48.5510   6
   7   5  -6 127.807 60.0599  11
   7   5  -6 105.012 114.052   4
   7   5  -6 17.4481 36.9159   9
   7  -5  -5 202.089 55.4572  16
   7   5  -5 30.0771 43.6710  11
   7  -5  -5 138.183 55.9950   7
  -7  -5   5 266.365 130.402   1
   7  -5  -5 136.181 53.3836   6
   7  -5  -5 174.226 65.1248  21
   7   5  -5 46.1640 39.8265   9
  -7  -5   4 26.4721 75.9238   1
   7  -5  -4 44.6755 38.0059   7
   7  -5  -4 219.592 63.9587   6
   7   5  -4 32.1610 44.0067  11
   7  -5  -4 103.376 56.5365  21
   7   5  -4 116.227 42.3634   9
   7  -5  -3 999.514 106.423   7
   7   5  -3 851.259 104.737  11
   7  -5  -3 872.316 98.4733   6
   7  -5  -3 976.151 117.216  21
   7   5  -3 779.468 95.4168   9
   7   5  -3 1012.97 92.2455  17
  -7  -5   3 888.896 206.241   1
   7  -5  -2 685.612 86.6146   7
   7  -5  -2 743.936 100.805   6
   7   5  -2 549.182 80.7994  11
  -7  -5   2 518.777 155.673   2
  -7  -5   2 691.077 195.139   1
   7   5  -2 552.686 83.9936   9
  -7   5   2 741.975 163.596   3
   7   5  -2 562.584 69.8854  17
   7  -5  -1 83.3508 44.6540   7
   7   5  -1 130.234 52.0696  11
  -7  -5   1 33.5733 97.7612   2
  -7  -5   1 100.990 107.206   1
   7  -5  -1 165.351 49.7921  10
   7   5  -1 89.4480 43.8487   9
  -7   5   1 46.7080 80.0346   3
   7   5  -1 49.4314 29.6514  17
   7  -5   0 2921.80 178.943   7
  -7  -5   0 2758.09 337.553   2
   7   5   0 2832.55 176.324  11
  -7   5   0 3410.95 366.035   3
   7  -5   0 3149.68 171.962  10
   7   5   0 2727.54 168.279   9
   7   5   0 2581.20 148.474  17
   7  -5   1 224.184 61.3114   7
   7   5   1 218.629 67.9926  11
  -7  -5  -1 400.175 154.954   2
   7  -5   1 284.079 61.4965  10
  -7   5  -1 169.687 104.324   3
   7  -5   2 802.793 102.428   7
   7   5   2 877.277 111.830  11
   7  -5   2 753.561 94.3570  10
   7  -5   3 4070.21 213.260   7
   7   5   3 3869.39 202.664   7
   7   5   3 3583.64 213.888  11
   7  -5   3 3742.72 200.433  10
   7  -5   4 790.776 101.280   7
   7   5   4 801.740 98.9624   7
   7  -5   4 689.847 94.3956  10
  -7   5  -4 550.787 88.3255  20
   7  -5   5 832.924 99.9502   7
   7   5   5 944.976 104.734   7
   7  -5   5 832.391 91.5962  10
  -7   5  -5 558.516 87.8137  20
   7  -5   6 158.411 44.1850   7
  -7   5  -6 194.437 53.1705  12
   7  -5   6 250.446 50.6351  10
  -7   5  -7 40.8576 26.2666  12
   7  -5   7 84.5211 31.1800  10
   7  -6 -11 219.949 43.1026  15
   7   6 -11 258.893 51.6877  11
   7  -6 -10 268.525 53.7016  15
   7   6 -10 387.415 65.6256  11
   7  -6  -9 139.000 54.8267  13
   7  -6  -9 18.0580 32.2096  21
   7   6  -9 16.4114 42.5727  11
   7   6  -9 82.1193 38.9161   9
   7  -6  -8 1690.11 138.419  16
   7  -6  -8 1609.68 132.853  13
   7   6  -8 1640.80 146.464  11
   7  -6  -8 1713.72 133.585   6
   7  -6  -8 1286.67 124.436  21
   7   6  -8 1757.42 137.241   9
   7  -6  -7 531.820 78.4331  16
   7  -6  -7 365.027 68.2475  13
   7  -6  -7 539.750 82.0224   6
   7  -6  -7 471.715 79.4615  21
   7   6  -7 495.814 88.3390  11
   7   6  -7 457.407 74.1787   9
   7  -6  -6-32.6910 31.9949  16
   7  -6  -6 66.2619 53.9793   7
   7  -6  -6-30.5667 47.6459  13
   7  -6  -6 57.4511 49.3229   6
   7  -6  -6-19.5503 38.3194  21
   7   6  -6 26.7133 48.6015  11
   7   6  -6-50.8712 40.7085   9
   7  -6  -5 221.119 53.0291  16
   7  -6  -5 285.341 67.9874   7
  -7  -6   5-11.3953 75.4753   1
   7  -6  -5 224.237 65.1713   6
   7   6  -5 184.897 60.7309  11
   7  -6  -5 175.849 62.3197  21
   7   6  -5 132.346 47.2208   9
  -7  -6   4 187.680 139.220   1
   7  -6  -4 236.493 58.9592   7
   7  -6  -4 368.133 74.1541   6
   7   6  -4 294.399 68.6191  11
   7  -6  -4 341.622 75.1235  21
   7   6  -4 295.172 62.1958   9
   7   6  -4 274.893 50.1539  17
   7  -6  -3 731.324 83.1277   7
   7  -6  -3 907.816 109.085   6
   7   6  -3 645.932 92.1218  11
   7  -6  -3 606.842 94.0669  21
   7   6  -3 629.798 87.8971   9
  -7  -6   3 680.772 195.955   1
   7   6  -3 677.324 71.7841  17
   7  -6  -2 606.419 82.0864   7
   7   6  -2 602.639 87.8318  11
  -7  -6   2 643.189 189.050   2
  -7  -6   2 402.892 176.380   1
   7   6  -2 495.842 77.0701   9
   7   6  -2 629.410 72.5023  17
   7  -6  -1 144.459 47.6697   7
   7   6  -1 94.8456 45.8913  11
  -7  -6   1 176.304 102.044   2
  -7  -6   1 49.9866 100.215   1
   7  -6  -1 141.559 48.3326  10
   7   6  -1 73.6818 45.4307   9
  -7   6   1 137.097 93.0146   3
   7   6  -1 65.5650 39.8341  17
   7   6   0 169.839 43.8834  11
  -7  -6   0 126.609 118.412   2
   7  -6   0 130.460 52.4072  10
   7   6   0 205.563 57.0553   9
  -7   6   0 138.854 101.536   3
   7   6   0 110.153 41.5022  17
   7   6   1 4172.00 221.559  11
   7  -6   1 4109.11 213.519  10
   7   6   1 4247.17 187.886  17
   7   6   2 105.379 53.8726  11
   7  -6   2 54.6718 33.1497  10
   7   6   3 263.811 68.3212  11
   7  -6   3 359.805 72.5612  10
  -7   6  -3 252.695 67.3028  20
   7  -6   4 420.355 73.4150  10
  -7   6  -4 325.056 74.7838  20
  -7   6  -5 1072.72 110.041  20
   7  -6   5 1643.30 120.409  10
  -7   6  -6 40.2988 36.5533  12
   7  -6   6 31.0729 29.5925  10
  -7   6  -7 40.2656 22.4132  12
   7  -6   7 94.2681 29.2044  10
   7  -7 -11 5.20798 19.8418  15
   7   7 -11 8.86439 24.4291  11
   7  -7 -10 574.520 69.3898  15
   7   7 -10 656.629 77.2061  11
   7  -7 -10 532.913 60.4386  21
   7  -7  -9 347.421 64.0961  13
   7  -7  -9 249.226 50.6905  21
   7   7  -9 253.812 51.9398  11
   7   7  -9 336.101 60.7284   9
   7  -7  -8 1064.37 108.891  16
   7  -7  -8 937.872 101.541  13
   7   7  -8 1022.54 109.473  11
   7  -7  -8 934.193 100.758  21
   7   7  -8 1030.76 104.046   9
   7  -7  -7 253.452 62.1163  16
   7  -7  -7 199.448 54.4501  13
   7   7  -7 151.542 59.1174  11
   7  -7  -7 247.681 64.5062  21
   7   7  -7 189.122 61.9087   9
   7  -7  -6 181.352 53.1175  16
   7  -7  -6 117.211 44.1116  13
   7   7  -6 159.451 60.7288  11
   7  -7  -6 126.354 54.3072  21
   7   7  -6 99.7820 44.9697   9
   7  -7  -5 791.946 98.3186  16
   7  -7  -5 843.588 97.1569   6
   7   7  -5 643.809 96.3466  11
   7  -7  -5 730.685 97.9281  21
   7   7  -5 596.505 85.9577   9
   7  -7  -4 287.094 72.1267   6
   7   7  -4 155.488 56.0262  11
   7  -7  -4 158.353 58.7937  21
   7   7  -4 189.211 60.6294   9
   7   7  -4 190.231 44.0734  17
   7   7  -3 25.0395 42.2471  11
   7  -7  -3-32.0223 51.5887  21
   7   7  -3 7.22908 44.8898   9
   7   7  -3 40.2819 37.2829  17
   7   7  -2 48.2141 46.5608  11
   7  -7  -2-53.4574 55.5496  21
   7   7  -2-41.5243 41.6124   9
   7   7  -2 20.3295 29.7612  17
   7   7  -1 601.688 83.6322  11
   7  -7  -1 603.386 78.9160  10
   7   7  -1 469.171 79.2612   9
   7   7  -1 626.267 74.7882  17
   7   7   0 222.254 58.8512  11
   7  -7   0 264.479 59.1050  10
   7   7   0 232.287 58.8662   9
   7   7   0 184.421 51.1906  17
   7   7   1 168.064 60.7407  11
   7  -7   1 101.113 47.7174  10
   7   7   1 54.1104 35.7973  17
   7   7   2-24.2315 47.7985  11
   7  -7   2 43.4485 43.7684  10
  -7   7  -2 48.7505 49.5357  20
   7  -7   3 49.1611 38.1845  10
  -7   7  -3 13.1772 44.9310  20
   7  -7   4 1091.50 103.763  10
  -7   7  -4 673.078 94.2206  20
   7  -7   5 152.277 44.5909  10
  -7   7  -5 33.9881 36.0804  20
  -7   7  -6 68.0869 34.3814  12
   7  -7   6-5.20872 24.7699  10
  -7   7  -6 77.6803 30.0494  20
   7  -8 -10 68.0353 29.8477  15
   7  -8 -10 124.811 33.7681  21
   7  -8  -9 146.706 39.8696  21
   7   8  -9 193.513 48.9081  11
   7   8  -9 248.877 49.4743   9
   7  -8  -8 571.915 80.5027  16
   7  -8  -8 481.093 75.4147  13
   7  -8  -8 432.261 68.9388  21
   7   8  -8 413.669 72.2316  11
   7   8  -8 475.323 71.8627   9
   7  -8  -7 211.298 57.2556  16
   7   8  -7 234.230 60.9026  11
   7  -8  -7 274.909 65.8088  13
   7  -8  -7 234.315 60.7470  21
   7   8  -7 253.889 57.8372   9
   7  -8  -6 315.052 68.6025  16
   7  -8  -6 383.369 63.4307  13
   7   8  -6 285.609 63.1997  11
   7  -8  -6 322.911 72.7321  21
   7   8  -6 287.958 59.1081   9
   7  -8  -5 86.4608 43.2054  16
   7  -8  -5 32.0457 37.7544  13
   7   8  -5 111.610 47.6979  11
   7  -8  -5 0.76133 44.9017  21
   7   8  -5 18.3251 36.0412   9
   7   8  -4 605.803 91.8147  11
   7  -8  -4 621.293 98.3125  21
   7   8  -4 513.886 81.4560   9
   7   8  -4 668.069 72.0898  17
   7   8  -3 103.279 52.4133  11
   7  -8  -3-15.3747 46.6854  21
   7   8  -3 0.59771 37.9707   9
   7   8  -3 37.7057 34.7503  17
   7   8  -2-31.4142 39.4503  11
   7  -8  -2-20.3562 48.5890  21
   7   8  -2 31.4218 43.9878   9
   7   8  -2 8.69269 30.3298  17
   7  -8  -1 33.1492 34.8522  14
   7   8  -1 63.3043 41.0626  11
   7  -8  -1 64.7930 48.2223  21
   7  -8  -1 40.3876 30.5659  10
   7   8  -1 65.0344 39.5358   9
   7   8  -1 6.84074 29.4265  17
   7   8   0 229.038 68.1477  11
   7  -8   0 282.895 57.2051  10
   7   8   0 253.666 59.4489   9
   7   8   0 310.432 56.9073  17
   7  -8   1 78.5784 38.2868  10
  -7   8  -1 4.97919 49.3128  20
   7   8   1-33.7037 37.5134  17
   7  -8   2 86.5784 43.7098  10
  -7   8  -2 53.6037 53.1715  20
   7  -8   3 34.9241 37.9503  10
  -7   8  -3 30.8295 42.4291  20
   7  -8   4 2724.92 154.154  10
  -7   8  -4 2341.64 156.393  20
   7  -8   5 1128.42 92.1966  10
  -7   8  -5 770.971 82.8422  20
  -7   8  -6 66.1502 30.3141  12
   7  -8   6 7.16845 20.2563  10
   7  -9  -9 33.9566 27.8419  21
   7   9  -9 9.44960 29.7321  11
   7   9  -9 20.9024 23.4398   9
   7  -9  -8 605.582 75.7728  16
   7   9  -8 634.038 78.5307  11
   7  -9  -8 602.929 71.0144  21
   7   9  -8 679.357 77.4567   9
   7  -9  -7 164.183 46.9043  16
   7  -9  -7 183.290 58.7221  13
   7   9  -7 128.909 49.1398  11
   7  -9  -7 234.867 60.8966  21
   7   9  -7 147.050 48.3392   9
   7  -9  -6 82.8019 42.3452  16
   7  -9  -6 72.6855 40.8030  13
   7   9  -6 147.448 49.8530  11
   7  -9  -6 49.7050 46.1421  21
   7   9  -6 59.4558 44.6384   9
   7  -9  -5 27.3935 35.8105  16
   7  -9  -5 45.7825 44.6505  13
   7   9  -5-17.0276 38.9773  11
   7  -9  -5 19.9276 44.8339  21
   7   9  -5 48.8751 42.3197   9
   7  -9  -4 536.427 74.8067  13
   7   9  -4 585.396 82.7633  11
   7  -9  -4 594.912 101.512  21
   7   9  -4 618.978 89.5353   9
   7   9  -4 740.732 76.7050  17
   7  -9  -3 326.243 56.9661  13
   7   9  -3 395.860 70.4492  11
   7  -9  -3 451.561 89.5471  21
   7   9  -3 389.814 77.1619   9
   7   9  -3 405.348 61.5506  17
   7   9  -2 232.437 59.6397  11
   7  -9  -2 233.856 76.2813  21
  -7   9   2 367.076 76.7833  20
   7   9  -2 249.029 56.9360   9
   7   9  -2 261.131 53.5637  17
   7  -9  -1 195.040 48.4986  14
   7  -9  -1 145.087 63.5882  21
   7  -9  -1 196.375 51.7730  10
  -7   9   1 103.406 54.0108  20
   7   9  -1 134.544 48.6723   9
   7   9  -1 100.096 41.2214  17
   7  -9   0 192.984 55.9615  14
   7  -9   0 148.730 78.4538  21
   7  -9   0 148.932 47.5214  10
  -7   9   0 150.982 62.8001  20
   7   9   0 196.305 51.0758   9
   7   9   0 141.116 42.3427  17
   7  -9   1 94.1420 38.5275  14
   7  -9   1 44.7703 36.9262  10
  -7   9  -1 9.16141 43.2772  20
   7   9   1 48.2011 35.2580  17
   7  -9   2 243.647 55.5427  10
  -7   9  -2 195.288 62.5392  20
   7  -9   3 1929.08 128.747  10
  -7   9  -3 1573.75 127.961  20
   7  -9   4 283.173 51.0903  10
  -7   9  -4 263.907 61.2190  20
  -7   9  -5 233.643 50.1072  12
   7  -9   5 157.674 40.6504  21
   7  -9   5 256.914 43.1560  10
  -7   9  -5 133.592 41.4919  20
   7  10  -8 430.434 56.1415  11
   7 -10  -8 322.835 51.7389  21
   7  10  -8 444.281 61.6384   9
   7 -10  -7 26.2852 30.0350  16
   7 -10  -7 124.040 39.6214  13
   7  10  -7 90.3447 41.8486  11
   7 -10  -7 68.6487 36.9454  21
   7  10  -7 70.3384 36.9824   9
   7 -10  -6 3.79191 28.4328  16
   7 -10  -6 108.636 46.0095  13
   7  10  -6 12.3505 39.2868  11
   7 -10  -6 60.9844 47.4873  21
   7  10  -6-17.0885 36.0878   9
   7 -10  -5 88.4289 43.3415  13
   7  10  -5 119.377 48.6784  11
   7 -10  -5 22.5362 40.7785  21
   7  10  -5 32.1258 33.9322   9
   7 -10  -4 139.407 44.1583  13
   7  10  -4 212.593 51.9977  11
   7 -10  -4 114.081 50.9485  21
   7  10  -4 140.270 50.4166   9
   7  10  -4 181.907 40.6483  17
   7 -10  -3 349.726 68.3973   8
   7 -10  -3 329.843 79.1419  21
   7  10  -3 481.682 73.1563   9
   7  10  -3 435.299 57.9200  17
   7 -10  -2 196.521 59.8359   8
   7 -10  -2 108.835 56.5388  21
  -7  10   2 189.562 54.0955  20
   7  10  -2 197.157 54.1295   9
   7  10  -2 101.853 33.0330  17
   7 -10  -1 18.1809 36.7609  14
   7 -10  -1 46.7209 47.9270  21
  -7  10   1-26.3222 38.3687  20
   7  10  -1 6.17978 30.8331   9
   7  10  -1-21.3793 30.9928  17
   7 -10   0 101.426 42.2405  14
   7 -10   0 58.1652 53.4868  21
  -7  10   0 23.7387 39.5529  20
   7  10   0 78.4262 38.9695   9
   7  10   0 32.3159 31.8921  17
   7 -10   1 467.636 72.0112  14
   7 -10   1 281.598 69.1403  21
   7 -10   1 357.612 59.1554  10
  -7  10  -1 383.700 75.1048  20
   7  10   1 379.963 59.4324  17
   7 -10   2-8.93337 30.5930  14
   7 -10   2-12.9380 35.9604  21
   7 -10   2 69.6816 34.8858  10
  -7  10  -2 43.5433 35.9318  20
   7 -10   3 60.2407 37.0968  14
   7 -10   3 6.24939 32.1046  21
   7 -10   3 16.2584 26.7006  10
  -7  10  -3 14.7487 35.8976  20
   7 -10   4 169.820 40.5378  14
   7 -10   4 64.0105 33.6938  21
  -7  10  -4 145.608 39.8179  20
   7 -11  -8 115.850 31.2107  21
   7  11  -8 141.208 34.6725   9
   7 -11  -7 4.94995 22.6914  16
   7 -11  -7-1.58904 27.4826  21
   7  11  -7 11.5139 28.0030   9
   7 -11  -6 65.4277 32.7674  16
   7 -11  -6 124.526 41.0644  21
   7  11  -6 68.8470 36.3995   9
   7 -11  -5 249.282 58.2965  21
   7  11  -5 187.901 47.6552   9
   7 -11  -4 8.57959 40.1624  21
   7  11  -4 43.4641 38.6094   9
   7 -11  -3 84.2830 32.5739   8
   7 -11  -3 93.9898 48.5282  21
   7  11  -3 108.621 44.6429   9
   7  11  -3 68.7810 32.2368  17
   7 -11  -2 138.514 50.2799   8
   7 -11  -2 89.1024 47.1752  21
   7  11  -2 124.887 41.0811   9
   7  11  -2 122.107 37.3047  17
   7 -11  -1 341.623 63.5405   8
   7 -11  -1 425.402 65.1365  14
   7 -11  -1 348.173 72.0244  21
  -7  11   1 479.818 70.3691  20
   7  11  -1 450.382 63.9657   9
   7  11  -1 399.821 56.3750  17
   7 -11   0-2.69234 27.4623  14
   7 -11   0 8.81711 33.9658  21
  -7  11   0 23.4352 38.3708  20
   7  11   0 8.46041 27.8543  17
   7 -11   1-15.1312 27.9255  14
   7 -11   1-37.5182 35.5025  21
  -7  11  -1-25.4448 31.7620  20
   7 -11   2 45.5110 35.0673  14
   7 -11   2-32.5647 35.3170  21
  -7  11  -2 73.8774 38.1516  20
   7 -11   3 22.7160 25.7511  14
   7 -11   3-43.9019 24.4582  21
  -7  11  -3-9.75521 26.0030  20
   7 -12  -6 6.02903 26.0152  21
   7  12  -6 30.3978 27.9301   9
   7 -12  -5 49.7657 35.8229  21
   7  12  -5 11.0602 27.9308   9
  -7  12   4 241.222 43.7418  17
   7 -12  -4 183.447 48.0416  21
   7  12  -4 264.537 48.4914   9
   7 -12  -3-39.5378 31.0123  21
   7  12  -3 12.8122 28.5986   9
   7 -12  -3 24.0825 24.6415   8
   7 -12  -2 49.1116 34.3419   8
   7 -12  -2 67.7794 36.2330  21
   7  12  -2 78.7509 33.2104   9
   7  12  -2 49.0151 27.9959  17
   7 -12  -1 48.0131 33.6028   8
   7 -12  -1 8.42266 29.8576  21
   7  12  -1 34.6942 25.9369  17
   7 -12   0 30.8874 29.5640   8
   7 -12   0 15.5926 29.7868  21
  -7  12   0 30.4269 24.5955  20
   7 -12   1 21.5239 26.1029   8
   7 -12   1 10.7614 22.6854  14
   7 -12   1 48.9838 26.8824  21
  -7  12  -1 25.9916 24.5359  20
   7 -13  -3 105.143 31.5356  21
  -7  13   2 72.2420 25.8154  17
  -7  13   1 9.87711 19.9360  17
   8   0 -12 242.101 47.4532   6
   8   0 -11-75.7986 45.0154   6
   8   0 -10-73.2023 54.3822   6
   8   0  -9 353.333 68.7030  15
   8   0  -9 156.383 42.9465   6
   8   0  -8 623.486 94.9828   7
   8   0  -8 497.807 80.6366  11
   8   0  -8 539.810 86.2988   6
   8   0  -7 4.53632 33.3703  15
   8   0  -7 47.9256 51.1067   7
   8   0  -7-29.8806 38.5072  13
   8   0  -7 37.5804 41.2617  11
   8   0  -7-114.548 64.5341   6
   8   0  -6 1.26507 45.1492   7
   8   0  -6 16.9928 37.0120  11
   8   0  -6 8.67701 49.7337   6
   8   0  -5 83.8529 44.2555  11
   8   0  -5 13.6242 41.2955   6
   8   0  -4 1571.66 134.046   7
   8   0  -4 1536.25 125.277  11
   8   0  -4 1603.62 134.567   6
   8   0  -4 1673.81 125.315   9
   8   0  -3 68.0608 33.2861  11
   8   0  -3 24.4279 44.6019   7
  -8   0   3 73.9756 79.7460   2
   8   0  -3 160.431 65.4551   6
   8   0  -2-12.5855 42.9386   7
  -8   0   2 130.319 109.753   2
   8   0  -2 124.663 65.9572   6
   8   0  -2 8.43161 35.8453  11
   8   0  -1 416.287 74.2093   7
  -8   0   1 726.038 182.696   2
   8   0  -1 596.569 87.0492  11
   8   0   0 861.704 105.267   7
  -8   0   0 881.650 208.532   2
   8   0   0 837.714 106.410  11
   8   0   1 31.6700 41.0931   7
  -8   0  -1-50.0844 120.692   2
   8   0   1-33.2540 45.2741  11
   8   0   2 41.9013 50.3339   7
   8   0   2 66.0124 45.6388  11
   8   0   3 75.2124 61.6248   7
   8   0   4 671.419 105.961   7
   8   0   5 132.410 66.0074   7
   8   0   6 5.43084 37.8368   7
   8   0   7 195.372 43.6498   7
   8  -1 -12 14.9309 29.3637   6
   8   1 -12 29.1593 29.9611   6
   8  -1 -11 34.7061 34.5150   6
   8   1 -11-43.1374 46.4524   6
   8  -1 -10 1663.37 138.229   6
   8   1 -10 1682.70 138.921   6
   8  -1  -9 445.371 74.7811  15
   8  -1  -9 309.354 60.5311  13
   8   1  -9 381.644 71.4048  12
   8   1  -9 399.164 68.7643  11
   8   1  -9 272.939 62.3063   6
   8   1  -8 46.2791 45.1510   7
   8  -1  -8 133.219 65.6417   7
   8  -1  -8 80.2304 41.2708  15
   8  -1  -8 41.8129 33.8773  13
   8   1  -8-32.3937 40.7302  11
   8  -1  -8 20.1537 56.6461   6
   8   1  -8 44.9494 54.0948   6
   8   1  -7 192.526 57.2125  15
   8  -1  -7 97.8858 32.5318  15
   8   1  -7 108.494 54.7779   7
   8  -1  -7 90.0579 51.1532   7
   8   1  -7 45.1173 42.0057  11
   8  -1  -7 17.4747 48.7287   6
   8   1  -7-25.1591 52.1496   6
   8   1  -6 59.7273 44.4652   7
   8  -1  -6 65.7464 44.4182   7
   8   1  -6 1.08220 42.4181  11
   8  -1  -6 60.4921 40.0100   6
   8   1  -6 75.5661 42.1744   6
   8   1  -5 61.4506 44.7788   7
   8  -1  -5 247.096 56.1680   7
   8  -1  -5 352.469 67.7767  11
   8   1  -5 285.444 67.7006  11
   8  -1  -5 300.831 70.2485   6
   8   1  -5 244.894 60.3581   6
   8   1  -5 230.568 53.8638   9
   8   1  -4 9664.33 324.040   7
   8  -1  -4 10481.1 335.920   7
  -8  -1   4 10719.4 618.428   2
   8  -1  -4 10983.1 322.999  11
   8   1  -4 10368.9 332.219  11
   8  -1  -4 9873.80 330.416   6
   8   1  -4 10685.2 335.944   6
   8   1  -4 10650.6 325.414   9
   8   1  -3 32.8717 36.4790   7
   8  -1  -3 33.5378 33.4139   7
  -8  -1   3 123.963 81.9170   2
   8  -1  -3 33.2280 45.4639   6
   8   1  -3 123.662 61.3894   6
   8  -1  -3-26.4153 35.2390  11
   8   1  -3 22.4223 42.0199  11
   8   1  -3 46.8792 36.6842   9
   8  -1  -2 250.678 61.5896   7
   8   1  -2 265.469 65.6839   7
  -8   1   2 273.453 127.292   2
  -8  -1   2 287.405 131.025   2
   8   1  -2 326.605 76.6559   6
   8  -1  -2 342.702 81.0592   6
   8  -1  -2 319.953 69.6169  11
   8   1  -2 226.604 56.8911  11
   8   1  -1 775.510 96.2881   7
   8  -1  -1 776.713 96.5993   7
  -8   1   1 813.963 188.711   2
   8  -1  -1 880.103 104.227  11
  -8  -1   1 774.120 178.168   2
   8   1  -1 617.443 92.5345  11
  -8   1   0 5430.80 475.617   2
   8  -1   0 4816.75 240.513   7
   8   1   0 5187.09 244.111   7
   8  -1   0 5119.23 243.044  11
   8   1   0 5145.69 248.099  11
   8  -1   1 21.4550 51.0107   7
   8   1   1 48.9941 49.3805   7
  -8   1  -1 29.0870 76.4301   2
  -8  -1  -1 123.718 103.204   2
   8  -1   1 77.6455 49.2778  11
   8   1   1 129.669 62.1410  11
   8  -1   2 135.676 63.8001   7
   8   1   2 124.486 66.0184   7
   8  -1   2 198.537 71.8086  11
   8   1   2 43.0779 56.3955  11
   8  -1   3 887.899 113.526   7
   8   1   3 918.816 120.761   7
   8   1   3 877.835 119.718  11
   8  -1   4 256.675 81.3671   7
   8   1   4 211.066 66.6188   7
   8  -1   5 233.313 73.0387   7
   8   1   5 192.386 66.2814   7
   8  -1   6 92.1034 45.3385   7
   8   1   6 32.3362 39.0454   7
   8  -1   7-30.0366 28.3121   7
   8   1   7 74.8039 37.3889   7
   8  -1   7 24.1473 24.8277  10
   8  -2 -12-14.2494 25.1704   6
   8   2 -12 20.5298 28.9978   6
   8  -2 -11 92.5146 38.6704  15
   8   2 -11 25.9130 27.2129  11
   8  -2 -11 42.2523 35.1732   6
   8   2 -11 25.4776 33.7765   6
   8  -2 -10 2762.74 167.927  15
   8   2 -10 2449.31 149.401  11
   8  -2 -10 2170.16 148.760   6
   8   2 -10 2281.90 156.916   6
   8  -2  -9 137.793 45.4478  15
   8  -2  -9 52.4372 37.5284  13
   8   2  -9 92.4872 47.9953  11
   8  -2  -9 36.8886 42.5614   6
   8   2  -9-3.64917 53.3039   6
   8   2  -8 33.6352 43.8026   7
   8  -2  -8 20.6217 45.5636   7
   8  -2  -8-42.0342 38.8999  15
   8  -2  -8 20.6248 31.1701  13
   8   2  -8-54.5913 44.8119  11
   8  -2  -8-41.5677 54.8509   6
   8   2  -8-80.1108 57.5649   6
   8  -2  -7 194.493 47.9184  15
   8   2  -7 170.043 54.5064   7
   8  -2  -7 198.534 59.7631   7
   8   2  -7 195.404 54.7235  11
   8  -2  -7 100.782 54.2862   6
   8   2  -7 57.3991 44.3887   6
   8   2  -6 2353.09 155.262   7
   8  -2  -6 2298.81 163.394   7
   8   2  -6 2616.53 168.409  11
   8  -2  -6 2321.10 164.292   6
   8   2  -6 2442.79 166.077   6
   8   2  -6 2699.66 160.096   9
   8   2  -5 45.0865 44.8886   7
   8  -2  -5 35.9443 46.5841   7
   8  -2  -5 144.164 68.0540   6
   8   2  -5 18.8821 51.4769  11
   8   2  -5 23.9834 47.4733   6
   8   2  -5 99.2147 45.9646   9
   8   2  -4 1788.80 137.983   7
   8  -2  -4 1730.68 142.827   7
  -8  -2   4 1602.34 257.021   2
   8   2  -4 1607.62 138.628  11
   8  -2  -4 1918.41 149.735   6
   8   2  -4 1985.12 149.230   6
   8   2  -4 1668.72 132.927   9
   8  -2  -3 756.481 97.6988   7
   8   2  -3 762.295 89.7089   7
   8  -2  -3 808.085 90.6688  11
   8   2  -3 822.048 97.3576  11
   8  -2  -3 706.062 93.5576   6
   8   2  -3 738.835 92.2329   6
  -8  -2   3 708.139 187.598   2
   8   2  -3 734.345 92.6413   9
   8   2  -2 115.002 42.4092   7
   8  -2  -2 111.093 41.8085   7
   8   2  -2 218.079 70.0985   6
   8  -2  -2 205.718 66.3206   6
   8  -2  -2 84.5783 45.9906  11
  -8  -2   2 153.392 100.814   2
   8   2  -2 152.507 51.5663  11
   8   2  -2 138.793 51.0399   9
   8  -2  -1 36.4167 42.3828   7
   8   2  -1 4.26724 48.8149   7
  -8   2   1 73.5890 61.9851   2
  -8  -2   1 57.3830 72.7274   2
   8  -2  -1 49.6687 46.1873  11
   8   2  -1 66.2586 41.4627  11
  -8   2   0 2231.36 303.832   2
   8  -2   0 2220.37 165.891   7
   8   2   0 2470.03 167.197   7
  -8  -2   0 2751.24 361.343   2
   8  -2   0 2806.00 184.755  11
   8   2   0 2468.54 174.985  11
  -8   2  -1-6.09017 73.5315   2
   8  -2   1 1.47736 40.3263   7
   8   2   1 52.3706 46.7513   7
  -8  -2  -1-30.4947 74.6954   2
   8  -2   1 29.4943 44.2718  11
   8   2   1-8.00262 43.9452  11
   8  -2   2 36.2271 49.1412   7
   8   2   2 17.9286 40.6193   7
   8   2   2 14.0435 47.4369  11
   8  -2   3 47.3056 58.8719   7
   8   2   3 91.4977 52.1754   7
   8   2   3 42.3871 47.6965  11
   8  -2   4 187.268 69.0619   7
   8   2   4 215.297 64.7019   7
   8  -2   5 495.355 79.9979   7
   8   2   5 493.645 84.0136   7
   8  -2   6 91.8698 45.4612   7
   8   2   6 38.1657 33.2071   7
   8  -2   7-46.0867 29.2261   7
   8   2   7-12.4904 29.4774   7
   8  -2   7 32.0377 27.5537  10
   8  -3 -11 48.1271 34.7182  15
   8  -3 -11 34.9662 36.1093   6
   8   3 -11 14.7445 30.9135  11
   8  -3 -10 1470.14 123.429  15
   8   3 -10 1240.04 107.332  11
   8  -3 -10 1266.10 114.420   6
   8   3 -10 1428.70 117.124   6
   8  -3  -9-20.7689 39.8540  15
   8  -3  -9 23.9907 32.5023  13
   8  -3  -9 23.3599 39.3144   6
   8   3  -9 36.8130 42.4917  11
   8   3  -9-25.6971 52.5701   6
   8  -3  -8 821.964 101.405   7
   8  -3  -8 916.772 104.013  15
   8  -3  -8 766.351 87.8626  13
   8   3  -8 895.974 102.258  11
   8   3  -8 834.475 98.5013   6
   8  -3  -8 764.094 94.7414   6
   8   3  -7 182.147 55.8639   7
   8  -3  -7 101.142 59.2330   7
   8  -3  -7 23.5321 30.5468  15
   8  -3  -7-48.2007 49.2202  13
   8  -3  -7 13.7202 42.9794   6
   8   3  -7 57.5998 44.4516  11
   8   3  -7-36.3972 49.4118   6
   8   3  -7 54.9554 38.6632   9
   8   3  -6 800.460 94.2296   7
   8  -3  -6 813.593 106.028   7
   8  -3  -6 714.772 100.848   6
   8   3  -6 735.636 94.7551   6
   8   3  -6 770.834 100.476  11
   8   3  -6 954.567 104.870   9
   8   3  -5 521.812 77.7466   7
   8  -3  -5 531.708 81.1658   7
   8   3  -5 720.857 95.7580   6
   8  -3  -5 607.482 92.8833   6
   8   3  -5 676.207 97.5750  11
  -8  -3   5 808.438 206.127   2
   8   3  -5 783.921 94.5060   9
   8   3  -4 20357.4 476.916   7
   8  -3  -4 20566.1 499.118   7
  -8  -3   4 20785.1 942.348   2
   8   3  -4 19981.2 496.024  11
   8  -3  -4 19314.3 490.484   6
   8   3  -4 20133.4 488.248   9
   8   3  -3 14.5055 35.0554   7
   8  -3  -3 22.9859 39.1385   7
   8  -3  -3 83.0977 54.8917   6
   8   3  -3 99.8915 54.5775   6
   8   3  -3 103.158 55.6791  11
  -8  -3   3 44.7942 76.5285   2
   8  -3  -3-27.5559 38.0853  21
   8   3  -3 144.957 53.4139   9
   8   3  -2-43.9218 50.2671   7
   8  -3  -2 1.17195 41.4878   7
   8  -3  -2 147.675 63.2470   6
   8   3  -2 26.9722 47.9544  11
  -8  -3   2 68.8710 64.7154   2
   8   3  -2 64.6988 43.5394   9
  -8   3   2 110.925 76.4629   3
   8  -3  -1 675.997 93.8117   7
   8   3  -1 705.358 91.6611   7
   8  -3  -1 982.248 107.742  11
  -8  -3   1 558.360 169.821   2
   8   3  -1 651.565 95.2500  11
   8   3  -1 640.193 87.4212   9
  -8   3   1 837.869 200.334   3
  -8   3   0 2090.79 294.549   2
   8  -3   0 2147.79 162.213   7
   8   3   0 2145.65 154.649   7
  -8  -3   0 2271.33 346.660   2
   8  -3   0 2708.42 174.453  11
   8   3   0 2272.10 168.237  11
  -8   3   0 2666.67 337.462   3
   8  -3   1 90.2178 52.4220   7
   8   3   1 95.9804 56.6268   7
   8  -3   1 63.8466 52.2775  11
   8   3   1 74.4034 49.8957  11
   8  -3   2 66.4157 54.0367   7
   8   3   2 61.7836 60.2691   7
   8   3   2 44.6013 53.0204  11
   8  -3   3 158.274 60.8899   7
   8   3   3 54.6481 43.4704   7
   8   3   3 46.4424 49.3019  11
   8  -3   4 53.0048 45.6964   7
   8   3   4 128.845 55.7137   7
  -8   3  -4-9.73352 39.9572  20
   8  -3   5 332.713 66.7287   7
   8   3   5 329.196 67.7224   7
   8  -3   6 86.4761 44.8447   7
   8   3   6 42.8859 35.6175   7
   8  -3   6 54.6690 33.0954  10
   8  -3   7 35.6773 23.9808  10
   8  -4 -11 84.6177 38.4955  15
   8  -4 -11 53.1488 34.1848   6
   8   4 -11-25.7922 30.6817  11
   8   4 -11-3.23354 29.0202   6
   8  -4 -10 19.2498 31.4764  15
   8  -4 -10 49.3103 35.4210   6
   8   4 -10-10.2707 38.6758  11
   8   4 -10 5.95581 36.0985   6
   8  -4  -9 85.7495 37.1969  15
   8  -4  -9 118.092 48.0226  13
   8  -4  -9 63.4441 45.3981   6
   8   4  -9 78.9494 44.7656  11
   8   4  -9 65.8935 42.9844   6
   8  -4  -8 376.172 68.2640  15
   8  -4  -8 285.852 60.4055  13
   8  -4  -8 263.377 66.5763   6
   8   4  -8 236.452 57.4825  11
   8   4  -8 302.603 64.3579   6
   8   4  -7 121.948 44.8601   7
   8  -4  -7 119.162 54.7538   7
   8  -4  -7 42.6053 35.6942  13
   8  -4  -7 151.312 54.7373   6
   8   4  -7 112.263 50.1142  11
   8   4  -7 153.152 52.9486   6
   8   4  -7 135.942 52.5917   9
   8   4  -6 180.008 52.3423   7
   8  -4  -6 151.717 52.8253   7
   8  -4  -6 176.940 57.8897   6
   8   4  -6 163.944 54.5786   6
   8   4  -6 216.977 54.6009  11
   8   4  -6 155.034 46.7608   9
   8   4  -5 133.130 52.0565   7
   8  -4  -5 159.077 53.2668   7
   8  -4  -5 274.235 74.1033   6
   8   4  -5 62.2033 48.3984  11
   8  -4  -5 122.666 60.0395  21
   8   4  -5 171.165 54.6925   9
   8  -4  -4 670.522 101.117   7
   8   4  -4 535.170 71.6355   7
   8  -4  -4 699.189 97.9205   6
   8   4  -4 688.769 93.7346  11
   8  -4  -4 484.359 82.2089  21
  -8  -4   4 527.638 180.413   2
   8   4  -4 551.192 85.5396   9
   8   4  -3 2661.41 162.455   7
   8  -4  -3 2661.71 173.929   7
   8  -4  -3 2755.32 187.160  21
  -8  -4   3 2985.25 358.897   2
   8   4  -3 2540.60 168.251  11
   8  -4  -3 2712.61 178.567   6
   8   4  -3 2578.15 170.994   9
   8   4  -2 375.491 68.6094   7
   8  -4  -2 501.563 78.7781   7
   8   4  -2 411.351 76.2970  11
  -8  -4   2 454.136 162.083   2
   8   4  -2 419.435 70.2628   9
   8  -4  -1 176.137 58.5198   7
   8   4  -1 149.296 52.9327   7
   8   4  -1 150.508 56.1487  11
  -8  -4   1 200.691 105.714   2
   8   4  -1 114.704 49.2803   9
  -8   4   1 71.8384 85.0724   3
   8  -4   0 52.6530 37.8770   7
   8   4   0 49.0264 35.1347   7
   8   4   0 107.348 48.7536  11
   8  -4   0 157.208 46.6695  10
   8  -4   1 119.875 51.6083   7
   8   4   1 94.2353 47.9715   7
   8   4   1 138.857 60.7550  11
   8  -4   2 24.5021 40.7145   7
   8   4   2-2.54417 41.5428   7
   8   4   2 96.4911 59.9525  11
   8  -4   3 84.6025 46.9076   7
   8   4   3 92.6172 47.0239   7
   8   4   3 40.0720 47.9627  11
   8  -4   4 100.074 43.7141   7
   8   4   4 151.584 52.3674   7
   8  -4   4 108.282 44.2235  10
  -8   4  -4 78.1578 52.1740  20
   8  -4   5 31.2447 35.0518   7
   8   4   5-15.5750 32.7053   7
  -8   4  -5 66.5435 41.6474  12
   8  -4   5 10.7520 32.4101  10
   8  -4   6-12.7575 30.9508   7
   8   4   6-16.9037 28.8310   7
   8  -4   6-12.4665 24.5462  10
   8  -5 -11-0.24475 26.9668  15
   8   5 -11-39.1767 30.0676  11
   8  -5 -10 906.326 89.6645  15
   8   5 -10 957.454 94.1669  11
   8  -5 -10 957.324 92.0674   6
   8  -5  -9 106.630 42.4607  15
   8  -5  -9 175.391 57.3330  13
   8  -5  -9 89.1933 43.8711   6
   8   5  -9 41.0893 39.2730  11
   8  -5  -8 51.4124 37.5390  15
   8  -5  -8 142.630 52.3750  13
   8  -5  -8 122.621 52.6137   6
   8   5  -8 53.4952 39.4782  11
   8   5  -8 135.380 42.1793   9
   8  -5  -7 32.7857 43.4729   7
   8  -5  -7-10.1973 39.0587  13
   8  -5  -7 118.604 58.2383   6
   8   5  -7-7.13794 50.5988  11
   8  -5  -7 44.2325 43.7329  21
   8   5  -7 78.6224 38.8950   9
   8  -5  -6 158.560 60.2067   7
   8  -5  -6 153.564 63.0841   6
   8   5  -6 74.2935 49.8476  11
   8  -5  -6 27.2167 36.4369  21
   8   5  -6 64.6541 37.2881   9
   8  -5  -5 144.393 46.6671   7
   8  -5  -5 139.727 53.1507   6
   8   5  -5 269.360 66.1746  11
   8  -5  -5 180.769 64.6266  21
   8   5  -5 132.021 46.1315   9
   8  -5  -4 4207.82 208.030   7
   8   5  -4 3970.65 213.245  11
   8  -5  -4 3799.33 206.987   6
   8  -5  -4 4230.67 224.460  21
   8   5  -4 3670.96 205.554   9
   8  -5  -3 60.2938 50.9678   7
   8  -5  -3 99.6352 59.2241   6
   8   5  -3 53.7025 48.8771  11
   8  -5  -3 80.4453 46.3965  21
   8   5  -3 52.0745 46.4656   9
   8  -5  -2 399.786 75.1905   7
   8   5  -2 267.865 63.3512  11
   8   5  -2 278.919 69.3984   9
   8  -5  -1 408.072 71.5572   7
   8   5  -1 456.812 81.2474  11
   8  -5  -1 617.706 78.5706  10
   8   5  -1 435.013 74.6627   9
   8  -5   0 2302.49 159.739   7
   8   5   0 2020.87 161.101  11
   8  -5   0 2422.03 153.176  10
   8  -5   1 173.812 61.0461   7
   8   5   1 175.137 63.9230  11
   8  -5   1 183.243 53.3311  10
   8  -5   2 81.1891 50.1859   7
   8   5   2 56.4640 51.8029  11
   8  -5   2 69.2248 38.4370  10
   8  -5   3 66.4870 39.6353   7
   8   5   3 77.2518 49.7853  11
   8  -5   3 151.581 55.4799  10
  -8   5  -3 129.930 57.4833  20
   8  -5   4-41.1137 43.5899   7
   8  -5   4 39.1019 31.7477  10
  -8   5  -4 54.9778 45.7449  20
   8  -5   5 35.8659 34.4456   7
  -8   5  -5 38.1829 37.3224  12
   8  -5   5 48.3339 34.2607  10
  -8   5  -5-26.8812 29.2181  20
  -8   5  -6-5.18237 19.6618  12
   8  -5   6 44.0969 23.6992  10
   8  -6 -11 146.145 33.0900  15
   8   6 -11 154.793 37.9918  11
   8  -6 -10 2082.20 130.143  15
   8   6 -10 2402.24 136.522  11
   8  -6  -9-5.64799 28.7151  15
   8  -6  -9 59.8267 43.9292  13
   8  -6  -9 49.7236 44.7809   6
   8   6  -9-47.1561 40.4191  11
   8  -6  -8 97.3974 51.6804  13
   8  -6  -8 79.7688 46.0938   6
   8   6  -8-61.6430 40.0449  11
   8  -6  -8-8.97413 29.8165  21
   8   6  -8 49.1824 33.4346   9
   8  -6  -7-17.6406 37.6537  13
   8  -6  -7 76.6044 50.6532   6
   8   6  -7-105.016 54.5536  11
   8  -6  -7 41.9717 36.6707  21
   8   6  -7-13.5847 42.0277   9
   8  -6  -6 3253.61 182.622   7
   8  -6  -6 2807.21 171.024  13
   8   6  -6 3175.88 191.642  11
   8  -6  -6 3374.32 188.026   6
   8  -6  -6 3246.81 191.284  21
   8   6  -6 3143.23 184.458   9
   8  -6  -5 46.3306 40.3580   7
   8  -6  -5 67.7836 51.1755   6
   8   6  -5 65.1064 49.9805  11
   8  -6  -5 4.51947 35.3783  21
   8   6  -5 0.43004 37.3899   9
   8  -6  -4 1528.51 129.241   7
   8  -6  -4 1475.59 136.707  21
   8   6  -4 1184.65 126.791  11
   8  -6  -4 1473.39 133.185   6
   8   6  -4 1298.60 129.389   9
   8  -6  -3 231.402 55.3029   7
   8   6  -3 207.094 61.1919  11
   8  -6  -3 151.709 63.8592  21
   8   6  -3 222.093 64.2878   9
   8  -6  -2 917.142 102.688   7
   8   6  -2 646.804 89.0238  11
   8  -6  -2 584.113 95.3312  21
   8   6  -2 795.128 98.1882   9
   8  -6  -1 153.676 52.7928   7
   8   6  -1 128.394 56.3774  11
   8  -6  -1 73.9739 37.4633  10
   8   6  -1 55.8502 49.7352   9
   8  -6   0 757.550 95.4974   7
   8   6   0 910.826 110.953  11
   8  -6   0 928.865 101.592  10
   8  -6   1 545.685 81.2326   7
   8   6   1 602.479 92.7480  11
   8  -6   1 550.670 79.0135  10
   8  -6   2 91.8853 52.5797   7
   8   6   2 136.965 60.1930  11
   8  -6   2 204.550 50.9811  10
   8  -6   3 297.586 59.9314  10
  -8   6  -3 175.107 60.7728  20
   8  -6   4 280.454 59.5797  10
  -8   6  -4 133.136 48.3631  20
  -8   6  -5 448.143 66.7262  12
  -8   6  -5 331.686 55.7808  20
   8  -6   6 126.123 30.8671  10
   8  -7 -10 202.970 41.9288  15
   8   7 -10 328.150 54.2369  11
   8  -7  -9-12.7368 30.6701  15
   8   7  -9 13.4908 36.9916  11
   8   7  -9-5.40703 26.5176   9
   8  -7  -8 643.292 82.3924  13
   8   7  -8 635.043 80.6402  11
   8  -7  -8 571.718 71.0070  21
   8   7  -8 654.043 78.7405   9
   8  -7  -7-7.24502 38.0785  13
   8   7  -7-16.5076 46.0776  11
   8  -7  -7 44.7811 40.7100  21
   8   7  -7 5.81910 39.6958   9
   8  -7  -6 306.397 61.4354  13
   8  -7  -6 552.394 86.5889   6
   8   7  -6 399.073 71.0113  11
   8  -7  -6 441.653 73.7124  21
   8   7  -6 365.412 67.6001   9
   8  -7  -5 1973.85 157.946  21
   8   7  -5 1981.00 152.456  11
   8   7  -5 1871.28 147.340   9
   8   7  -4 11860.8 368.381  11
   8  -7  -4 12317.1 401.417  21
   8   7  -4 11858.8 377.413   9
   8   7  -3 0.98549 40.2129  11
   8  -7  -3 11.1983 42.8638  21
   8   7  -3 31.4366 36.5445   9
   8   7  -2 58.7391 41.4820  11
   8  -7  -2-0.10174 40.3293  21
   8   7  -2 20.1080 35.6581   9
   8   7  -1 1506.50 133.856  11
   8  -7  -1 1633.95 124.044  10
   8   7  -1 1346.10 126.852   9
   8   7   0 472.466 83.4882  11
   8  -7   0 437.951 69.1917  10
   8   7   1 76.7051 54.4407  11
   8  -7   1 52.2589 40.5912  10
   8   7   2 44.7381 40.4455  11
   8  -7   2-11.5630 34.7313  10
   8  -7   3 30.0563 36.9439  10
  -8   7  -3 51.1034 42.8188  20
   8  -7   4 48.6118 28.1301  10
  -8   7  -4-25.6939 37.0176  20
  -8   7  -5 104.411 39.9242  12
   8  -7   5 192.884 40.9919  10
  -8   7  -5 83.4384 31.5646  20
   8   8 -10 40.1502 28.3890  11
   8  -8  -9 23.4684 22.6844  15
   8   8  -9 37.2787 33.7320  11
   8  -8  -9-49.5232 30.3052  21
   8   8  -9 10.2929 24.6748   9
   8  -8  -8 124.415 46.8679  13
   8   8  -8 48.1264 38.8722  11
   8  -8  -8 29.5666 30.3379  21
   8   8  -8 108.191 39.9332   9
   8  -8  -7 21.3936 35.1345  13
   8   8  -7 25.4176 35.9080  11
   8  -8  -7 68.4959 38.3228  21
   8   8  -7 17.8272 32.6533   9
   8  -8  -6 47.4677 33.5628  13
   8   8  -6 86.2936 53.2783  11
   8  -8  -6 99.2202 43.3956  21
   8   8  -6 84.3351 42.0943   9
   8  -8  -5 232.577 54.3855  13
   8   8  -5 158.985 47.9532  11
   8  -8  -5 161.964 54.2448  21
   8   8  -5 172.442 53.8724   9
   8   8  -4 86.8619 46.7577  11
   8  -8  -4 61.9338 46.9793  21
   8   8  -4 56.3970 49.8127   9
   8   8  -3 1364.00 122.913  11
   8  -8  -3 1584.25 147.983  21
   8   8  -3 1255.94 119.917   9
   8   8  -2 229.908 57.5463  11
   8  -8  -2 136.530 64.7232  21
   8   8  -2 211.928 56.5205   9
   8   8  -1 60.0413 46.7517  11
   8  -8  -1 121.692 57.4851  21
   8  -8  -1 225.489 54.4878  10
   8   8  -1 101.761 39.8204   9
   8  -8   0-14.0349 34.7878  14
   8   8   0 21.8314 41.3307  11
   8  -8   0-3.28961 29.0628  10
  -8   8   0 0.09254 49.3048  20
   8  -8   1 91.3842 39.7926  10
  -8   8  -1 28.3921 54.0547  20
   8  -8   2 15.2535 29.6590  10
  -8   8  -2 24.1062 42.5232  20
   8  -8   3 353.251 58.2912  10
  -8   8  -3 265.179 64.7282  20
   8  -8   4-19.2294 27.8730  10
  -8   8  -4 98.1212 42.1000  20
   8  -8   5 51.9408 24.9171  10
   8   9  -9 57.6884 29.1892  11
   8  -9  -8 385.678 54.7447  13
   8   9  -8 256.610 53.7180  11
   8  -9  -8 212.196 43.0414  21
   8   9  -8 384.662 56.1826   9
   8  -9  -7 80.9985 41.9475  13
   8   9  -7 114.256 43.4028  11
   8  -9  -7 85.0281 43.9546  21
   8   9  -7 139.164 44.7159   9
   8  -9  -6 97.3654 42.8843  13
   8   9  -6 25.8711 36.3603  11
   8  -9  -6 32.8167 39.5769  21
   8   9  -6 32.6441 37.6437   9
   8  -9  -5-30.9517 36.0556  13
   8   9  -5 3.66898 36.2958  11
   8  -9  -5-15.3166 43.5785  21
   8   9  -5-2.86025 32.6236   9
   8  -9  -4 1528.09 116.129  13
   8   9  -4 1692.71 128.116  11
   8  -9  -4 1517.33 135.025  21
   8   9  -4 1683.51 131.102   9
   8  -9  -3 8.44513 29.3704  13
   8   9  -3 43.5091 42.4415  11
   8  -9  -3 26.1719 41.9400  21
  -8   9   3 99.7689 49.4529  20
   8   9  -3 85.0145 48.2902   9
   8   9  -2-17.6051 35.3597  11
   8  -9  -2 14.6818 41.6094  21
  -8   9   2 27.1512 43.7754  20
   8   9  -2-2.13467 36.4568   9
   8  -9  -1 11.8844 48.0736  21
  -8   9   1-29.4557 42.1408  20
   8   9  -1 20.6960 34.0850   9
   8  -9   0 97.0323 39.7466  14
   8  -9   0 94.9070 51.9832  21
   8  -9   0 18.8839 32.8929  10
  -8   9   0 23.6817 35.8830  20
   8  -9   1 93.5921 42.2937  14
   8  -9   1 62.7137 45.4546  21
   8  -9   1 41.0848 33.4547  10
  -8   9  -1 28.4223 48.2376  20
   8  -9   2 111.933 38.8223  14
   8  -9   2 31.6420 43.4242  21
   8  -9   2 113.121 39.0645  10
  -8   9  -2 86.1273 40.3229  20
   8  -9   3 101.921 36.5186  14
   8  -9   3 121.906 45.7464  21
   8  -9   3 103.697 35.0752  10
  -8   9  -3 32.0880 33.1629  20
   8  -9   4 76.9618 31.3371  14
   8  -9   4 27.0717 24.2824  21
   8  -9   4 60.7231 24.1268  10
  -8   9  -4 91.5008 31.3955  20
   8 -10  -8-27.6105 22.0708  21
   8  10  -8 33.7154 24.1075   9
   8  10  -7 27.6238 27.5590  11
   8 -10  -7-44.6555 32.3198  21
   8  10  -7 8.63094 27.9002   9
   8 -10  -6 1219.91 90.4907  13
   8  10  -6 946.329 83.8818  11
   8 -10  -6 1074.90 94.7095  21
   8  10  -6 1200.51 97.9017   9
   8 -10  -5 57.6871 35.6531  13
   8  10  -5 6.92837 30.0154  11
   8 -10  -5 92.4743 43.7517  21
   8  10  -5 77.0556 41.8613   9
   8 -10  -4 481.320 64.8543  13
   8  10  -4 440.255 70.3855  11
   8 -10  -4 412.060 73.9583  21
   8  10  -4 595.388 74.4345   9
   8 -10  -3 125.069 52.2630  21
   8  10  -3 77.5741 40.8053   9
   8 -10  -2 243.632 57.4768  21
  -8  10   2 265.185 61.2518  20
   8  10  -2 354.851 57.1503   9
   8 -10  -1-0.07662 38.1815  21
  -8  10   1 34.8718 38.9821  20
   8 -10   0-14.2312 37.2570  21
  -8  10   0 75.6493 44.2102  20
   8 -10   1 182.738 56.7184  21
  -8  10  -1 229.165 52.7016  20
   8 -10   2 130.508 36.7774  14
   8 -10   2 119.013 42.6060  21
  -8  10  -2 132.605 47.1225  20
   8 -10   3 26.4873 27.4374  21
  -8  10  -3 22.7743 28.2025  20
   8  11  -7 13.2168 22.4621   9
   8 -11  -6 131.445 37.0548  21
   8  11  -6 64.3506 27.7882   9
   8 -11  -5 421.906 61.6007  21
   8  11  -5 595.322 67.3001   9
   8 -11  -4 2233.45 142.863  21
   8  11  -4 3091.01 145.854   9
   8 -11  -3 32.2498 31.6837  21
   8  11  -3 39.8491 33.4651   9
   8 -11  -2 26.8437 39.6617  21
   8  11  -2 74.0129 33.6623   9
   8 -11  -1 155.560 48.6195  21
  -8  11   1 131.303 41.6266  20
   8 -11   0 32.7576 27.6610   8
   8 -11   0 20.9855 32.9727  21
  -8  11   0 54.8326 32.6124  20
   8 -11   1-24.1997 25.7558  21
  -8  11  -1-29.2434 24.3501  20
   8 -12  -4 106.947 33.5966  21
   8 -12  -3 123.393 38.4858  21
   8 -12  -2-14.4054 25.0337  21
   8 -12  -1 18.9836 25.8105  21
   9   0 -11-28.3554 34.0531   6
   9   0 -10 1135.86 108.515   6
   9   0  -9-19.6879 44.2904   6
   9   0  -8 73.4853 53.7685   7
   9   0  -8 29.2845 47.2805   6
   9   0  -7 8.24422 43.9339   7
   9   0  -7-20.5927 36.1449  13
   9   0  -7 27.3943 35.6899  11
   9   0  -7 0.80472 42.5876   6
   9   0  -6 37433.0 742.686   7
   9   0  -6 38626.1 753.449   6
   9   0  -5 1764.92 142.233   7
   9   0  -5 1986.86 144.673  11
   9   0  -5 1876.66 155.170   6
   9   0  -4 11.0889 51.8898   7
   9   0  -4-77.9072 44.0612   6
   9   0  -4-3.69990 37.5672  11
   9   0  -3 1413.70 135.177   7
   9   0  -3 1472.01 132.861  11
   9   0  -3 1535.79 146.961   6
   9   0  -2 1165.87 118.675   7
   9   0  -2 1298.76 121.671  11
   9   0  -1 482.661 86.2586   7
   9   0  -1 555.420 92.0473  11
   9   0   0 17.2962 41.6228   7
   9   0   0 33.0330 43.3541  11
   9   0   1 300.011 66.8051   7
   9   0   1 382.469 88.9127  11
   9   0   2 1174.55 123.757   7
   9   0   2 1065.47 124.148  11
   9   0   3 203.499 65.7817   7
   9   0   4-13.2738 44.3185   7
   9   0   5 1689.29 120.098   7
   9   0   6 154.490 37.7138   7
   9  -1 -11 16.0423 36.5098   6
   9   1 -11 22.8657 33.5290   6
   9  -1 -10 77.3063 38.7378   6
   9   1 -10 19.3237 40.6334   6
   9   1  -9 121.681 44.5382  11
   9  -1  -9 63.1163 41.5486   6
   9   1  -9 8.69811 42.5665   6
   9  -1  -8 47.8940 39.7595  15
   9   1  -8 60.4533 46.7096   7
   9  -1  -8 79.3997 52.1223   7
   9  -1  -8-6.55768 30.6589  13
   9   1  -8 47.9044 36.3741  11
   9  -1  -8 7.18360 44.3811   6
   9   1  -8 0.51371 40.9772   6
   9   1  -7 425.139 81.8255   7
   9  -1  -7 349.990 70.8777   7
   9   1  -7 527.064 79.5849  11
   9  -1  -7 365.788 80.3321   6
   9   1  -7 397.213 76.3846   6
   9   1  -6 558.735 88.6384   7
   9  -1  -6 615.507 100.662   7
   9  -1  -6 757.378 104.413   6
   9   1  -6 628.349 90.5719  11
   9   1  -6 674.865 100.070   6
   9   1  -5 481.213 81.6138   7
   9  -1  -5 481.810 82.0356   7
   9  -1  -5 571.814 82.9281  11
   9  -1  -5 599.897 101.931   6
   9   1  -5 555.922 85.8317  11
   9   1  -5 558.979 94.5785   6
   9   1  -4 12379.7 386.064   7
   9  -1  -4 13452.4 400.637   7
   9   1  -4 13477.1 394.620  11
   9  -1  -4 12847.3 404.112   6
   9   1  -4 13065.6 405.203   6
   9   1  -3 812.206 98.6307   7
   9  -1  -3 714.505 101.723   7
   9  -1  -3 918.316 106.987  11
   9   1  -3 760.705 98.6480  11
   9   1  -3 913.363 110.536   6
   9  -1  -3 780.941 105.369   6
   9   1  -2 14.6074 40.2098   7
   9  -1  -2-25.5289 50.2215   7
   9  -1  -2 17.4323 43.0801  11
   9   1  -2 34.5419 47.2720  11
   9  -1  -1 268.924 65.8899   7
   9   1  -1 321.025 73.7404   7
   9  -1  -1 422.641 77.5148  11
   9   1  -1 381.692 88.2711  11
   9  -1   0-54.4307 63.6259   7
   9   1   0-41.3406 49.1507   7
   9  -1   0 43.1636 48.6076  11
   9   1   0 30.5896 51.8083  11
   9  -1   1-35.7763 58.8097   7
   9   1   1 46.1038 38.8463   7
   9  -1   1 50.0046 43.1336  11
   9   1   1-5.18375 45.9117  11
   9  -1   2 44.9764 49.4828   7
   9   1   2 33.7742 42.8441   7
   9   1   2-4.83313 45.8957  11
   9  -1   3 455.148 84.1101   7
   9   1   3 389.582 73.4544   7
   9  -1   4 229.904 58.9460   7
   9   1   4 286.561 62.1148   7
   9  -1   5 457.555 64.3378   7
   9   1   5 509.985 68.6514   7
   9  -1   6 141.960 35.3208   7
   9   1   6 119.367 37.2014   7
   9  -1   6 184.189 38.3640  10
   9  -2 -11 4.63747 28.9152   6
   9   2 -11-97.1984 40.1546   6
   9   2 -10 153.143 46.5715  11
   9  -2 -10 90.6646 48.3890   6
   9   2 -10 59.9121 37.4845   6
   9  -2  -9 110.070 45.7350  15
   9  -2  -9 53.1610 35.4911  13
   9   2  -9 46.9451 36.0315  11
   9  -2  -9 33.0244 38.6323   6
   9   2  -9 72.4260 46.2413   6
   9   2  -8 137.510 50.6569   7
   9  -2  -8 189.190 54.2560  15
   9  -2  -8 139.468 52.5549   7
   9  -2  -8 95.4687 41.2294  13
   9  -2  -8 136.148 58.9688   6
   9   2  -8 115.212 46.6099  11
   9   2  -8 141.327 57.9891   6
   9   2  -7 152.902 52.8043   7
   9  -2  -7 78.4890 53.8355   7
   9  -2  -7-16.1382 36.0863  13
   9  -2  -7 134.487 58.2287   6
   9   2  -7 111.778 46.9044  11
   9   2  -7 160.000 61.7284   6
   9   2  -6 128.421 56.6474   7
   9  -2  -6 169.369 58.7721   7
   9  -2  -6 221.562 71.5184   6
   9   2  -6 173.119 62.9849   6
   9   2  -6 184.811 62.6715  11
   9   2  -6 123.701 47.8890   9
   9   2  -5 0.48864 48.6391   7
   9  -2  -5 73.3393 42.0540   7
   9  -2  -5 172.367 71.1169   6
   9   2  -5 86.1830 61.2420   6
   9   2  -5 127.912 59.5508  11
   9   2  -5 105.528 48.0816   9
   9   2  -4 289.504 69.4798   7
   9  -2  -4 291.712 69.0217   7
   9   2  -4 242.385 69.8097  11
   9  -2  -4 308.854 76.0067   6
   9   2  -4 230.755 62.5434   6
   9   2  -4 306.759 72.5916   9
   9   2  -3 102.091 50.0360   7
   9  -2  -3 31.1950 40.6419   7
   9   2  -3 216.834 71.6988   6
   9  -2  -3 176.238 69.5406   6
   9  -2  -3 141.453 55.1989  11
   9   2  -3 86.0689 50.0965  11
   9   2  -2 204.905 57.8462   7
   9  -2  -2 145.546 54.7802   7
   9  -2  -2 221.827 68.6081  11
   9   2  -2 226.757 64.1485  11
   9  -2  -1 42.1012 42.0614   7
   9   2  -1 117.484 57.1613   7
   9  -2  -1 121.536 54.3368  11
   9   2  -1 81.9227 52.0202  11
   9  -2   0 42.9266 41.3887   7
   9   2   0-5.39500 50.0950   7
   9  -2   0 68.7019 47.7444  11
   9   2   0 89.5757 58.1852  11
   9  -2   1 28.1064 51.4879   7
   9   2   1 118.401 54.1598   7
   9  -2   1 143.723 58.1071  11
   9   2   1 109.804 63.1669  11
   9  -2   2-61.1172 55.5434   7
   9   2   2-54.0553 50.1732   7
   9   2   2-17.2518 49.1949  11
   9  -2   3 170.441 50.9321   7
   9   2   3 121.291 50.9913   7
   9  -2   4 40.4109 42.6444   7
   9   2   4-11.2835 37.7318   7
   9  -2   5 172.876 46.4298   7
   9   2   5 201.266 47.1135   7
   9  -2   5 261.522 49.4187  10
   9  -2   6 58.1894 25.5477   7
   9  -2   6 110.860 31.4476  10
   9  -3 -11 60.1693 35.4635   6
   9   3 -11 73.2324 31.7012   6
   9  -3 -10 182.816 48.4745  15
   9  -3 -10 188.228 54.2705   6
   9   3 -10 148.987 44.3632  11
   9   3 -10 152.873 45.7430   6
   9  -3  -9 80.2729 35.2459  15
   9  -3  -9 125.293 43.2220  13
   9  -3  -9 104.945 55.3393   6
   9   3  -9 49.8929 41.5294  11
   9   3  -9 32.9944 37.4162   6
   9  -3  -8 561.383 75.2528  15
   9  -3  -8 527.269 87.4794   7
   9  -3  -8 371.486 66.2618  13
   9  -3  -8 571.042 87.2185   6
   9   3  -8 456.424 75.9570  11
   9   3  -8 461.968 78.9844   6
   9   3  -7 61.7737 42.4078   7
   9  -3  -7 68.7353 45.3179   7
   9  -3  -7-63.0904 45.2197  13
   9  -3  -7 53.9698 55.9615   6
   9   3  -7 112.290 50.6998   6
   9   3  -7 68.7833 45.8988  11
   9   3  -6 828.505 95.2498   7
   9  -3  -6 808.865 106.670   7
   9   3  -6 806.464 103.481  11
   9  -3  -6 781.237 109.111   6
   9   3  -6 831.387 102.709   6
   9   3  -6 921.904 104.101   9
   9   3  -5 1005.43 104.420   7
   9  -3  -5 965.200 111.665   7
   9   3  -5 958.709 114.128  11
   9  -3  -5 938.286 114.562   6
   9   3  -5 1133.38 121.908   6
   9   3  -5 966.082 109.915   9
   9   3  -4 13275.6 382.110   7
   9  -3  -4 13606.2 405.997   7
   9   3  -4 12489.6 385.026  11
   9  -3  -4 12428.8 392.352   6
   9   3  -4 13930.2 397.203   6
   9   3  -4 13223.6 393.531   9
   9   3  -3 536.656 81.4662   7
   9  -3  -3 573.867 87.2643   7
   9  -3  -3 612.813 101.571   6
   9   3  -3 485.148 82.8025  11
   9   3  -3 461.529 79.9911   9
   9   3  -2 181.309 50.3157   7
   9  -3  -2 210.070 62.9211   7
   9   3  -2 221.393 66.3988  11
   9   3  -1 80.7832 44.8266   7
   9  -3  -1 95.2544 48.1378   7
   9  -3  -1 70.8723 51.2140  11
   9   3  -1 57.4904 47.6869  11
   9  -3   0 149.929 57.5768   7
   9   3   0 185.187 57.5922   7
   9  -3   0 261.377 66.0069  11
   9   3   0 122.267 66.6145  11
   9  -3   1 26.8928 50.4727   7
   9   3   1 136.477 52.5544   7
   9   3   1 216.026 72.2809  11
   9  -3   2-55.7296 59.4940   7
   9   3   2-10.3388 47.6667   7
   9   3   2 92.4886 59.4539  11
   9  -3   3 337.390 71.3954   7
   9   3   3 329.745 65.6124   7
  -9   3  -3 245.572 63.1949  20
   9  -3   4 266.391 54.7005   7
   9   3   4 176.434 46.6841   7
   9  -3   4 270.819 54.3774  10
   9  -3   5 294.108 50.2109   7
   9   3   5 288.041 49.6183   7
   9  -3   5 375.771 52.9014  10
   9  -4 -11 185.374 37.9821   6
   9  -4 -10 277.277 52.6071  15
   9  -4 -10 288.480 55.8245   6
   9   4 -10 238.820 47.9659   6
   9   4 -10 304.305 52.5892  11
   9  -4  -9 5.19361 27.3476  15
   9  -4  -9 82.6009 44.6594  13
   9  -4  -9 67.2140 46.7332   6
   9   4  -9 55.5569 41.1000   6
   9   4  -9 55.2508 43.5189  11
   9  -4  -8-17.3895 30.7035  15
   9  -4  -8-46.6847 34.2031  13
   9  -4  -8 86.1538 51.9799   6
   9   4  -8 72.5479 48.7409   6
   9   4  -8-7.96100 37.7354  11
   9  -4  -7 291.893 70.2052   7
   9  -4  -7 234.356 48.9021  13
   9  -4  -7 368.755 80.6532   6
   9   4  -7 305.447 66.8720   6
   9   4  -7 296.381 75.9204  11
   9   4  -7 337.110 66.4847   9
   9   4  -6 21135.9 464.426   7
   9  -4  -6 20198.0 502.068   7
   9   4  -6 19031.7 496.789  11
   9  -4  -6 19069.0 496.918   6
   9   4  -6 20715.1 492.377   9
   9   4  -5 1599.86 130.021   7
   9  -4  -5 1474.69 135.246   7
   9   4  -5 1463.08 131.176  11
   9  -4  -5 1494.73 138.513   6
   9   4  -5 1523.30 132.075   9
   9   4  -4 83.0615 40.6170   7
   9  -4  -4-24.7390 45.3956   7
   9   4  -4 19.9701 46.3055  11
   9  -4  -4 68.8956 50.9604  21
   9   4  -4 100.238 49.3010   9
   9   4  -3 1441.27 124.555   7
   9  -4  -3 1400.07 131.938   7
   9   4  -3 1390.95 130.421  11
   9  -4  -3 1189.88 133.706  21
   9   4  -3 1264.54 122.953   9
   9   4  -2 115.619 45.8615   7
   9  -4  -2 26.1288 44.7550   7
   9   4  -2 36.8171 44.6962  11
   9   4  -2 43.9298 45.4953   9
   9   4  -1 269.192 58.9581   7
   9  -4  -1 263.481 62.5098   7
   9   4  -1 238.766 70.7421  11
   9  -4   0 154.053 55.9467   7
   9   4   0 175.553 56.7997   7
   9   4   0 153.485 59.5681  11
   9  -4   0 214.917 51.0032  10
   9  -4   1 123.412 56.0005   7
   9   4   1 80.7652 43.4011   7
   9   4   1 174.612 67.8181  11
   9  -4   1 149.126 47.9399  10
   9  -4   2 303.544 66.2339   7
   9   4   2 250.773 59.8399   7
   9   4   2 281.984 77.2083  11
   9  -4   2 386.788 65.6493  10
   9  -4   3 58.9222 37.2090   7
   9   4   3 108.894 40.7789   7
   9  -4   3 124.724 41.6896  10
  -9   4  -3 122.898 52.9380  20
   9  -4   4 17.6033 34.4426   7
   9   4   4-12.8988 31.9085   7
   9  -4   4 29.6018 30.9190  10
  -9   4  -4-12.2581 32.7398  20
   9  -4   5 523.672 61.5128   7
   9  -4   5 653.102 65.2960  10
   9  -5 -10 13.5216 26.0903  15
   9  -5 -10 34.7405 29.8935   6
   9   5 -10 59.1161 38.0781  11
   9  -5  -9 80.5848 32.2865  15
   9  -5  -9 131.985 48.7769  13
   9  -5  -9 70.8565 36.0287   6
   9   5  -9 52.6534 41.6612  11
   9  -5  -8 303.695 59.0410  13
   9  -5  -8 384.921 70.8453   6
   9   5  -8 513.500 78.2887  11
   9   5  -8 396.112 62.5542   9
   9  -5  -7 634.350 86.1499   7
   9  -5  -7 396.518 67.5493  13
   9  -5  -7 462.491 80.1657   6
   9   5  -7 559.512 82.8574  11
   9   5  -7 571.448 78.9057   9
   9  -5  -6 189.700 58.9150   7
   9  -5  -6 154.444 63.6833   6
   9   5  -6 115.493 63.3682  11
   9   5  -6 189.434 56.2025   9
   9  -5  -5 197.666 60.9131   7
   9  -5  -5 231.943 67.9624   6
   9   5  -5 224.206 68.1602  11
   9  -5  -5 165.049 61.8804  21
   9   5  -5 173.723 57.8432   9
   9  -5  -4 6345.36 265.509   7
   9   5  -4 5743.94 257.150  11
   9  -5  -4 5339.86 263.475  21
   9   5  -4 5800.31 255.012   9
   9  -5  -3 779.655 100.408   7
   9   5  -3 553.792 89.1603  11
   9  -5  -3 560.270 86.1627  21
   9   5  -3 596.374 85.6429   9
   9  -5  -2 113.433 52.1651   7
   9   5  -2 94.5442 49.8690  11
   9  -5  -2 132.513 54.5059  21
   9   5  -2 161.616 54.2711   9
   9  -5  -1 300.236 69.0137   7
   9   5  -1 264.231 72.8565  11
   9  -5   0 113.226 47.2567   7
   9   5   0 100.530 50.9854  11
   9  -5   0 121.197 39.7430  10
   9  -5   1 44.0841 43.5874   7
   9   5   1 62.3913 56.5934  11
   9  -5   1 28.5492 34.0868  10
   9  -5   2-3.55151 36.2325   7
   9   5   2-11.1999 44.8660  11
   9  -5   2 27.0749 31.9431  10
   9  -5   3 89.6998 34.3067  10
  -9   5  -3 49.9890 41.7001  20
   9  -5   4 116.120 40.0606   7
  -9   5  -4 129.260 38.5000  12
   9  -5   4 151.418 40.3054  10
  -9   5  -4 18.0172 30.4103  20
   9  -5   5 269.327 42.0319  10
   9   6 -10 165.090 41.5659  11
   9  -6  -9 68.0346 31.7785  15
   9  -6  -9 111.800 40.8485  13
   9  -6  -9 126.252 42.2452   6
   9   6  -9 103.253 42.1139  11
   9  -6  -8 85.3409 39.0365  13
   9  -6  -8 134.799 48.9202   6
   9   6  -8 63.5002 42.3106  11
   9   6  -8 94.4032 41.5818   9
   9  -6  -7 213.626 47.7840  13
   9  -6  -7 233.899 59.6910   6
   9   6  -7 207.256 59.7053  11
   9   6  -7 260.048 58.4064   9
   9  -6  -6 13.8822 48.4708   7
   9  -6  -6-43.3455 51.1788  13
   9  -6  -6 108.427 57.7372   6
   9   6  -6 88.1150 51.8980  11
   9  -6  -6 35.6079 39.7368  21
   9   6  -6 27.6259 39.7395   9
   9  -6  -5 266.023 60.5599   7
   9   6  -5 240.083 64.2909  11
   9  -6  -5 163.469 57.7914  21
   9   6  -5 278.867 63.9546   9
   9  -6  -4-26.1361 35.6654   7
   9   6  -4 41.2137 48.4198  11
   9  -6  -4 94.9918 55.1432  21
   9   6  -4 1.56303 36.6946   9
   9  -6  -3-4.84735 41.1492   7
   9   6  -3 18.3396 41.9025  11
   9  -6  -3 44.2744 40.9510  21
   9   6  -3 75.5795 43.7828   9
   9  -6  -2 175.221 53.2374   7
   9   6  -2 181.669 58.0593  11
   9  -6  -2 73.8156 43.0664  21
   9   6  -2 155.292 53.7343   9
   9  -6  -1 462.000 77.5233   7
   9   6  -1 404.521 84.0011  11
   9  -6   0 44.8819 33.2911   7
   9   6   0 79.0247 50.1584  11
   9  -6   0 106.024 40.9849  10
   9  -6   1 161.656 56.3566   7
   9   6   1 53.8767 42.4185  11
   9  -6   1 97.6971 42.5966  10
   9  -6   2 41.7118 38.9924   7
   9   6   2-8.48905 41.6864  11
   9  -6   2 28.4330 31.6785  10
  -9   6  -2-17.4953 39.7109  20
   9  -6   3 115.356 39.2209  10
  -9   6  -3 96.1330 39.3139  20
  -9   6  -4 202.549 44.6625  12
  -9   6  -4 73.2259 37.5126  20
   9  -7  -9 232.709 49.2230  13
   9   7  -9 74.5934 30.0804  11
   9  -7  -8 214.695 51.3185  13
   9   7  -8 252.140 52.5564  11
   9   7  -8 220.314 46.2488   9
   9  -7  -7 259.736 54.9419  13
   9   7  -7 302.201 65.2002  11
   9  -7  -7 184.521 48.5674  21
   9   7  -7 252.233 57.4150   9
   9  -7  -6 215.673 51.4914  13
   9   7  -6 262.991 61.5864  11
   9  -7  -6 287.297 61.1713  21
   9   7  -6 359.444 65.9537   9
   9   7  -5 663.860 91.0997  11
   9  -7  -5 758.843 93.7603  21
   9   7  -5 746.759 94.4416   9
   9   7  -4 3443.93 187.259  11
   9  -7  -4 3285.24 195.998  21
   9   7  -4 3196.05 184.685   9
   9   7  -3 151.087 54.1226  11
   9  -7  -3 146.902 56.2305  21
   9   7  -3 81.0455 46.9274   9
   9   7  -2 42.8875 46.1904  11
   9  -7  -2 45.3429 47.0259  21
   9   7  -2 35.8171 42.2132   9
   9   7  -1 11.7687 43.4946  11
   9  -7  -1 0.09309 45.7271  21
   9   7   0 44.1670 46.6294  11
   9  -7   0 20.2883 32.3271  10
   9  -7   1-2.14095 28.4112  10
  -9   7  -1-16.2481 47.1450  20
   9  -7   2 44.5602 33.6922  10
  -9   7  -2 17.2815 35.7950  20
   9  -7   3 44.7268 29.9828  10
  -9   7  -3 32.3420 30.4446  20
   9  -7   4 318.465 44.2928  10
   9   8  -9 79.0441 30.3598  11
   9  -8  -8 72.1430 35.2537  13
   9   8  -8 21.4073 32.7427  11
   9   8  -8 18.5232 25.1798   9
   9  -8  -7 136.066 44.6085  13
   9   8  -7 112.035 45.1202  11
   9  -8  -7 158.488 43.6651  21
   9   8  -7 14.2514 31.2168   9
   9  -8  -6 3310.27 165.881  13
   9   8  -6 3203.98 170.260  11
   9  -8  -6 3221.04 169.394  21
   9   8  -6 3644.71 176.516   9
   9  -8  -5 514.144 67.6930  13
   9   8  -5 486.466 77.6431  11
   9  -8  -5 560.396 78.1942  21
   9   8  -5 664.145 82.5279   9
   9  -8  -4-19.0785 34.2394  13
   9   8  -4-1.68447 35.3141  11
   9  -8  -4 47.2212 43.9347  21
   9   8  -4-11.5685 37.5396   9
   9   8  -3 878.227 98.9099  11
   9  -8  -3 697.114 94.3443  21
   9   8  -3 869.539 97.0411   9
   9   8  -2 305.550 63.8345  11
   9  -8  -2 264.884 68.6502  21
   9   8  -2 314.860 60.8439   9
   9   8  -1 230.332 61.2473  11
   9  -8  -1 100.131 51.2195  21
  -9   8   1 140.110 50.4564  20
   9   8   0 251.476 58.0430  11
   9  -8   0 83.6860 47.6189  21
   9  -8   0 226.819 47.8048  10
  -9   8   0 92.6439 48.8613  20
   9  -8   1 16.0795 42.2902  21
   9  -8   1 54.9200 30.6562  10
  -9   8  -1-39.0207 39.2176  20
   9  -8   2-14.0148 26.3919  14
   9  -8   2 62.6139 41.5619  21
   9  -8   2 65.1393 32.4994  10
  -9   8  -2-8.59840 33.2306  20
   9  -8   3 20.9304 29.2953  21
   9  -8   3-0.93955 22.4803  10
  -9   8  -3-48.8318 31.8076  20
   9   9  -8 87.5510 30.2956  11
   9  -9  -7 209.213 44.2962  13
   9   9  -7 102.688 34.5479  11
   9  -9  -7 81.2109 31.1585  21
   9   9  -7 111.979 36.0772   9
   9  -9  -6 59.1794 33.0183  13
   9   9  -6 40.9808 29.4906  11
   9  -9  -6 48.2117 31.5150  21
   9   9  -6 77.7105 39.5917   9
   9  -9  -5 140.365 42.6290  13
   9   9  -5 81.0653 35.9570  11
   9  -9  -5 137.893 45.8231  21
   9   9  -5 103.784 44.3601   9
   9  -9  -4 2491.71 135.510  13
   9   9  -4 2614.47 150.711  11
   9  -9  -4 2351.95 151.443  21
   9   9  -4 2725.91 153.364   9
   9  -9  -3 17.2781 28.6504  13
   9   9  -3 95.9047 39.6335  11
   9  -9  -3 82.0030 41.1048  21
  -9   9   3 148.075 52.5869  20
   9   9  -3 78.5091 38.9244   9
   9  -9  -2 3.95862 27.9177  13
   9   9  -2 38.0245 36.6731  11
   9  -9  -2-36.4039 37.2530  21
  -9   9   2 32.6230 36.9552  20
   9  -9  -1 117.193 49.0901  21
  -9   9   1 92.8360 48.5507  20
   9  -9   0-39.2611 37.9452  21
  -9   9   0 36.8939 35.9649  20
   9  -9   1-28.4716 32.7219  21
  -9   9  -1-16.7263 31.7208  20
   9  -9   2 33.5111 34.0152  21
  -9   9  -2 4.78401 30.6935  20
   9 -10  -6 71.8859 26.7867  13
   9 -10  -6 92.0016 30.9691  21
   9  10  -6 85.9228 32.2598   9
   9 -10  -5 203.793 38.8451  13
   9 -10  -5 109.804 39.7130  21
   9  10  -5 266.477 48.9730   9
   9 -10  -4 67.7150 30.3929  13
   9 -10  -4-10.9815 31.2307  21
   9  10  -4 69.9574 35.2077   9
   9 -10  -3-11.6813 35.2738  21
   9  10  -3 9.45588 29.8377   9
   9 -10  -2 4.78659 31.4846  21
  -9  10   2-19.6481 34.0826  20
   9 -10  -1 46.5537 31.7072  21
  -9  10   1-20.5017 27.3871  20
   9 -10   0-15.1341 29.0396  21
  -9  10   0-17.7031 29.1647  20
   9 -10   1 11.6665 24.7814  21
  -9  10  -1 14.9599 26.0308  20
   9 -11  -4 185.982 39.7537  21
   9 -11  -3-46.7802 28.4046  21
   9 -11  -2 35.8567 28.0052  21
  10   0 -11 19.2120 28.1708   6
  10   0 -10 176.274 52.6881   6
  10   0  -9 47.6438 39.2849   6
  10   0  -8 152.336 48.5704   7
  10   0  -8 146.998 61.8646   6
  10   0  -7 107.841 52.9234   7
  10   0  -7 73.4089 57.0784   6
  10   0  -6-16.2332 49.2837   7
  10   0  -6 77.1511 57.9840   6
  10   0  -6 11.0060 35.1225  11
  10   0  -5 35.0808 39.7816   7
  10   0  -5 21.5211 39.9267   6
  10   0  -5 36.6614 41.5838  11
  10   0  -4 270.456 67.2028   7
  10   0  -4 278.728 79.5218   6
  10   0  -4 212.373 61.9717  11
  10   0  -3-5.13333 45.5058   7
  10   0  -3 98.6049 58.8471  11
  10   0  -2 35.3509 42.5077   7
  10   0  -2 17.3321 56.2899  11
  10   0  -1 59.3284 51.8568   7
  10   0  -1 54.1423 56.2113  11
  10   0   0 107.516 59.2238   7
  10   0   0 105.800 61.8413  11
  10   0   1 856.480 107.330   7
  10   0   1 688.314 102.056  11
  10   0   2 9.14610 44.3127   7
  10   0   3-22.6655 36.4061   7
  10   0   4 3400.90 157.414   7
  10   1 -11 459.254 55.5479   6
  10  -1 -11 460.234 54.2123   6
  10  -1 -10 352.254 65.7329   6
  10   1 -10 366.730 63.3383   6
  10  -1  -9 62.1916 47.4556   6
  10   1  -9 76.7249 46.1657   6
  10  -1  -8 741.863 93.6327   7
  10   1  -8 579.364 80.2181   7
  10  -1  -8 556.364 70.8621  13
  10   1  -8 710.483 80.9283  11
  10  -1  -8 730.415 96.9131   6
  10   1  -8 648.145 87.3302   6
  10   1  -7 57.9938 45.8283   7
  10  -1  -7 80.6943 50.4337   7
  10  -1  -7-45.0235 39.4601  13
  10  -1  -7 135.813 64.9860   6
  10   1  -7 106.534 57.0521   6
  10   1  -7-38.5783 39.4928  11
  10   1  -6 452.876 82.2915   7
  10  -1  -6 411.641 73.6123   7
  10  -1  -6 433.735 84.7007   6
  10   1  -6 405.787 78.3333   6
  10   1  -6 349.337 65.5162  11
  10   1  -5 137.128 58.5272   7
  10  -1  -5 185.729 52.5484   7
  10  -1  -5 305.597 73.0340   6
  10   1  -5 245.143 69.3673   6
  10   1  -5 195.109 56.9000  11
  10   1  -4 371.716 73.6501   7
  10  -1  -4 391.458 78.6015   7
  10   1  -4 522.871 95.6179   6
  10  -1  -4 581.220 98.3818   6
  10  -1  -4 444.752 79.0117  11
  10   1  -4 360.232 73.5387  11
  10   1  -3 60.8964 47.7149   7
  10  -1  -3 85.2916 49.7775   7
  10  -1  -3 98.0604 50.2380  11
  10   1  -3 83.8773 54.6331  11
  10   1  -2 88.1161 53.1173   7
  10  -1  -2 16.9299 41.2655   7
  10  -1  -2 107.144 56.3549  11
  10   1  -2 124.485 60.5814  11
  10   1  -1 72.7591 41.4432   7
  10  -1  -1 72.1412 52.2541   7
  10  -1  -1 30.1535 49.3177  11
  10   1  -1 60.6196 51.5766  11
  10  -1   0-9.55595 51.3834   7
  10   1   0 84.2468 52.3587   7
  10  -1   0 18.5168 47.0554  11
  10   1   0 49.3205 49.1099  11
  10  -1   1 738.790 101.604   7
  10   1   1 666.306 93.1771   7
  10   1   1 481.940 90.7553  11
  10  -1   2 206.980 55.3811   7
  10   1   2 142.179 52.5566   7
  10  -1   3 118.766 44.0397   7
  10   1   3 69.9608 37.9563   7
  10   1   4 1677.59 106.433   7
  10  -2 -11 47.7555 31.1422   6
  10  -2 -10 1050.82 97.8676   6
  10   2 -10 992.491 87.5811   6
  10  -2  -9 314.177 51.8352  13
  10  -2  -9 400.300 71.4044   6
  10   2  -9 471.347 70.8572   6
  10   2  -9 373.319 56.1075  11
  10  -2  -8 335.494 67.7336   7
  10  -2  -8 159.827 43.1390  13
  10  -2  -8 344.208 76.0168   6
  10   2  -8 410.996 73.1090   6
  10   2  -8 282.313 60.6930  11
  10   2  -7 30.6587 42.5216   7
  10  -2  -7 151.835 53.9643   7
  10  -2  -7-26.4438 45.0128  13
  10  -2  -7 25.6412 49.1748   6
  10   2  -7 140.979 63.4971   6
  10   2  -7 56.1150 39.9258  11
  10   2  -6 2042.68 145.987   7
  10  -2  -6 1968.21 156.142   7
  10   2  -6 1890.71 143.549  11
  10  -2  -6 1808.23 153.865   6
  10   2  -6 1905.01 149.998   6
  10   2  -5 1870.98 141.770   7
  10  -2  -5 1850.47 144.415   7
  10   2  -5 1632.48 138.018  11
  10  -2  -5 1791.50 154.628   6
  10   2  -5 2054.30 149.839   6
  10   2  -4 5.29791 38.6882   7
  10  -2  -4 51.0951 53.9027   7
  10  -2  -4 167.893 66.1828   6
  10   2  -4 64.0366 47.6325  11
  10   2  -3 84.3026 53.0595   7
  10  -2  -3 187.229 58.6860   7
  10   2  -3 213.192 70.6858  11
  10   2  -2 64.7624 39.0589   7
  10  -2  -2 13.8255 47.4145   7
  10  -2  -2 95.6058 49.0382  11
  10   2  -2 36.6803 51.7852  11
  10   2  -1 280.375 67.0054   7
  10  -2  -1 206.141 64.6592   7
  10  -2  -1 138.033 55.1927  11
  10   2  -1 163.556 64.1641  11
  10   2   0 76.3613 52.3817   7
  10  -2   0 41.3356 44.9180   7
  10  -2   0 21.2623 53.4706  11
  10   2   0 6.03087 50.1060  11
  10  -2   1 646.546 96.9466   7
  10   2   1 625.492 88.2991   7
  10   2   1 445.530 94.7777  11
  10   2   2 63.5284 42.4913   7
  10  -2   2 76.4965 36.8968  10
  10  -2   3 73.1898 44.6065   7
  10   2   3 106.697 40.3087   7
  10  -2   3 20.0288 31.8401  10
  10  -2   4 62.1216 34.2476   7
  10   2   4 72.2675 36.9675   7
  10  -2   4 28.5607 22.7729  10
  10  -3 -10 229.692 45.0465   6
  10   3 -10 166.986 39.1327   6
  10   3 -10 188.633 38.1703  11
  10  -3  -9 63.3696 35.0024  13
  10  -3  -9-23.7015 40.7989   6
  10   3  -9 53.8773 44.5003   6
  10   3  -9 51.2629 34.9147  11
  10  -3  -8 143.536 54.4963   7
  10  -3  -8 75.4849 35.8844  13
  10  -3  -8 108.644 45.5096   6
  10   3  -8 165.255 57.7689   6
  10   3  -8 170.063 51.8788  11
  10  -3  -7 630.953 89.2355   7
  10   3  -7 522.246 70.7580   7
  10  -3  -7 520.147 71.6738  13
  10  -3  -7 679.402 93.5663   6
  10   3  -7 681.309 84.5420   6
  10   3  -7 646.587 84.7482  11
  10   3  -6 280.722 63.0397   7
  10  -3  -6 281.269 69.1201   7
  10  -3  -6 287.119 74.0544   6
  10   3  -6 241.214 62.5297   6
  10   3  -6 245.271 62.3871  11
  10   3  -5 367.873 68.0799   7
  10  -3  -5 366.095 73.8806   7
  10   3  -5 411.147 76.9814   6
  10  -3  -5 439.037 92.1386   6
  10   3  -5 272.363 63.6065  11
  10   3  -4-27.6041 38.9730   7
  10  -3  -4-118.164 64.5642   7
  10   3  -4-6.54466 41.3137  11
  10   3  -3 43.0680 45.3557   7
  10  -3  -3 25.0595 46.5920   7
  10   3  -3-22.2746 46.4517  11
  10   3  -2-32.9384 40.2308   7
  10  -3  -2-70.7116 51.7025   7
  10   3  -2 12.7798 51.4430  11
  10   3  -1-25.8650 39.0859   7
  10  -3  -1 51.3963 43.7487   7
  10   3  -1 75.1867 56.3428  11
  10   3   0 779.011 95.6712   7
  10  -3   0 767.958 99.1197   7
  10   3   0 597.946 101.397  11
  10   3   1 625.131 84.1677   7
  10  -3   1 642.049 90.4194   7
  10   3   1 517.502 93.2957  11
  10  -3   1 851.369 86.3250  10
  10  -3   2 14.3650 39.9348   7
  10   3   2 62.2940 42.5863   7
  10  -3   2-10.5397 29.6199  10
  10  -3   3 94.7989 40.0133   7
  10   3   3 118.759 42.6823   7
  10  -3   3 50.5944 30.8742  10
  10   3   4 407.115 50.7975   7
  10  -3   4 514.845 55.8386  10
  10  -4 -10 75.4541 34.0705   6
  10   4 -10 58.4947 28.7051  11
  10  -4  -9 187.995 45.3917  13
  10  -4  -9 222.960 51.4281   6
  10   4  -9 292.193 51.3816  11
  10  -4  -8 14.9671 32.4865  13
  10  -4  -8 16.9374 42.4727   6
  10   4  -8 38.6204 40.4715  11
  10  -4  -7 208.526 64.1958   7
  10  -4  -7 49.8455 34.1221  13
  10  -4  -7 177.138 57.7294   6
  10   4  -7 200.660 56.5551  11
  10   4  -7 146.849 46.2562   9
  10  -4  -6 143.240 51.5458   7
  10  -4  -6 284.858 76.2902   6
  10   4  -6 176.309 57.4343  11
  10   4  -6 82.0210 44.7025   9
  10   4  -5 226.808 54.0269   7
  10  -4  -5 142.229 54.6310   7
  10   4  -5 261.026 65.3585  11
  10   4  -5 226.064 57.8110   9
  10   4  -4-8.08061 33.4629   7
  10  -4  -4-16.4758 44.3984   7
  10   4  -4 30.4088 45.9756  11
  10   4  -3 13.5915 33.8852   7
  10  -4  -3 53.0270 48.0631   7
  10   4  -3 26.2069 42.8909  11
  10   4  -2 60.7603 40.1209   7
  10  -4  -2 90.5464 48.8362   7
  10   4  -2 152.556 68.4076  11
  10  -4  -2 61.1942 45.5416  21
  10   4  -1 20.8574 34.7439   7
  10  -4  -1 27.7597 43.1180   7
  10   4  -1 40.3956 50.5943  11
  10   4   0 378.891 68.1909   7
  10  -4   0 297.069 64.8749   7
  10   4   0 342.927 77.0510  11
  10   4   1 522.877 70.3516   7
  10  -4   1 561.883 80.5683   7
  10   4   1 389.271 83.4872  11
  10   4   2 602.182 70.4709   7
  10  -4   2 693.638 82.7028   7
  10  -4   2 791.293 77.8729  10
  10  -4   3 148.274 41.2067   7
  10  -4   3 178.064 39.4190  10
  10  -5  -9 55.8055 35.2383  13
  10  -5  -9 117.419 42.5561   6
  10   5  -9 43.0918 34.6170  11
  10  -5  -8 134.754 44.7922  13
  10  -5  -8 251.428 62.0014   6
  10   5  -8 165.189 48.5374  11
  10  -5  -7 211.654 51.6642   7
  10  -5  -7 200.318 49.3638  13
  10  -5  -7 254.942 64.6590   6
  10   5  -7 279.328 63.3154  11
  10   5  -7 237.518 52.1874   9
  10  -5  -6 470.244 70.4042   7
  10   5  -6 344.511 72.3310  11
  10   5  -6 464.769 75.1583   9
  10  -5  -5 60.2627 50.6473   7
  10   5  -5 86.0072 43.6247  11
  10   5  -5 68.0439 41.7338   9
  10  -5  -4 66.6530 40.0966   7
  10   5  -4 104.984 47.7926  11
  10   5  -4 89.4255 44.2489   9
  10  -5  -3 47.1544 41.8029   7
  10   5  -3 109.148 56.7993  11
  10  -5  -3 45.9615 37.8247  21
  10  -5  -2 70.1871 45.9084   7
  10   5  -2 67.3554 52.0829  11
  10  -5  -2 90.0846 45.5709  21
  10  -5  -1 130.058 49.7334   7
  10   5  -1 167.514 61.8096  11
  10  -5  -1 137.459 56.9110  21
  10  -5   0 37.8546 35.6343   7
  10   5   0 62.5887 51.0861  11
  10  -5   1 201.433 51.9578   7
  10   5   1 146.364 68.2334  11
  10  -5   1 275.887 49.3934  10
  10  -5   2 243.025 55.5725   7
  10  -5   2 261.549 47.0326  10
 -10   5  -2 164.141 51.4575  20
  10  -5   3 80.0291 33.0253  10
 -10   5  -3-40.3665 30.1920  20
  10  -6  -9 111.784 35.1885  13
  10   6  -9 72.6693 30.2185  11
  10  -6  -8 88.5833 38.1844  13
  10   6  -8 69.9690 39.0783  11
  10   6  -8 39.1928 27.3002   9
  10  -6  -7 47.1131 39.2264  13
  10   6  -7 26.9795 35.2639  11
  10   6  -7 26.6621 26.4362   9
  10  -6  -6 1759.65 122.034   7
  10  -6  -6 1393.48 113.218  13
  10   6  -6 1383.06 115.694  11
  10   6  -6 1580.33 120.695   9
  10  -6  -5 1555.32 118.495   7
  10   6  -5 1233.99 112.369  11
  10   6  -5 1357.00 114.609   9
  10  -6  -4 109.543 44.6796   7
  10   6  -4 16.7061 44.5567  11
  10  -6  -4 20.4659 31.2266  21
  10   6  -4 135.605 47.5077   9
  10  -6  -3 0.60776 37.2753   7
  10   6  -3 24.8488 47.2505  11
  10  -6  -3-42.4996 37.7654  21
  10  -6  -2 185.290 51.2596   7
  10   6  -2 122.400 54.0726  11
  10  -6  -2 42.7869 36.4929  21
  10  -6  -1 128.526 43.7003   7
  10   6  -1 158.698 58.7726  11
  10  -6  -1 64.0559 44.7471  21
  10  -6   0 89.3739 40.0241   7
  10   6   0 183.711 57.1846  11
  10  -6   0 86.7625 50.9153  21
  10   6   1 318.445 67.2688  11
  10  -6   1 389.907 54.8878  10
  10  -6   2 37.7585 24.5803  10
 -10   6  -2 46.3943 34.6775  20
  10  -6   3 25.3978 24.6183  21
  10  -7  -8 64.3197 32.7789  13
  10   7  -8-21.3832 31.1937  11
  10  -7  -7 852.049 79.1187  13
  10   7  -7 984.772 83.5039  11
  10   7  -7 984.610 82.8119   9
  10  -7  -6 49.9113 34.9496  13
  10   7  -6 63.8744 39.8464  11
  10   7  -6 56.5239 34.4969   9
  10  -7  -5 517.691 67.6628  13
  10   7  -5 689.496 83.6358  11
  10  -7  -5 401.025 62.9265  21
  10   7  -5 675.387 82.3174   9
  10   7  -4 179.209 54.0222  11
  10  -7  -4 19.5070 34.2200  21
  10   7  -4 102.895 44.5571   9
  10   7  -3 80.8932 46.6644  11
  10  -7  -3-11.9599 35.5486  21
  10   7  -2-54.1403 40.0487  11
  10  -7  -2 31.0150 36.8789  21
  10   7  -1 123.104 49.7578  11
  10  -7  -1 56.3271 40.9689  21
  10  -7   1 141.587 48.1415  21
  10  -7   1 147.836 33.6525  10
 -10   7  -1 90.0751 38.1786  20
  10  -7   2 17.1226 28.4501  21
 -10   7  -2 8.65646 27.0851  20
  10  -8  -7 116.594 35.7875  13
  10   8  -7 20.9986 28.5261  11
  10   8  -7 59.7352 28.5525   9
  10  -8  -6 10.7335 24.9865  13
  10   8  -6-21.9120 30.9660  11
  10  -8  -6 23.9416 25.2195  21
  10   8  -6 81.7454 32.5250   9
  10  -8  -5 217.326 42.4736  13
  10   8  -5 188.726 46.9175  11
  10  -8  -5 216.072 46.2758  21
  10   8  -5 238.094 49.3564   9
  10  -8  -4 90.7877 34.9739  13
  10   8  -4 118.756 45.4763  11
  10  -8  -4 65.6948 35.4382  21
  10   8  -4 131.080 45.3513   9
  10   8  -3 96.0077 40.2366  11
  10  -8  -3 11.2850 31.8603  21
 -10   8   3-4.22876 31.5185  20
  10   8  -2-25.7690 35.1251  11
  10  -8  -2 8.52767 35.3545  21
 -10   8   2-0.45081 36.0241  20
  10   8  -1-1.32835 33.6209  11
  10  -8  -1-18.1724 29.6846  21
 -10   8   1 4.34925 38.2687  20
  10  -8   1-2.32935 29.4632  21
 -10   8  -1 13.3861 27.6873  20
  10  -9  -6 171.893 35.9628  13
  10   9  -6 179.671 37.6895   9
  10  -9  -5 15.5731 24.7835  13
  10   9  -5 19.5199 29.1548  11
  10  -9  -5-25.7781 24.7753  21
  10  -9  -4 45.6852 29.6383  13
  10   9  -4 77.4862 34.9507  11
  10  -9  -4 71.7061 30.9200  21
  10  -9  -3 12.4603 22.3418  13
  10   9  -3 54.6974 30.6880  11
  10  -9  -3 43.7528 27.7985  21
  10  -9  -2-19.7966 28.7945  21
 -10   9   2 19.6796 28.9217  20
  10  -9  -1 7.18350 29.6366  21
 -10   9   1 29.6248 30.8454  20
  10  -9   0 89.1275 31.7810  21
  11   0 -10 155.246 37.6362   6
  11   0  -9 380.223 59.8045   6
  11   0  -8 220.129 53.9575   7
  11   0  -8 220.788 58.5274   6
  11   0  -7 11.7060 35.4420   7
  11   0  -7 64.6660 48.9133   6
  11   0  -6 50.8095 47.5087   7
  11   0  -6 189.253 62.6084   6
  11   0  -5 606.300 85.1052   7
  11   0  -5 572.018 82.9424  11
  11   0  -4 146.240 53.2989   7
  11   0  -4 158.963 56.2691  11
  11   0  -3 4.23866 44.8738   7
  11   0  -3 49.6120 48.9054  11
  11   0  -2 670.123 87.1448   7
  11   0  -2 683.670 96.7015  11
  11   0  -1 2035.83 143.345   7
  11   0  -1 1973.43 151.406  11
  11   0   0 159.305 54.0663   7
  11   0   0 138.361 49.8488  11
  11   0   1 137.857 47.2319   7
  11   0   2 4.38509 29.8267   7
  11   0   2-25.5574 21.5672  10
  11   0   3 59.0765 31.4566   7
  11  -1 -10 284.551 44.9933   6
  11  -1  -9 154.015 47.0229   6
  11   1  -9 159.247 47.2678   6
  11  -1  -8 104.448 44.9219   7
  11  -1  -8 49.8822 44.9198   6
  11   1  -8 65.0398 46.4441   6
  11   1  -7 39.0032 32.9974   7
  11  -1  -7 89.5504 48.8487   7
  11  -1  -7 32.1320 28.0893  13
  11   1  -7 111.199 49.3709   6
  11  -1  -7 100.608 53.2360   6
  11   1  -7 130.450 40.5720  11
  11   1  -6 39.4924 40.2107   7
  11  -1  -6 24.4488 45.4976   7
  11   1  -6 111.631 57.4706   6
  11  -1  -6 185.386 61.1445   6
  11   1  -6 84.2076 46.4270  11
  11   1  -5-55.7728 34.6016   7
  11  -1  -5 6.16294 41.2516   7
  11   1  -5-1.43446 42.4137  11
  11   1  -4 7.12813 37.0032   7
  11  -1  -4-38.6653 47.1301   7
  11  -1  -4 124.520 51.9408  11
  11   1  -4 195.547 59.8618  11
  11   1  -3 54.3096 43.3630   7
  11  -1  -3-41.9449 44.5823   7
  11  -1  -3-33.0610 41.4353  11
  11   1  -3 31.8203 44.8425  11
  11   1  -2 153.521 53.6445   7
  11  -1  -2 145.836 55.2684   7
  11  -1  -2 236.289 62.3948  11
  11   1  -2 138.247 57.5186  11
  11   1  -1 875.838 98.5913   7
  11  -1  -1 1015.87 104.287   7
  11  -1  -1 877.547 106.716  11
  11   1  -1 952.968 111.230  11
  11   1   0 77.0147 42.8307   7
  11  -1   0 181.235 50.4225   7
  11   1   0 46.2369 45.2518  11
  11   1   1 116.369 46.9742   7
  11  -1   1 65.8226 39.2198   7
  11   1   2 130.719 39.0238   7
  11  -1   2 93.1811 39.6925   7
  11  -1   2 70.3535 28.3171  10
  11  -1   3 32.4557 25.5434   7
  11   2  -9 157.457 41.1207   6
  11  -2  -9 11.8598 37.2669   6
  11  -2  -8 20.3789 25.4855  13
  11   2  -8 102.198 42.3238   6
  11  -2  -8 80.9115 49.9969   6
  11   2  -8-38.8369 33.7775  11
  11   2  -7 66.3478 37.7482   7
  11  -2  -7 27.9854 35.7605   7
  11  -2  -7-28.7352 30.2116  13
  11   2  -7 186.334 55.2299   6
  11  -2  -7 107.952 50.4773   6
  11   2  -7-21.3679 33.3282  11
  11   2  -6 111.234 44.5927   7
  11  -2  -6 51.5698 43.6906   7
  11   2  -6 45.2789 40.7231  11
  11   2  -5 141.850 47.2389   7
  11  -2  -5 106.492 42.9702   7
  11   2  -5 85.5911 47.8115  11
  11   2  -4 11.1560 35.6564   7
  11  -2  -4-2.07156 45.9164   7
  11   2  -4 24.1852 38.1293  11
  11   2  -3 107.595 45.7205   7
  11  -2  -3 59.0001 39.3284   7
  11   2  -3 99.1222 51.9823  11
  11   2  -2 186.053 53.6488   7
  11  -2  -2 77.8088 38.9722   7
  11   2  -2 133.951 56.6680  11
  11   2  -1 104.215 43.0650   7
  11  -2  -1 102.252 46.6929   7
  11   2  -1 59.2955 40.9628  11
  11   2   0 249.656 49.8525   7
  11  -2   0 250.900 56.3350   7
  11   2   0 182.600 59.3554  11
  11   2   1 68.1809 36.4809   7
  11  -2   1 52.0566 43.7182   7
  11   2   2 202.177 42.1837   7
  11  -2   2 198.472 45.9381   7
  11  -2   2 175.794 33.0553  10
  11  -3  -9 183.361 50.8648   6
  11  -3  -8 46.5950 24.1619  13
  11   3  -8 37.3850 33.6107  11
  11   3  -7 96.6772 37.3871   7
  11  -3  -7 151.348 46.8697   7
  11  -3  -7-15.7356 31.8953  13
  11  -3  -7 177.138 62.7466   6
  11   3  -7 49.8258 34.0311  11
  11   3  -6 113.504 45.3139   7
  11  -3  -6 75.4842 40.7280   7
  11   3  -6 38.6757 39.0293  11
  11   3  -5 68.1134 40.2551   7
  11  -3  -5 89.0236 42.7125   7
  11   3  -5 96.1764 49.9414  11
  11   3  -4 57.6474 34.2043   7
  11  -3  -4-49.4396 42.6903   7
  11   3  -4 58.1462 48.4783  11
  11   3  -3 46.1283 41.5847   7
  11  -3  -3 11.5036 40.0575   7
  11   3  -3 12.0855 40.2083  11
  11   3  -2 153.238 49.9765   7
  11  -3  -2 55.7455 37.7103   7
  11   3  -2 202.634 60.3942  11
  11  -3  -1 615.504 82.7679   7
  11   3  -1 561.655 71.0233   7
  11   3  -1 586.884 93.4585  11
  11   3   0 170.893 45.3594   7
  11  -3   0 208.507 54.3279   7
  11   3   0 140.953 53.5718  11
  11   3   1 68.0580 31.5130   7
  11  -3   1 110.532 36.8528   7
  11  -3   2 250.091 44.5572   7
  11  -4  -8 46.4851 30.1532  13
  11   4  -8-58.3640 36.2094  11
  11  -4  -7 228.033 46.0135  13
  11   4  -7 258.886 54.4454  11
  11  -4  -6 32.9499 36.9933   7
  11  -4  -6 6.87934 38.9771  13
  11   4  -6 23.8084 38.2365  11
  11  -4  -5 742.236 83.1339   7
  11   4  -5 661.115 91.3368  11
  11  -4  -4 158.389 42.3545   7
  11   4  -4 154.308 55.4009  11
  11  -4  -3 112.499 42.6912   7
  11   4  -3 117.830 49.8880  11
  11  -4  -2 214.552 54.4784   7
  11   4  -2 149.469 59.3428  11
  11  -4  -1 820.594 85.5892   7
  11   4  -1 755.452 98.7051  11
  11  -4   0 19.5084 29.2308   7
  11   4   0 49.9035 47.6788  11
  11  -4   1 143.545 39.7451   7
 -11   4  -1 32.0313 35.3403  20
  11  -5  -8 62.9731 28.7082  13
  11   5  -8 74.2772 31.0157  11
  11  -5  -7 31.0642 27.1733  13
  11   5  -7 102.322 37.7678  11
  11  -5  -6 66.6963 36.2688   7
  11  -5  -6-0.33389 32.2192  13
  11   5  -6-1.83034 37.2788  11
  11  -5  -5 41.7665 39.5930   7
  11   5  -5 13.0626 37.9567  11
  11  -5  -4 257.702 52.1797   7
  11   5  -4 219.346 60.8177  11
  11  -5  -3 40.0664 31.6628   7
  11   5  -3 44.0160 43.1406  11
  11  -5  -2 222.521 52.5057   7
  11   5  -2 205.922 67.5926  11
  11  -5  -1 117.780 40.4716   7
  11   5  -1 93.6352 47.8645  11
  11  -5  -1 26.6599 33.2886  21
  11  -5   0 47.6224 31.5070   7
  11   5   0-6.88246 35.7818  11
  11  -5   0 26.0432 27.8832  21
 -11   5  -1 4.88360 27.3647  20
  11  -6  -7 34.0349 25.3204  13
  11   6  -7 56.9036 33.4360  11
  11  -6  -6 102.450 37.4052  13
  11   6  -6 52.6805 36.1717  11
  11  -6  -5 133.341 40.4875   7
  11  -6  -5 74.8501 33.1381  13
  11   6  -5 106.537 47.1651  11
  11  -6  -4-34.1609 26.9992   7
  11   6  -4 28.0575 39.6403  11
  11  -6  -3 93.6262 36.7513   7
  11   6  -3 77.2569 40.9958  11
  11  -6  -2 128.293 39.3602   7
  11   6  -2 67.4957 41.3623  11
  11  -6  -2 66.7041 33.2962  21
  11   6  -1 43.0465 39.1907  11
  11  -6  -1 12.4105 24.8488  21
 -11   6   1 16.1939 35.9859  20
  11   6   0 99.5892 40.7650  11
 -11   6   0 39.5406 38.4673  20
  11  -7  -6 10.7102 24.9966  13
  11   7  -6 38.4392 31.3979  11
  11  -7  -5 223.278 42.6279  13
  11   7  -5 247.015 53.1146  11
  11  -7  -4 52.0450 28.2339  13
  11   7  -4 37.3866 35.6629  11
 -11   7   4-21.7140 30.3990  20
  11   7  -3 62.3903 34.9121  11
 -11   7   3 12.1337 29.2449  20
  11  -7  -2-6.55208 23.7168  21
 -11   7   2 13.2340 29.3666  20
  11   7  -1 81.6640 34.7000  11
 -11   7   1 78.9823 32.7132  20
  12   0  -7 145.242 38.9672   7
  12   0  -6 122.519 40.7850   7
  12   0  -5 188.718 49.0577   7
  12   0  -4 326.987 59.0232   7
  12   0  -4 212.757 49.0115  11
  12   0  -3-31.4093 37.9454   7
  12   0  -3 50.3966 35.5727  11
  12   0  -2 14.3294 29.6816   7
  12   0  -2 48.9527 37.3600  11
  12   0  -1 13.6545 30.1064   7
  12   0   0 12.5682 29.0727   7
  12   1  -7 294.966 49.0281   7
  12  -1  -7 305.173 51.5961   7
  12   1  -6 37.9986 38.1595   7
  12  -1  -6 3.22054 28.9969   7
  12  -1  -6 46.5550 25.5248  13
  12   1  -6 25.3426 30.1113  11
  12   1  -5 505.048 64.1786   7
  12  -1  -5 554.112 67.8597   7
  12   1  -5 561.968 73.1271  11
  12  -1  -4 658.204 77.8802   7
  12   1  -4 592.547 71.6074   7
  12   1  -4 616.291 78.2162  11
  12   1  -3 194.795 47.9435   7
  12  -1  -3 210.097 46.0532   7
  12   1  -3 130.474 53.6535  11
  12   1  -2 100.964 38.7183   7
  12  -1  -2 96.0966 39.5676   7
  12   1  -2 23.6085 32.7200  11
  12   1  -1 114.021 36.9159   7
  12  -1  -1 185.193 42.6128   7
  12   1   0 27.7011 27.5123   7
  12  -1   0-3.77840 28.3631   7
  12  -2  -7 111.987 37.2517   7
  12   2  -6 28.7645 30.1422   7
  12  -2  -6-35.3701 34.5048   7
  12  -2  -6-50.3437 26.5477  13
  12   2  -6 50.4795 34.1837  11
  12   2  -5 965.596 81.3362   7
  12  -2  -5 1010.46 88.8211   7
  12   2  -5 1066.81 96.1335  11
  12   2  -4 853.581 78.0490   7
  12  -2  -4 967.314 88.4762   7
  12   2  -4 843.102 92.8426  11
  12   2  -3 157.806 39.0389   7
  12  -2  -3 358.607 58.7398   7
  12   2  -3 332.501 62.8948  11
  12   2  -2-30.3038 31.5043   7
  12  -2  -2-20.1569 30.8323   7
  12   2  -2 4.35952 37.0946  11
  12   2  -1 353.598 49.8587   7
  12  -2  -1 453.049 62.6082   7
  12   2  -1 271.712 62.6961  11
  12  -2   0-62.8629 31.2276   7
  12  -3  -7-8.86273 28.1529   7
  12  -3  -6-55.6023 35.6813   7
  12  -3  -6 5.56369 23.3006  13
  12   3  -6 14.5784 34.6248  11
  12  -3  -5 519.357 63.0991   7
  12   3  -5 492.638 69.9079  11
  12   3  -4 116.113 34.4928   7
  12   3  -4 59.5711 44.9415  11
  12   3  -3 98.0380 33.4278   7
  12  -3  -3 120.392 42.1243   7
  12   3  -3 97.8288 43.7639  11
  12   3  -2 46.2512 28.4317   7
  12  -3  -2 29.0311 34.4609   7
  12   3  -2 75.9333 40.4745  11
  12  -3  -1 213.250 44.2180   7
  12   3  -1 103.621 42.8513  11
  12  -4  -6 35.0594 26.0798   7
  12  -4  -6-12.0693 21.9771  13
  12   4  -6 45.6338 31.8433  11
  12  -4  -5 85.3405 31.5148   7
  12  -4  -5 9.61289 24.5693  13
  12   4  -5 55.4797 39.6957  11
  12  -4  -4 157.769 38.6463   7
  12   4  -4 81.1925 38.6828  11
  12  -4  -3 25.2529 31.4569   7
  12   4  -3 19.2094 30.0925  11
  12  -4  -2 115.625 35.3686   7
  12   4  -2 56.6989 39.0609  11
  12   4  -1 64.4702 40.2265  11
  12  -5  -5 58.3241 28.2997  13
  12   5  -5 76.6943 31.4417  11
  12   5  -4 465.862 70.5982  11
  12   5  -3 278.757 54.9249  11
  12   5  -2 80.1018 35.3593  11
   0   0   0    0.00    0.00   0
;
_shelx_hkl_checksum     6877
_shelx_res_file
;
TITL    I in space group P 21
CELL    1.54184  10.4965  12.8118  10.8810   90.000  107.771   90.000
ZERR     4        0.0005   0.0006   0.0004    0.000    0.005    0.000
LATT   -1
SYMM     - X, 1/2 + Y, - Z
SFAC     C    H    Li   N    O
UNIT      40   48    8   16   28
L.S.    10
FMAP     2
PLAN    10
ACTA
BOND    $H
TEMP     20.00
DFIX 0.86  0.01 O13 H131 O13 H132 O23 H231 O23 H232 O33 H331 O33 H332  =
      O43 H431 O43 H432  O1 H11 O1 H12 O2 H21 O2 H22
DFIX 1.35  0.01  H131 H132 H231 H232  H331  H332  H431  H432 H11 H12  =
      H21 H22
REM  DFIX -2.52 0.002  Li1 H131 Li1 H132  Li2 H231 Li2 H232  Li3 H331 Li3 H332
REM      Li4 H431 Li4 H432
DFIX -2.2 0.01 H34 H131
EQIV $1 x, y-1, z-1
EQIV $2 -x+1, y+1/2, -z+1
HTAB O1 O31
EQIV $3 -x, y+1/2, -z+1
HTAB O1 O22_$3
HTAB O2 O32_$3
EQIV $4 x, y+1, z
HTAB O2 O21_$4
EQIV $5 x, y, z-1
HTAB O13 O41_$5
EQIV $6 x+1, y, z
HTAB O13 O1_$6
EQIV $7 -x+1, y-1/2, -z
HTAB O23 O13_$7
HTAB O33 O12_$2
HTAB O33 O43_$3
HTAB O43 O22
EQIV $8 x, y-1, z
HTAB O43 O2_$8
EQIV $9 -x+1, -1/2+y, -z+1
HTAB O23 O42_$9
SIZE     0.174  0.077  0.054
WGHT    0.100000
FVAR       2.73150
LI1   3    0.520977    0.038055    0.350769    11.00000    0.06012    0.07830 =
         0.02714    0.00148    0.02005   -0.00007
LI2   3    0.517027   -0.039173   -0.144113    11.00000    0.04554    0.06928 =
         0.02884   -0.00166    0.01882    0.00088
LI3   3    0.081420    0.294841    0.878333    11.00000    0.04589    0.07527 =
         0.02525   -0.00459    0.01683   -0.00496
LI4   3    0.092058    0.201873    0.382972    11.00000    0.03969    0.06353 =
         0.02706    0.00314    0.01014    0.00344
C12   1    0.437909    0.006860    0.079725    11.00000    0.04628    0.04246 =
         0.02770   -0.00224    0.01324    0.00275
C14   1    0.242809    0.006699   -0.084562    11.00000    0.04536    0.07593 =
         0.03291   -0.00370    0.00506    0.00796
AFIX  43
H14   2    0.196310    0.006859   -0.172283    11.00000   -1.20000
AFIX   0
C15   1    0.172498    0.007779    0.002817    11.00000    0.03597    0.07984 =
         0.04128   -0.00556    0.00904    0.00281
AFIX  43
H15   2    0.079501    0.009951   -0.023936    11.00000   -1.20000
AFIX   0
C16   1    0.244608    0.005531    0.131350    11.00000    0.04312    0.06934 =
         0.04080   -0.00639    0.02235   -0.00127
AFIX  43
H16   2    0.199376    0.002937    0.192660    11.00000   -1.20000
AFIX   0
C17   1    0.589212    0.006365    0.124831    11.00000    0.04409    0.04738 =
         0.02457    0.00059    0.01431    0.00087
C22   1    0.597989   -0.000188    0.624745    11.00000    0.04490    0.04615 =
         0.02227    0.00017    0.01366   -0.00005
C24   1    0.791314    0.011097    0.574178    11.00000    0.04072    0.08127 =
         0.04560    0.00885    0.02292    0.00196
AFIX  43
H24   2    0.836872    0.014715    0.513190    11.00000   -1.20000
AFIX   0
C25   1    0.863239    0.010066    0.702628    11.00000    0.03623    0.08693 =
         0.04407    0.00806    0.00732   -0.00045
AFIX  43
H25   2    0.956138    0.014058    0.729886    11.00000   -1.20000
AFIX   0
C26   1    0.792131    0.002886    0.789149    11.00000    0.04423    0.07243 =
         0.02788    0.00236    0.00175   -0.00573
AFIX  43
H26   2    0.838651    0.001290    0.876841    11.00000   -1.20000
AFIX   0
C27   1    0.446097   -0.009658    0.581676    11.00000    0.03984    0.05301 =
         0.02399   -0.00011    0.00854    0.00252
C32   1    0.166132    0.246534    0.655716    11.00000    0.04248    0.04738 =
         0.02483   -0.00032    0.01116   -0.00222
C34   1    0.359857    0.247572    0.607184    11.00000    0.04784    0.10562 =
         0.04181   -0.01024    0.02504   -0.00184
AFIX  43
H34   2    0.406687    0.247679    0.547118    11.00000   -1.20000
AFIX   0
C35   1    0.431392    0.251116    0.735308    11.00000    0.03991    0.09004 =
         0.04687   -0.01444    0.00943    0.00046
AFIX  43
H35   2    0.524404    0.252866    0.763173    11.00000   -1.20000
AFIX   0
C36   1    0.358442    0.251939    0.820111    11.00000    0.04561    0.07967 =
         0.03052   -0.00651    0.00682    0.00243
AFIX  43
H36   2    0.403835    0.253372    0.908064    11.00000   -1.20000
AFIX   0
C37   1    0.013731    0.245146    0.608407    11.00000    0.04433    0.05417 =
         0.02585   -0.00261    0.01265   -0.00001
C42   1    0.008832    0.243452    1.109120    11.00000    0.03761    0.04450 =
         0.02731   -0.00043    0.00978    0.00014
C44   1   -0.185749    0.242174    0.947269    11.00000    0.04110    0.06544 =
         0.03098    0.00249    0.00500   -0.00249
AFIX  43
H44   2   -0.232800    0.245714    0.859799    11.00000   -1.20000
AFIX   0
C45   1   -0.255872    0.229194    1.034673    11.00000    0.03518    0.07402 =
         0.04919    0.00402    0.01157   -0.00079
AFIX  43
H45   2   -0.348658    0.223876    1.008199    11.00000   -1.20000
AFIX   0
C46   1   -0.181245    0.224446    1.164132    11.00000    0.04292    0.07173 =
         0.03321    0.00306    0.01544   -0.00051
AFIX  43
H46   2   -0.225254    0.216450    1.225888    11.00000   -1.20000
AFIX   0
C47   1    0.161731    0.250991    1.153137    11.00000    0.03976    0.04809 =
         0.02675    0.00019    0.01092    0.00057
O1    5   -0.323275    0.277501    0.597093    11.00000    0.04177    0.07599 =
         0.05844    0.00032    0.01206    0.00330
H11   2   -0.240453    0.262884    0.608168    11.00000   -1.20000
H12   2   -0.326835    0.343947    0.586117    11.00000   -1.20000
O2    5    0.122476    0.935569    0.605418    11.00000    0.05106    0.08043 =
         0.04712   -0.00177    0.01728   -0.00891
H21   2    0.120366    0.869166    0.592864    11.00000   -1.20000
H22   2    0.204802    0.951739    0.618874    11.00000   -1.20000
O11   5    0.645495    0.017277    0.242127    11.00000    0.04366    0.08537 =
         0.03090   -0.00596    0.01034   -0.00271
O12   5    0.644813   -0.005770    0.038824    11.00000    0.04039    0.08137 =
         0.03291   -0.00548    0.01461   -0.00090
O13   5    0.504376    0.194079    0.360074    11.00000    0.05490    0.06319 =
         0.04043   -0.00124    0.01366    0.00188
H131  2    0.430553    0.224898    0.355317    11.00000   -1.20000
H132  2    0.562585    0.226113    0.422230    11.00000   -1.20000
O21   5    0.391523   -0.020196    0.666509    11.00000    0.04029    0.09183 =
         0.03051    0.00382    0.01226   -0.00486
O22   5    0.390543   -0.005073    0.461559    11.00000    0.04298    0.08014 =
         0.02904    0.00425    0.00820   -0.00364
O23   5    0.520739   -0.194614   -0.131638    11.00000    0.03708    0.08108 =
         0.03189   -0.00223    0.01137    0.00128
H231  2    0.605123   -0.206927   -0.113205    11.00000   -1.20000
H232  2    0.487013   -0.224887   -0.204589    11.00000   -1.20000
O31   5   -0.043342    0.256551    0.692130    11.00000    0.03956    0.08018 =
         0.03596   -0.00600    0.01539   -0.00590
O32   5   -0.038943    0.231669    0.490147    11.00000    0.04097    0.08067 =
         0.03134   -0.00475    0.00944    0.00323
O33   5    0.083352    0.450833    0.867799    11.00000    0.04732    0.06311 =
         0.04384    0.00298    0.01293   -0.00094
H331  2    0.165809    0.470729    0.889010    11.00000   -1.20000
H332  2    0.042807    0.495355    0.810788    11.00000   -1.20000
O41   5    0.219866    0.237177    1.270013    11.00000    0.03774    0.07093 =
         0.02823    0.00315    0.00912    0.00073
O42   5    0.211906    0.269429    1.065399    11.00000    0.03776    0.07307 =
         0.03088    0.00517    0.01248   -0.00071
O43   5    0.110025    0.045685    0.382641    11.00000    0.05125    0.06602 =
         0.04013    0.00621    0.01683    0.00422
H431  2    0.195211    0.038058    0.410410    11.00000   -1.20000
H432  2    0.082077    0.007411    0.434257    11.00000   -1.20000
N11   4    0.376816    0.006965    0.170051    11.00000    0.04305    0.06076 =
         0.02386   -0.00379    0.01172   -0.00400
N13   4    0.376416    0.005423   -0.047014    11.00000    0.04399    0.06106 =
         0.02687   -0.00251    0.01134    0.00206
N21   4    0.659422   -0.001877    0.752599    11.00000    0.04021    0.06466 =
         0.02742    0.00006    0.00847   -0.00422
N23   4    0.658172    0.007073    0.534085    11.00000    0.04706    0.06511 =
         0.03175    0.00239    0.01349    0.00281
N31   4    0.226320    0.250790    0.782594    11.00000    0.04278    0.06335 =
         0.02274   -0.00143    0.01031    0.00370
N33   4    0.227854    0.244005    0.564108    11.00000    0.04556    0.07851 =
         0.03111   -0.00367    0.01710   -0.00021
N41   4   -0.049369    0.230992    1.201849    11.00000    0.03789    0.06590 =
         0.02747    0.00292    0.01384   -0.00039
N43   4   -0.053232    0.249794    0.983817    11.00000    0.04129    0.05816 =
         0.02765    0.00212    0.01090    0.00176
HKLF 4
REM     I in space group P 21
REM R1 =  0.0606 for    3736 Fo > 4sig(Fo)  and  0.0841 for all    5237 data
REM    451 parameters refined using     20 restraints
END
WGHT      0.0852      0.0000
REM Highest difference peak  0.353,  deepest hole -0.232,  1-sigma level  0.065
Q1    1  -0.1477  0.2569  0.6590  11.00000  0.05    0.30
Q2    1  -0.3807  0.2479  0.9944  11.00000  0.05    0.29
Q3    1  -0.0324  0.2376  1.1751  11.00000  0.05    0.28
Q4    1   0.5156  0.0115  0.1024  11.00000  0.05    0.28
Q5    1   0.3941 -0.2235 -0.1838  11.00000  0.05    0.27
Q6    1   0.1027  0.2618  0.6361  11.00000  0.05    0.27
Q7    1   0.5853  0.0033  0.2238  11.00000  0.05    0.25
Q8    1   0.2959  0.9681  0.6403  11.00000  0.05    0.25
Q9    1   0.5274 -0.0141  0.6025  11.00000  0.05    0.25
Q10   1   0.0849  0.2257  1.1330  11.00000  0.05    0.24
;
_shelx_res_checksum     24059
_shelxl_version_number     2014/6
data_global
_journal_date_recd_electronic     2014-11-20
_journal_date_accepted     2014-12-05
_journal_name_full     'Acta Crystallographica, Section E'
_journal_year     2015
_journal_volume     71
_journal_issue      1
_journal_page_first     76
_journal_page_last     78
_journal_paper_category     GM
_journal_paper_doi     10.1107/S2056989014026735
_journal_coeditor_code     BG2542
_publ_contact_author_name     'Professor Janusz Leciejewicz'
_publ_contact_author_address
;
Institute of Nuclear Chemistry & Technology
ul. Dorodna 16
03-195 Warszawa
Poland
;
_publ_contact_author_email     j.leciejewicz@ichtj.waw.pl
_publ_contact_author_fax     '48 22 811 1917'
_publ_contact_author_phone     '48 22 504 1230'
_publ_section_title
;\
Crystal structure of
<i>catena</i>-poly[[[aqualithium(I)]-\m-pyrimidine-2-carboxylato-\
\k^4^<i>N</i>^1^,<i>O</i>^2^:<i>N</i>^3^,<i>O</i>^2'^] hemihydrate]
;
loop_
    _publ_author_name
    _publ_author_address
    'Starosta, Wojciech'
;
Institute of Nuclear Chemistry & Technology
ul. Dorodna 16
03-195 Warszawa
Poland
;
    'Leciejewicz, Janusz'
;
Institute of Nuclear Chemistry & Technology
ul. Dorodna 16
03-195 Warszawa
Poland
;
_publ_section_synopsis
;
In this one-dimensional coordination polymer, four symmetry-independent
Li(C~5~H~3~N~2~O~2~)(H~2~O) units form molecular ribbons running along the
unit-cell <i>c</i>-axis direction. Within each ribbon, the ligand molecule,
acting in a \m~2~-mode, bridges two adjacent Li cations using both its
<i>N</i>,<i>O</i>-bonding sites.
;
