# Supplementary material for: Crystal structure of catena-poly[[[aqua­lithium(I)]-μ-pyrimidine-2-carboxyl­ato-κ4 N 1,O 2:N 3,O 2′] hemihydrate]
Source: Acta Crystallogr E Crystallogr Commun. 2015 Jan 1;71(Pt 1):76–8. doi: 10.1107/S2056989014026735 (PMC4331868; doi:10.1107/S2056989014026735)
Supplement: Supplementary file 2 [file e-71-00076-Isup2.hkl]

#
# h,k,l, Fc-squared, Fo-squared, sigma(Fo-squared), status flag
#
data_I
_shelx_title '    I in space group P 21'
_shelx_refln_list_code          4
_shelx_F_calc_maximum      348.44
_exptl_crystal_F_000       648.00
_reflns_d_resolution_high  0.8146

loop_
 _space_group_symop_operation_xyz
 'x, y, z'
 '-x, y+1/2, -z'

_cell_length_a    10.4965
_cell_length_b    12.8118
_cell_length_c    10.8810
_cell_angle_alpha  90.000
_cell_angle_beta  107.771
_cell_angle_gamma  90.000

_shelx_F_squared_multiplier     1.000

loop_
 _refln_index_h
 _refln_index_k
 _refln_index_l
 _refln_F_squared_calc
 _refln_F_squared_meas
 _refln_F_squared_sigma
 _refln_observed_status
   1 -15   0         18.25         23.30         5.54 o
   2 -15   0          2.93          5.68         5.51 o
   3 -15   0          0.83          4.80         3.45 o
   0 -14   0         50.19         44.29         8.95 o
   1 -14   0         72.61         72.35         7.48 o
   2 -14   0          6.55         14.48         6.03 o
   3 -14   0          5.33          3.51         3.45 o
   4 -14   0         28.72         24.41         4.30 o
   5 -14   0          8.12          8.60         4.44 o
   1 -13   0         16.46          7.93         4.04 o
   2 -13   0          3.77          2.43         3.80 o
   3 -13   0         23.55         18.13         7.53 o
   4 -13   0         17.68         15.63         4.47 o
   5 -13   0         11.90          6.82         2.65 o
   6 -13   0          7.02          2.05         2.53 o
   0 -12   0        677.08        723.33        32.98 o
   1 -12   0         16.99         30.41         7.27 o
   2 -12   0         30.10         33.43         6.10 o
   3 -12   0         30.18         40.64         9.45 o
   4 -12   0         22.74         27.37         5.42 o
   5 -12   0        291.24        329.96        11.98 o
   6 -12   0          2.30          0.96         3.45 o
   7 -12   0          3.67          3.12         2.81 o
   1 -11   0         59.11         47.14         6.71 o
   2 -11   0         37.80         35.53         6.07 o
   3 -11   0         13.84         11.17         4.21 o
   4 -11   0         74.90         84.13         9.74 o
   5 -11   0         84.23         93.36         7.17 o
   6 -11   0         10.53          6.20         4.84 o
   7 -11   0          0.65          0.33         2.86 o
   8 -11   0          8.61          3.67         2.84 o
   0 -10   0        239.60        230.93        18.72 o
   1 -10   0       1113.50       1198.84        30.92 o
   2 -10   0          6.26          2.23         2.94 o
   3 -10   0         17.18         17.51         6.16 o
   4 -10   0        103.12        104.85         9.76 o
   5 -10   0         18.91         16.18         4.00 o
   6 -10   0          2.94          4.72         4.01 o
   7 -10   0          6.91         11.04         4.44 o
   8 -10   0         10.22         -1.91         4.99 o
   9 -10   0          1.40         -2.03         3.89 o
   1  -9   0        156.05        142.54         9.44 o
   2  -9   0         94.54        101.61         6.76 o
   3  -9   0        116.33        112.44         7.20 o
   4  -9   0        107.91        101.98         7.23 o
   5  -9   0         91.93         87.31         7.06 o
   6  -9   0         10.74         10.87         3.45 o
   7  -9   0         20.36         22.15         4.41 o
   8  -9   0          7.09          8.67         3.42 o
   9  -9   0          3.47         -5.09         5.09 o
  10  -9   0         18.28         11.95         4.26 o
   0  -8   0       7821.39       8509.05       194.13 o
   1  -8   0         87.69        131.48        23.75 o
   2  -8   0        515.18        483.67        15.68 o
   3  -8   0        498.78        462.31        20.96 o
   4  -8   0         90.37         87.26        10.14 o
   5  -8   0       2076.81       2186.08       227.21 o
   6  -8   0         14.63         16.33         6.14 o
   7  -8   0         34.39         37.92         7.67 o
   8  -8   0          3.16         -1.10         2.99 o
   9  -8   0         22.21         22.95         9.59 o
   1  -7   0        226.97        208.62        18.86 o
   2  -7   0        397.27        360.06        38.02 o
   3  -7   0        298.26        260.04        35.91 o
   4  -7   0        950.23        998.94        38.80 o
   5  -7   0        708.20        689.30        61.48 o
   6  -7   0         59.73         54.13         8.28 o
   7  -7   0         35.40         35.45         7.92 o
   8  -7   0         48.63         58.70         9.27 o
   9  -7   0          6.28          2.72         4.33 o
   0  -6   0        332.64        323.78        28.38 o
   1  -6   0       6766.77       7271.15       106.54 o
   2  -6   0         23.80         32.54         6.98 o
   3  -6   0         97.46         75.89        17.02 o
   4  -6   0       1340.01       1348.08        79.32 o
   5  -6   0         60.41         65.02         8.95 o
   6  -6   0         17.07         20.37         5.39 o
   7  -6   0         16.31         17.33         6.42 o
   8  -6   0        101.35        113.47        11.48 o
   9  -6   0          5.40          9.69         4.10 o
  10  -6   0         12.21         11.82         4.22 o
   1  -5   0        778.38        701.63        27.58 o
   2  -5   0        225.05        244.37        15.08 o
   3  -5   0        273.91        252.49        29.39 o
   4  -5   0        664.79        659.04        50.92 o
   5  -5   0        132.66        139.21        28.44 o
   6  -5   0          7.62          8.71         3.69 o
   7  -5   0        386.12        403.87        15.60 o
   8  -5   0        257.16        317.15        14.82 o
   9  -5   0         12.89         15.76         4.08 o
  10  -5   0         10.04          5.07         4.78 o
  11  -5   0          0.53          4.85         2.80 o
   0  -4   0     121389.00     120143.62      1274.66 o
   1  -4   0        544.70        635.13        36.58 o
   2  -4   0        725.41        680.01        27.53 o
   3  -4   0        530.44        525.66        38.58 o
   4  -4   0        237.12        301.58        32.23 o
   5  -4   0       3930.90       5060.23       155.63 o
   6  -4   0         49.78         47.24         7.57 o
   7  -4   0        869.40        868.21        38.45 o
   8  -4   0         10.79         13.74         7.01 o
   9  -4   0         27.93         25.59         5.05 o
  10  -4   0         64.44         39.82         8.70 o
  11  -4   0          4.56          2.61         3.92 o
   1  -3   0       1241.05       1252.82        27.21 o
   2  -3   0        714.88        691.33        48.35 o
   3  -3   0        685.45        815.71        43.82 o
   4  -3   0       4561.14       4958.18       128.52 o
   5  -3   0       1250.15       1388.64        90.22 o
   6  -3   0          5.22          6.82        11.91 o
   7  -3   0        442.49        412.94        24.17 o
   8  -3   0        319.03        324.80        22.51 o
   9  -3   0         28.96         28.09         7.47 o
  10  -3   0        125.94        102.93        13.28 o
  11  -3   0         25.44         27.95         7.28 o
   1  -2   0      10429.29      11187.25       136.01 o
   2  -2   0        402.81        348.55        23.97 o
   3  -2   0        288.48        284.50        24.50 o
   4  -2   0      12459.49      13112.76       223.04 o
   5  -2   0         67.67         70.18        11.73 o
   6  -2   0        336.04        374.67        38.02 o
   7  -2   0         28.17         27.24         5.04 o
   8  -2   0        365.50        340.82        25.08 o
   9  -2   0         10.70          7.36         4.19 o
  10  -2   0         11.00          4.31         4.61 o
  11  -2   0         35.65         33.63         7.55 o
  12  -2   0          0.82         -4.19         4.19 o
   1  -1   0       1299.30       1380.32        32.80 o
   2  -1   0        219.26        217.81        16.28 o
   3  -1   0        536.83        615.47        32.47 o
   4  -1   0       3989.74       4597.60       110.69 o
   5  -1   0        231.25        246.35        27.77 o
   6  -1   0         82.57        109.27        21.86 o
   7  -1   0       1032.50       1042.67        25.15 o
   8  -1   0        738.51        666.26        22.91 o
   9  -1   0          0.48          0.12         6.54 o
  10  -1   0          6.46          0.68         4.65 o
  11  -1   0         17.81         24.29         6.76 o
  12  -1   0          0.55         -0.51         3.80 o
   1   0   0        233.98        211.33        16.07 o
   2   0   0         71.82         50.96         5.83 o
   3   0   0          4.47          0.56         4.16 o
   4   0   0        741.67        862.76        43.68 o
   5   0   0       3060.23       4148.50       116.97 o
   6   0   0         40.79         46.88        14.80 o
   7   0   0       2266.42       2186.33        40.37 o
   8   0   0        112.03        114.43         9.44 o
   9   0   0          9.03          3.35         4.02 o
  10   0   0         29.25         14.30         5.73 o
  11   0   0         13.98         19.89         4.91 o
  12   0   0          0.14          1.68         3.90 o
   1   1   0       1300.61       1086.63        27.99 o
   2   1   0        217.58        221.78        16.36 o
   3   1   0        538.90        651.14        35.14 o
   4   1   0       3989.72       4354.19       110.05 o
   5   1   0        230.78        249.89        29.59 o
   6   1   0         82.25        105.27        21.80 o
   7   1   0       1032.78        978.84        24.37 o
   8   1   0        737.85        696.86        21.90 o
   9   1   0          0.54         -0.85         4.82 o
  10   1   0          6.47          8.88         4.80 o
  11   1   0         18.05          8.32         4.17 o
  12   1   0          0.58          3.71         3.69 o
   1   2   0      10425.11      11987.19       154.18 o
   2   2   0        403.51        341.15        20.42 o
   3   2   0        287.52        265.35        21.90 o
   4   2   0      12456.72      13696.10       215.22 o
   5   2   0         67.62         87.14        16.70 o
   6   2   0        336.44        409.25        40.25 o
   7   2   0         28.15         32.11         5.19 o
   8   2   0        365.46        326.97        15.05 o
   9   2   0         10.80          5.17         6.36 o
  10   2   0         11.03          5.42         4.85 o
  11   2   0         36.01         30.40         5.12 o
   2   3   0        716.36        699.09        33.38 o
   3   3   0        684.33        817.07        38.81 o
   4   3   0       4563.42       4994.40       116.31 o
   5   3   0       1250.61       1260.53        62.01 o
   6   3   0          5.27          8.72         9.33 o
   7   3   0        442.71        388.67        12.61 o
   8   3   0        318.97        300.54        13.59 o
   9   3   0         28.95         21.06         5.84 o
  10   3   0        126.11         94.56        12.13 o
  11   3   0         24.89         21.29         4.64 o
   0   4   0     121413.71     134028.30      1274.42 o
   1   4   0        544.08        566.23        21.15 o
   2   4   0        722.55        674.64        34.75 o
   3   4   0        532.86        514.52        36.59 o
   4   4   0        238.16        259.66        29.27 o
   5   4   0       3930.92       4983.84       270.91 o
   6   4   0         49.46         51.11         4.33 o
   7   4   0        869.98        779.09        18.10 o
   8   4   0         10.79          9.84         3.91 o
   9   4   0         27.75         22.11         5.51 o
  10   4   0         64.37         48.78         6.84 o
  11   4   0          4.69          6.69         6.39 o
   1   5   0        779.38        717.94        27.41 o
   2   5   0        227.42        254.17        23.94 o
   3   5   0        272.94        281.44        27.04 o
   4   5   0        665.00        730.83        46.20 o
   5   5   0        131.98        149.10        24.98 o
   6   5   0          7.49          9.50         2.64 o
   7   5   0        385.32        369.56        18.08 o
   8   5   0        256.70        270.85        21.59 o
   9   5   0         12.62         13.47         6.83 o
  10   5   0         10.03          8.39         6.85 o
  11   5   0          0.47         -0.92         4.80 o
   0   6   0        331.24        292.33        28.46 o
   2   6   0         23.41         22.52        10.44 o
   3   6   0         96.56         88.96        17.25 o
   4   6   0       1341.10       1342.21        68.16 o
   5   6   0         60.67         68.09         5.88 o
   6   6   0         17.84         21.59         3.59 o
   7   6   0         16.26         21.19         3.46 o
   8   6   0        101.58        122.08        14.87 o
   9   6   0          5.49         10.59         6.72 o
  10   6   0         12.31         24.62         7.66 o
  11   6   0          8.50          9.21         4.02 o
   1   7   0        229.00        204.76        26.00 o
   2   7   0        397.43        382.71        35.31 o
   3   7   0        298.92        312.74        34.05 o
   4   7   0        949.73       1011.18        55.35 o
   5   7   0        709.22        676.15        27.95 o
   6   7   0         59.36         54.50         5.22 o
   7   7   0         35.40         28.47         4.33 o
   8   7   0         48.29         63.32        11.19 o
   9   7   0          6.24          5.92         6.25 o
   0   8   0       7818.37       9070.48       194.55 o
   1   8   0         87.70         97.35        20.24 o
   2   8   0        513.76        475.34        22.37 o
   3   8   0        498.53        453.64        15.30 o
   4   8   0         90.54        103.32         6.50 o
   5   8   0       2079.30       2206.28        86.32 o
   6   8   0         14.28         15.85         4.41 o
   7   8   0         34.67         36.61         4.72 o
   8   8   0          3.11          1.60         4.25 o
   9   8   0         21.96         24.10        10.64 o
   1   9   0        156.62        156.30        11.74 o
   2   9   0         95.78        108.10         7.84 o
   3   9   0        116.51        119.06         8.18 o
   4   9   0        107.97        105.79         6.76 o
   5   9   0         91.86         90.04         6.64 o
   6   9   0         10.41         10.11         3.23 o
   7   9   0         20.22         21.99         3.88 o
   8   9   0          6.96          3.17         4.81 o
   9   9   0          3.24          4.94         4.82 o
   0  10   0        239.03        222.15        16.08 o
   1  10   0       1112.21       1177.72        39.82 o
   2  10   0          6.24          6.47         3.91 o
   3  10   0         17.09         26.41         5.00 o
   4  10   0        102.97        117.33         9.10 o
   5  10   0         19.06         23.28         4.14 o
   6  10   0          2.97          4.68         2.96 o
   7  10   0          6.91          5.91         2.81 o
   8  10   0         10.37         10.14         5.93 o
   9  10   0          1.45         -2.37         3.91 o
   1  11   0         59.67         49.93         8.10 o
   2  11   0         37.87         32.73         7.42 o
   3  11   0         13.95         13.05         5.41 o
   4  11   0         74.83         87.72        14.64 o
   5  11   0         84.43         91.51         7.92 o
   6  11   0         10.28         11.91         4.89 o
   7  11   0          0.71          1.98         3.02 o
   8  11   0          8.40          7.35         4.37 o
   0  12   0        676.07        681.01        28.77 o
   1  12   0         17.10         15.80         4.21 o
   2  12   0         30.03         31.34         5.11 o
   3  12   0         30.08         28.73         6.81 o
   4  12   0         22.73         23.59         6.75 o
   5  12   0        292.18        337.57        13.66 o
   6  12   0          2.20          2.69         2.76 o
   7  12   0          3.86          4.08         3.30 o
   1  13   0         16.55         16.84         4.33 o
   2  13   0          3.78          4.26         3.56 o
   3  13   0         23.53         29.29         4.75 o
   4  13   0         17.73         20.08         3.84 o
   5  13   0         11.94         14.44         4.67 o
   6  13   0          6.91          9.73         3.65 o
   0  14   0         50.28         55.52         7.62 o
   1  14   0         72.72         82.16         6.52 o
   2  14   0          6.62         10.65         3.29 o
   3  14   0          5.30          7.57         2.71 o
   4  14   0         28.63         30.06         4.06 o
   5  14   0          8.16          9.04         2.64 o
   1  15   0         18.33         22.86         3.73 o
   2  15   0          2.92          4.11         2.13 o
   3  15   0          0.81          0.38         1.78 o
  -3 -15   1          0.75          6.05         2.62 o
  -2 -15   1          1.72          2.11         3.17 o
  -1 -15   1         34.83         34.71         7.13 o
   0 -15   1         11.32          3.45         3.04 o
   1 -15   1          8.72         13.05         3.57 o
   2 -15   1          0.79         -0.83         2.18 o
   3 -15   1          8.47          9.71         4.01 o
  -5 -14   1          0.60          1.98         3.77 o
  -4 -14   1         10.70          5.65         3.12 o
  -3 -14   1          8.53         14.58         6.25 o
  -2 -14   1         18.96         18.39         6.84 o
  -1 -14   1         13.81         18.48         4.24 o
   0 -14   1         24.92         16.54         4.16 o
   1 -14   1         18.02         15.65         4.46 o
   2 -14   1         24.64         21.91         4.77 o
   3 -14   1          0.51         -0.60         2.64 o
   4 -14   1          7.98          3.04         2.67 o
   5 -14   1          4.89          8.53         4.25 o
  -6 -13   1          0.51         -0.57         2.78 o
  -5 -13   1          2.37          6.06         3.89 o
  -4 -13   1          1.46          6.47         3.52 o
  -3 -13   1          4.75         -1.63         4.95 o
  -2 -13   1         19.13          6.16         5.67 o
  -1 -13   1         13.82         20.98         4.97 o
   0 -13   1          3.79          2.08         3.38 o
   1 -13   1          2.04          5.55         4.31 o
   2 -13   1          4.36          4.45         3.46 o
   3 -13   1         35.48         34.68         4.49 o
   4 -13   1         21.24         23.92         4.68 o
   5 -13   1          7.49         11.59         2.80 o
   6 -13   1          1.97          2.23         3.98 o
  -8 -12   1          2.06          2.54         3.46 o
  -7 -12   1          7.47          3.63         2.99 o
  -6 -12   1          8.94         12.78         4.24 o
  -5 -12   1         30.91         36.37         3.95 o
  -4 -12   1          0.65          4.34         4.11 o
  -3 -12   1          0.57         -0.67         3.55 o
  -2 -12   1          2.65          9.01         6.28 o
  -1 -12   1          8.98          7.91         4.11 o
   0 -12   1         19.36         16.27         4.41 o
   1 -12   1          5.44          9.19         4.10 o
   2 -12   1          6.69          7.61         4.35 o
   3 -12   1          0.31          7.78         6.01 o
   4 -12   1          1.99          5.11         4.85 o
   5 -12   1         14.38         18.40         3.68 o
   6 -12   1         36.85         30.78         4.92 o
   7 -12   1          1.78          3.50         1.94 o
  -8 -11   1         23.30         20.85         6.52 o
  -7 -11   1         45.80         50.49         5.15 o
  -6 -11   1         10.71          7.31         3.92 o
  -5 -11   1          3.20          6.71         4.39 o
  -4 -11   1         13.97         10.03         9.41 o
  -3 -11   1          4.64          9.26         3.98 o
  -2 -11   1         74.63         98.05         7.24 o
  -1 -11   1        564.80        589.64        32.36 o
   0 -11   1        198.30        188.05        12.54 o
   1 -11   1         48.82         43.07         7.57 o
   2 -11   1         26.21         23.32         5.78 o
   3 -11   1         15.79         17.69         3.94 o
   4 -11   1          5.46          9.44         3.71 o
   5 -11   1         11.95         11.37         3.42 o
   6 -11   1          7.10         12.01         5.66 o
   7 -11   1          0.80         -2.94         2.94 o
   8 -11   1          0.82         -3.24         3.45 o
  -9 -10   1         10.19          6.24         4.25 o
  -8 -10   1          3.14         -0.01         5.12 o
  -7 -10   1          1.17          4.10         3.91 o
  -6 -10   1          5.98          4.51         4.82 o
  -5 -10   1          4.26          3.45         7.97 o
  -4 -10   1         23.69         18.48         4.99 o
  -3 -10   1          5.37          5.05         3.94 o
  -2 -10   1         44.51         49.32         7.65 o
  -1 -10   1        142.24        127.11        15.04 o
   0 -10   1         16.76         17.49         4.52 o
   1 -10   1        123.19        122.59         9.26 o
   2 -10   1          1.89         -0.86         3.31 o
   3 -10   1         10.74         10.46         3.83 o
   4 -10   1         15.15          9.54         3.65 o
   5 -10   1          5.71          0.56         2.58 o
   6 -10   1          4.52          3.76         2.98 o
   7 -10   1         40.52         50.83         6.56 o
   8 -10   1         35.12         24.49         7.60 o
   9 -10   1          4.93          1.56         3.32 o
 -10  -9   1          5.86          0.96         3.97 o
  -9  -9   1         17.29         15.71         6.58 o
  -8  -9   1          0.99          1.59         6.44 o
  -7  -9   1         14.31         24.65         4.15 o
  -6  -9   1         14.12         11.20         3.64 o
  -5  -9   1         21.72         25.26         4.39 o
  -4  -9   1         11.97         11.59         4.43 o
  -3  -9   1          9.45          7.18         3.65 o
  -2  -9   1         44.83         45.36         4.53 o
  -1  -9   1         12.10         12.25         4.05 o
   0  -9   1         60.03         51.19         5.91 o
   1  -9   1          2.21          2.09         4.40 o
   2  -9   1        149.14        140.69         6.72 o
   3  -9   1        157.83        163.37        10.10 o
   4  -9   1         50.71         46.80        15.95 o
   5  -9   1          2.92          4.22         3.56 o
   6  -9   1          7.02          8.45         6.13 o
   7  -9   1          5.77          9.24         3.57 o
   8  -9   1          0.23          8.55         3.05 o
   9  -9   1          0.11         -3.82         4.39 o
 -10  -8   1          0.59         -2.44         3.98 o
  -9  -8   1         14.10         13.42         6.86 o
  -8  -8   1         14.76         24.56         6.96 o
  -7  -8   1          2.52          5.90         2.78 o
  -6  -8   1         15.92          5.99         5.92 o
  -5  -8   1        107.12        112.30         8.61 o
  -4  -8   1         15.43         13.78         3.32 o
  -3  -8   1        101.91         92.92         6.14 o
  -2  -8   1        162.29        141.87        26.37 o
  -1  -8   1        139.84        117.23        24.33 o
   0  -8   1        161.71        149.23        17.48 o
   1  -8   1        198.95        214.94        23.82 o
   2  -8   1        302.18        321.45        24.31 o
   3  -8   1         75.56         68.16         6.67 o
   4  -8   1         13.42         15.13         5.29 o
   5  -8   1         49.93         41.79         5.95 o
   6  -8   1         44.52         39.77         8.53 o
   7  -8   1          5.85         10.53         5.13 o
   8  -8   1          4.43         12.25         5.33 o
   9  -8   1          0.41          5.17         3.33 o
  10  -8   1          7.53         -0.31         3.95 o
 -10  -7   1         17.36          7.55         5.49 o
  -9  -7   1          2.20          0.01         6.13 o
  -8  -7   1        183.30        219.00        16.63 o
  -7  -7   1         71.75         80.87        10.58 o
  -6  -7   1          0.22          2.68         4.50 o
  -5  -7   1         52.10         49.85         7.63 o
  -4  -7   1         22.68         27.83        14.93 o
  -3  -7   1         72.27         68.43        20.21 o
  -2  -7   1        384.33        435.02        41.86 o
  -1  -7   1       3514.06       4241.53       116.64 o
   0  -7   1       1319.03       1358.09        60.67 o
   1  -7   1        467.19        435.39        27.14 o
   2  -7   1        292.34        258.04        34.79 o
   3  -7   1         56.44         69.54        20.93 o
   4  -7   1         78.50         73.69        15.66 o
   5  -7   1          8.74         12.03         3.48 o
   6  -7   1         33.80         37.88         7.59 o
   7  -7   1         12.22         13.55         6.40 o
   8  -7   1          5.71          7.00         5.44 o
   9  -7   1          4.31         -0.29         3.81 o
  10  -7   1         25.89         19.54         3.70 o
 -11  -6   1          2.47          1.66         3.33 o
 -10  -6   1         18.00         12.96         4.32 o
  -9  -6   1         49.47         61.92        10.39 o
  -8  -6   1         13.78         14.35         5.34 o
  -7  -6   1          8.42         17.86         4.11 o
  -6  -6   1         11.62         17.25         5.64 o
  -5  -6   1         99.71        126.23        26.02 o
  -4  -6   1         84.70         93.59        21.34 o
  -3  -6   1        645.67        557.85        45.87 o
  -2  -6   1          6.61          0.28         8.90 o
  -1  -6   1        358.58        338.17        21.68 o
   0  -6   1        253.73        242.46        18.42 o
   1  -6   1        557.47        565.48        27.73 o
   2  -6   1        940.13       1076.06        40.29 o
   3  -6   1         15.60          3.73        12.19 o
   4  -6   1         65.94         61.29        19.35 o
   5  -6   1        133.82        142.13        11.11 o
   6  -6   1          4.93          6.69         4.46 o
   7  -6   1        492.69        550.74        28.62 o
   8  -6   1         60.83         73.48         7.59 o
   9  -6   1          6.25         16.78         4.55 o
  10  -6   1         44.04         52.26         7.36 o
 -11  -5   1         13.28          9.08         6.11 o
 -10  -5   1         17.22         17.89         5.02 o
  -9  -5   1         41.37         40.24         9.25 o
  -8  -5   1         57.80         70.33        14.05 o
  -7  -5   1         10.57         14.26         4.05 o
  -6  -5   1         20.42         25.20         4.35 o
  -5  -5   1         17.18         18.54        11.76 o
  -4  -5   1         50.56         42.03        15.82 o
  -3  -5   1        845.73        744.13        50.22 o
  -2  -5   1         33.11         33.91        10.08 o
  -1  -5   1         81.16         78.26         9.30 o
   0  -5   1        175.40        168.23        14.02 o
   1  -5   1         39.78         41.43         7.22 o
   2  -5   1        386.90        378.72        21.21 o
   3  -5   1          6.85         22.31        15.90 o
   4  -5   1          8.16          9.92        12.60 o
   5  -5   1         44.51         37.28        11.28 o
   6  -5   1          8.91          4.06         3.14 o
   7  -5   1         29.26         36.92         5.83 o
   8  -5   1         21.50         24.01         5.38 o
   9  -5   1          1.80          4.74         3.60 o
  10  -5   1         27.05         33.01         4.99 o
 -11  -4   1        105.44        109.98        11.47 o
 -10  -4   1          4.62          3.72         5.78 o
  -9  -4   1         44.00         35.31         8.38 o
  -8  -4   1         20.49         24.78         6.86 o
  -7  -4   1          2.68          3.40         4.50 o
  -6  -4   1         34.38         41.97        11.95 o
  -5  -4   1         64.92         49.16        15.80 o
  -4  -4   1        107.63         99.99        19.42 o
  -3  -4   1       1011.13       1006.78        52.46 o
  -2  -4   1       1305.99       1215.07        30.87 o
  -1  -4   1        502.62        461.76        23.13 o
   0  -4   1        577.63        515.14        22.01 o
   1  -4   1       1571.27       1630.58        41.09 o
   2  -4   1       1938.64       2197.42        77.85 o
   3  -4   1        855.05        871.90        72.43 o
   4  -4   1         52.56         57.05        12.23 o
   5  -4   1         84.74         88.88        19.45 o
   6  -4   1          5.22          8.82         5.46 o
   7  -4   1         84.20        100.08        11.08 o
   8  -4   1         22.45         16.07         6.92 o
   9  -4   1         15.18         18.43         4.88 o
  10  -4   1         64.48         75.31        10.80 o
  11  -4   1         14.61         19.24         5.33 o
 -12  -3   1          9.53         28.58         5.93 o
 -11  -3   1         71.07         82.50        11.09 o
 -10  -3   1          3.66          6.89         5.86 o
  -9  -3   1         17.20         11.18         4.70 o
  -8  -3   1         92.87        108.13        17.52 o
  -7  -3   1        172.42        184.07        23.77 o
  -6  -3   1         84.87        142.91        27.30 o
  -5  -3   1         39.45         52.18        14.88 o
  -4  -3   1        183.34        167.26        22.12 o
  -3  -3   1       2093.81       1750.76        64.87 o
  -2  -3   1        276.41        284.98        23.33 o
  -1  -3   1       4446.13       5038.24        62.28 o
   0  -3   1       1644.34       1860.26        75.86 o
   1  -3   1        924.99        628.23        30.98 o
   2  -3   1        321.42        305.28        28.33 o
   3  -3   1        969.20        978.74        54.85 o
   4  -3   1        956.05       1071.94        56.65 o
   5  -3   1          4.94         20.56         8.34 o
   6  -3   1          4.52          6.44         4.19 o
   7  -3   1         51.32         49.94         6.46 o
   8  -3   1         10.21         10.32         4.96 o
   9  -3   1         16.18          3.60         6.76 o
  10  -3   1         76.51        102.68        14.03 o
  11  -3   1         15.40         14.81         4.94 o
 -12  -2   1         34.40         60.72         8.39 o
 -11  -2   1          8.74         13.70         6.26 o
 -10  -2   1         27.02         22.84         5.63 o
  -9  -2   1         11.27         10.29         5.32 o
  -8  -2   1          6.45          6.19         3.85 o
  -7  -2   1         52.53         55.92         5.39 o
  -6  -2   1         68.41         97.45        14.94 o
  -5  -2   1        118.63        138.35        19.39 o
  -4  -2   1         67.73         91.15        16.16 o
  -3  -2   1       1330.01       1316.80        50.02 o
  -2  -2   1         30.49         19.75         7.83 o
  -1  -2   1        333.63        275.76        25.24 o
   0  -2   1        144.14        121.68        11.91 o
   1  -2   1       1720.04       2216.07        58.54 o
   2  -2   1       1539.70       2043.73        65.49 o
   3  -2   1       1229.95       1280.80        53.17 o
   4  -2   1        515.37        493.68        37.39 o
   5  -2   1        129.74        117.46        20.94 o
   6  -2   1          8.43          0.80         5.10 o
   7  -2   1        344.70        356.90        15.22 o
   8  -2   1          0.90          0.65         3.71 o
   9  -2   1         13.55         11.05         7.75 o
  10  -2   1         80.75         86.66        12.99 o
  11  -2   1          7.21          6.98         5.86 o
 -12  -1   1         16.11         24.82         5.71 o
 -11  -1   1        117.25        127.77        10.00 o
 -10  -1   1          8.64          6.77         4.81 o
  -9  -1   1         55.61         47.00        10.30 o
  -8  -1   1        109.24        110.01         8.82 o
  -7  -1   1        470.20        469.19        13.26 o
  -6  -1   1        463.15        529.79        43.47 o
  -5  -1   1        257.85        244.96        18.82 o
  -4  -1   1        176.76        186.86        18.63 o
  -3  -1   1       7849.97       7390.46       122.58 o
  -2  -1   1       1465.51       1526.62        41.43 o
  -1  -1   1         35.39         29.31         3.36 o
   0  -1   1         18.29         16.58         2.68 o
   1  -1   1         35.59         21.98         5.80 o
   2  -1   1         70.36         65.65        11.96 o
   3  -1   1       1201.44       1130.42        47.65 o
   4  -1   1        795.36        887.83        48.07 o
   5  -1   1         83.54        125.99        22.21 o
   6  -1   1          5.82         11.93        12.96 o
   7  -1   1         28.10         26.12        10.87 o
   8  -1   1         13.55          8.64         4.49 o
   9  -1   1          5.54          1.84         5.75 o
  10  -1   1         82.70         99.02        13.62 o
  11  -1   1         11.53          8.82         5.26 o
 -12   0   1          0.02          1.83         4.04 o
 -11   0   1        259.38        268.97        13.95 o
 -10   0   1          0.55          7.62         5.11 o
  -9   0   1         90.35         69.59         8.44 o
  -8   0   1         75.85         71.73        11.73 o
  -7   0   1          6.00          6.14         3.25 o
  -6   0   1         96.46        151.51        23.64 o
  -5   0   1        304.79        279.82        27.40 o
  -4   0   1        292.82        362.64        17.88 o
  -3   0   1       2462.99       2423.02        64.94 o
  -2   0   1         46.32         56.28         5.39 o
  -1   0   1        190.77        169.67        10.14 o
   0   0   1        151.45        144.05        13.57 o
   1   0   1          0.45          5.98         4.13 o
   2   0   1       2767.05       3523.78        75.81 o
   3   0   1        106.50        104.89        15.97 o
   4   0   1        501.02        538.78        39.24 o
   5   0   1        216.53        281.31        32.17 o
   6   0   1          0.17         -4.45         8.39 o
   7   0   1        368.47        424.01        16.44 o
   8   0   1          0.26         -0.93         3.95 o
   9   0   1         49.18         44.84         7.16 o
  10   0   1        110.78        104.19        11.27 o
  11   0   1          6.04         18.48         6.33 o
 -12   1   1         16.16         15.28         4.95 o
 -11   1   1        117.50        122.15         9.89 o
 -10   1   1          8.60          9.03         4.33 o
  -9   1   1         55.15         46.71         7.58 o
  -8   1   1        109.44         96.05         8.43 o
  -7   1   1        470.04        469.37        11.39 o
  -6   1   1        462.76        618.12        47.70 o
  -5   1   1        258.45        223.44        26.35 o
  -4   1   1        175.71        153.89        19.15 o
  -3   1   1       7849.86       7730.34       240.48 o
  -2   1   1       1465.66       1545.46        79.78 o
  -1   1   1         37.68         23.48         3.83 o
   0   1   1         19.60         19.26         2.97 o
   1   1   1         36.88         19.53         5.64 o
   2   1   1         70.19         53.72         9.81 o
   3   1   1       1202.08       1158.79        48.95 o
   4   1   1        795.57        883.12        49.66 o
   5   1   1         83.78         94.05        19.96 o
   6   1   1          5.70          9.62        10.07 o
   7   1   1         28.23         32.55         8.51 o
   8   1   1         13.46          9.38         4.62 o
   9   1   1          5.43          3.03         3.97 o
  10   1   1         82.64         78.61        12.36 o
  11   1   1         11.44         15.60         6.30 o
 -12   2   1         34.42         43.80         5.49 o
 -11   2   1          8.77         10.88         3.98 o
 -10   2   1         27.22         30.87         7.83 o
  -9   2   1         11.45         13.25         5.16 o
  -8   2   1          6.44          6.34         3.77 o
  -7   2   1         52.68         46.34         4.07 o
  -6   2   1         68.96         82.33        18.89 o
  -5   2   1        118.15         96.62        18.25 o
  -4   2   1         66.56         75.00        14.40 o
  -3   2   1       1330.83       1364.53        47.54 o
  -2   2   1         30.38         20.27         3.54 o
  -1   2   1        329.56        269.71         8.67 o
   0   2   1        143.71        136.56         9.25 o
   1   2   1       1715.88       1736.02        47.32 o
   2   2   1       1540.77       1808.57        56.63 o
   3   2   1       1229.62       1273.71        53.73 o
   4   2   1        515.57        557.43        39.62 o
   5   2   1        128.70        106.81        21.30 o
   6   2   1          9.04         -1.53         4.28 o
   7   2   1        344.25        366.34        15.42 o
   8   2   1          0.96          1.99         3.93 o
   9   2   1         13.68         15.34         5.51 o
  10   2   1         81.01         74.62        12.06 o
  11   2   1          7.27          9.14         4.89 o
 -12   3   1          9.47         13.89         5.74 o
 -11   3   1         71.09         76.55         7.58 o
 -10   3   1          3.55          2.08         6.77 o
  -9   3   1         17.55          9.31         4.38 o
  -8   3   1         93.27         91.16         6.83 o
  -7   3   1        171.02        157.43         7.75 o
  -6   3   1         85.35        137.41        22.08 o
  -5   3   1         39.79         54.17        12.76 o
  -4   3   1        184.92        203.17        20.07 o
  -3   3   1       2093.35       1837.06        99.41 o
  -2   3   1        276.60        243.44        20.17 o
  -1   3   1       4445.88       4822.20        49.36 o
   0   3   1       1648.32       1520.39        88.38 o
   1   3   1        923.24        686.71        42.69 o
   2   3   1        321.21        295.56        24.60 o
   3   3   1        968.58        919.81        46.10 o
   4   3   1        958.04       1158.41        56.72 o
   5   3   1          4.90         12.09         7.52 o
   6   3   1          4.25         12.18         3.64 o
   7   3   1         51.19         52.34         6.51 o
   8   3   1         10.23         11.33         5.02 o
   9   3   1         16.45         22.78         5.70 o
  10   3   1         75.98         77.98         8.38 o
  11   3   1         15.20          9.12         4.22 o
 -12   4   1          8.74          8.64         5.39 o
 -11   4   1        105.53        101.25        13.23 o
 -10   4   1          4.82          3.86         3.84 o
  -9   4   1         43.19         34.52         6.07 o
  -8   4   1         20.43         16.91         3.83 o
  -7   4   1          2.59          3.10         2.62 o
  -6   4   1         34.18         40.06         3.76 o
  -5   4   1         64.70         56.43         9.65 o
  -4   4   1        106.15        114.23        11.45 o
  -3   4   1       1013.66       1033.62        45.00 o
  -2   4   1       1306.08       1156.58        55.15 o
  -1   4   1        503.73        425.28        16.17 o
   0   4   1        572.04        513.93        21.22 o
   1   4   1       1575.34       1585.68        51.99 o
   2   4   1       1936.14       2110.44        66.06 o
   3   4   1        855.29        894.03        48.87 o
   4   4   1         51.94         44.11         9.60 o
   5   4   1         84.34         86.28        13.74 o
   6   4   1          5.12          4.90         2.48 o
   7   4   1         84.59         95.68         8.09 o
   8   4   1         21.99         15.27         5.05 o
   9   4   1         14.62         15.73         6.29 o
  10   4   1         64.97         63.89         8.95 o
  11   4   1         14.59          4.29         4.74 o
 -11   5   1         13.33         12.55         6.42 o
 -10   5   1         17.05         22.45         8.28 o
  -9   5   1         42.32         35.41         9.76 o
  -8   5   1         58.02         59.68         7.37 o
  -7   5   1         10.55         10.32         2.87 o
  -6   5   1         19.71         24.69         3.58 o
  -5   5   1         17.55         21.60        11.35 o
  -4   5   1         51.64         58.92        13.97 o
  -3   5   1        846.95        773.39        42.93 o
  -2   5   1         31.24         37.80         7.47 o
  -1   5   1         81.63         71.37         7.08 o
   0   5   1        174.06        181.51         9.35 o
   1   5   1         38.32         31.91         5.05 o
   2   5   1        388.51        347.22        29.17 o
   3   5   1          6.77          9.81         8.82 o
   4   5   1          7.94          7.28         8.12 o
   5   5   1         45.20         47.07         6.42 o
   6   5   1          9.16          6.90         2.46 o
   7   5   1         29.22         26.82         7.63 o
   8   5   1         21.20         23.47         8.57 o
   9   5   1          1.69          8.36         7.59 o
  10   5   1         26.77         19.62         9.15 o
  11   5   1          2.28          0.65         3.67 o
 -11   6   1          2.51          3.89         3.55 o
 -10   6   1         18.22         21.27         7.88 o
  -9   6   1         49.34         54.22        11.26 o
  -8   6   1         13.65         12.04         5.00 o
  -7   6   1          8.47         11.46         3.25 o
  -6   6   1         11.87         11.09         2.95 o
  -5   6   1         98.85         97.17         7.03 o
  -4   6   1         83.27         97.99        18.76 o
  -3   6   1        646.29        634.27        41.75 o
  -2   6   1          6.55          2.25         7.90 o
  -1   6   1        359.83        373.16        22.04 o
   0   6   1        253.25        230.10        17.67 o
   1   6   1        552.60        598.11        39.55 o
   2   6   1        941.41       1061.49        54.85 o
   3   6   1         15.87          5.97         6.87 o
   4   6   1         66.37         54.35        15.35 o
   5   6   1        132.54        123.02         6.68 o
   6   6   1          5.25          3.54         2.84 o
   7   6   1        492.70        565.07        19.21 o
   8   6   1         61.11         80.75        12.43 o
   9   6   1          6.42          7.22         5.69 o
  10   6   1         44.26         42.68         9.02 o
 -11   7   1         11.67         10.76         3.19 o
 -10   7   1         17.01         16.50         6.67 o
  -9   7   1          2.08          1.58         5.83 o
  -8   7   1        183.38        191.19        12.34 o
  -7   7   1         71.18         77.13         6.11 o
  -6   7   1          0.26         -0.11         2.64 o
  -5   7   1         51.82         48.24         4.31 o
  -4   7   1         22.37         13.08         5.01 o
  -3   7   1         72.18         74.34        16.36 o
  -2   7   1        384.09        514.56        38.39 o
  -1   7   1       3515.24       4243.17       114.89 o
   0   7   1       1321.35       1416.42        49.93 o
   1   7   1        468.53        434.51        37.08 o
   2   7   1        292.68        283.26        31.66 o
   3   7   1         56.60         62.54        17.46 o
   4   7   1         78.81         80.79         8.73 o
   5   7   1          8.82         10.93         3.41 o
   6   7   1         32.98         39.81         4.48 o
   7   7   1         12.27         12.92         7.64 o
   8   7   1          5.69         10.28         7.30 o
   9   7   1          4.16         -2.18         6.32 o
  10   7   1         25.47         12.07         5.12 o
 -10   8   1          0.63          0.18         3.39 o
  -9   8   1         13.67         24.92         6.05 o
  -8   8   1         14.88         11.07         4.06 o
  -7   8   1          2.51          5.48         2.74 o
  -6   8   1         15.66         13.13         3.08 o
  -5   8   1        106.97         97.87         7.64 o
  -4   8   1         15.34         17.77         4.28 o
  -3   8   1        102.56         93.09         9.76 o
  -2   8   1        162.69        174.98        26.39 o
  -1   8   1        140.24        144.31        23.16 o
   0   8   1        161.33        136.02        25.02 o
   1   8   1        199.47        178.78        27.49 o
   2   8   1        302.10        322.98        16.54 o
   3   8   1         75.06         68.34         6.59 o
   4   8   1         13.56         14.47         3.98 o
   5   8   1         48.90         50.01         5.02 o
   6   8   1         44.63         47.99         5.06 o
   7   8   1          5.84         -2.28         4.00 o
   8   8   1          4.22          3.81         7.24 o
   9   8   1          0.41         -5.23         5.26 o
  10   8   1          7.66          1.79         3.71 o
 -10   9   1          5.84          3.97         4.13 o
  -9   9   1         17.76         12.44         6.51 o
  -8   9   1          0.93         -0.23         3.55 o
  -7   9   1         14.33         15.04         3.64 o
  -6   9   1         13.70         14.83         3.38 o
  -5   9   1         21.37         20.42         3.54 o
  -4   9   1         12.29         11.42         3.95 o
  -3   9   1          9.42         17.59         4.97 o
  -2   9   1         43.22         43.43         6.56 o
  -1   9   1         12.06          8.38         4.50 o
   0   9   1         59.82         63.19         5.86 o
   1   9   1          2.10          3.53         6.30 o
   2   9   1        149.90        140.28        11.30 o
   3   9   1        157.83        159.31        11.38 o
   4   9   1         50.69         46.24         6.16 o
   5   9   1          2.80         -0.79         3.26 o
   6   9   1          7.23          3.45         3.46 o
   7   9   1          5.70          4.11         3.66 o
   8   9   1          0.21          3.81         6.47 o
   9   9   1          0.12         -2.24         4.25 o
  -9  10   1         10.23         -2.75         3.67 o
  -8  10   1          3.07          4.67         5.22 o
  -7  10   1          1.14         -1.74         2.55 o
  -6  10   1          6.02          6.83         3.20 o
  -5  10   1          4.23          2.89         2.66 o
  -4  10   1         23.46         19.48         4.40 o
  -3  10   1          5.37          7.37         6.27 o
  -2  10   1         44.76         42.49         6.80 o
  -1  10   1        143.49        121.24        11.92 o
   0  10   1         16.88         18.79         3.54 o
   1  10   1        121.74        119.21         8.36 o
   2  10   1          1.85          3.40         4.61 o
   3  10   1         10.85         11.41         4.70 o
   4  10   1         14.94         11.70         3.63 o
   5  10   1          5.94          0.43         3.56 o
   6  10   1          4.60          5.27         3.71 o
   7  10   1         40.49         51.12         6.25 o
   8  10   1         35.14         30.71         7.06 o
   9  10   1          4.83          2.01         3.49 o
  -8  11   1         23.32         17.60         5.58 o
  -7  11   1         45.70         58.95         4.86 o
  -6  11   1         10.45         15.73         3.65 o
  -5  11   1          3.15          2.87         3.35 o
  -4  11   1         13.84         14.80         3.87 o
  -3  11   1          4.57          7.69         6.01 o
  -2  11   1         74.28         84.62        10.68 o
  -1  11   1        565.92        569.25        18.57 o
   0  11   1        197.88        198.85        11.05 o
   1  11   1         48.98         39.60         8.23 o
   2  11   1         26.38         26.85         4.97 o
   3  11   1         15.91         24.88         5.28 o
   4  11   1          5.37          7.61         5.92 o
   5  11   1         12.16          8.91         3.90 o
   6  11   1          7.01          4.52         4.01 o
   7  11   1          0.81         -3.41         4.26 o
   8  11   1          0.87         -3.26         3.26 o
  -7  12   1          7.45          4.65         3.48 o
  -6  12   1          8.86         10.75         4.94 o
  -5  12   1         30.84         37.51         6.78 o
  -4  12   1          0.65          5.73         4.61 o
  -3  12   1          0.61          1.94         4.39 o
  -2  12   1          2.68          5.58         3.54 o
  -1  12   1          8.82         10.25         3.99 o
   0  12   1         19.25         13.91         3.80 o
   1  12   1          5.62          4.46         3.48 o
   2  12   1          6.74          5.81         3.28 o
   3  12   1          0.32          2.30         2.91 o
   4  12   1          2.02          5.61         3.37 o
   5  12   1         14.02         10.90         3.72 o
   6  12   1         36.71         49.35         5.25 o
   7  12   1          1.76          3.48         3.29 o
  -7  13   1          3.78          1.32         2.67 o
  -6  13   1          0.48          2.55         2.97 o
  -5  13   1          2.31          3.42         3.71 o
  -4  13   1          1.45          1.53         2.96 o
  -3  13   1          4.76          9.53         3.49 o
  -2  13   1         18.89         23.29         4.54 o
  -1  13   1         13.62         10.69         3.68 o
   0  13   1          3.78          6.90         3.44 o
   1  13   1          2.04          5.93         3.36 o
   2  13   1          4.40         11.33         3.77 o
   3  13   1         35.44         38.54         6.85 o
   4  13   1         21.26         26.52         3.95 o
   5  13   1          7.43          8.71         2.33 o
   6  13   1          2.05          2.09         2.57 o
  -5  14   1          0.62          1.22         1.94 o
  -4  14   1         10.67         11.77         3.10 o
  -3  14   1          8.56         12.15         3.33 o
  -2  14   1         19.03         23.69         5.00 o
  -1  14   1         13.94         17.80         4.94 o
   0  14   1         24.83         25.07         3.98 o
   1  14   1         17.93         15.31         4.83 o
   2  14   1         24.69         34.38         4.46 o
   3  14   1          0.53          2.82         2.43 o
   4  14   1          7.96          8.46         4.61 o
   5  14   1          4.98          3.76         4.48 o
  -3  15   1          0.73          2.41         1.84 o
  -2  15   1          1.67          1.95         2.23 o
  -1  15   1         35.00         34.43         3.97 o
   0  15   1         11.23         12.06         2.86 o
   1  15   1          8.51         10.28         2.65 o
   2  15   1          0.78          0.12         1.99 o
   3  15   1          8.52         11.45         2.27 o
  -3 -15   2          0.97         -0.98         3.63 o
  -2 -15   2          6.04          5.60         4.10 o
  -1 -15   2         34.81         22.59         6.97 o
   0 -15   2          5.29          1.49         3.51 o
   1 -15   2          0.43          0.38         2.29 o
   2 -15   2          0.02          5.84         3.55 o
  -5 -14   2          9.82          4.65         3.97 o
  -4 -14   2          3.56         -2.59         2.59 o
  -3 -14   2          3.33          0.54         4.41 o
  -2 -14   2          0.49         -2.24         4.35 o
  -1 -14   2         32.05         24.30         7.18 o
   0 -14   2          9.90          9.31         3.00 o
   1 -14   2          0.26         -2.28         2.88 o
   2 -14   2          1.19          4.81         3.26 o
   3 -14   2          0.04          2.71         2.88 o
   4 -14   2          5.28          5.76         4.33 o
  -6 -13   2          3.92          6.02         3.02 o
  -5 -13   2          4.14          5.37         3.64 o
  -4 -13   2         10.82         11.78         4.02 o
  -3 -13   2         26.96         33.81         5.50 o
  -2 -13   2         68.11         78.22        11.82 o
  -1 -13   2         75.98         81.02         8.06 o
   0 -13   2        130.57        155.61        10.80 o
   1 -13   2         34.03         39.66         5.98 o
   2 -13   2         18.88         20.83         5.49 o
   3 -13   2          0.07          3.37         3.13 o
   4 -13   2          0.20         -1.58         3.19 o
   5 -13   2          0.40          5.76         2.71 o
   6 -13   2          0.53          4.11         3.45 o
  -8 -12   2          4.70         -1.93         3.36 o
  -7 -12   2          9.48          7.80         3.34 o
  -6 -12   2          4.75          7.49         3.72 o
  -5 -12   2          0.66          5.76         7.53 o
  -4 -12   2          1.18          3.77         3.71 o
  -3 -12   2         23.36         23.41         4.96 o
  -2 -12   2        147.51        163.63        11.11 o
  -1 -12   2          7.55          6.95         3.64 o
   0 -12   2          4.02         -3.68         6.14 o
   1 -12   2         30.53         35.83         6.15 o
   2 -12   2         56.93         58.88         7.33 o
   3 -12   2          0.03          2.36         4.06 o
   4 -12   2          1.77         -1.79         3.49 o
   5 -12   2          3.42          0.78         2.48 o
   6 -12   2          2.76          5.36         4.04 o
  -9 -11   2          6.42          4.81         3.75 o
  -8 -11   2          4.83          3.60         5.32 o
  -7 -11   2          9.02         15.15         4.61 o
  -6 -11   2         43.48         46.77         6.66 o
  -5 -11   2          2.50         -0.55         3.11 o
  -4 -11   2          0.05          2.95         3.68 o
  -3 -11   2          9.12          7.32         4.22 o
  -2 -11   2         43.21         39.63         6.67 o
  -1 -11   2        330.71        327.55        26.05 o
   0 -11   2         61.84         74.31         7.87 o
   1 -11   2          6.13          5.63         3.86 o
   2 -11   2          6.46          4.51         4.35 o
   3 -11   2          0.03         -2.79         4.49 o
   4 -11   2         99.91        104.97         7.94 o
   5 -11   2         32.95         29.30         4.32 o
   6 -11   2          0.44          0.79         3.12 o
   7 -11   2          7.64          0.89         5.23 o
  -9 -10   2          0.88          0.64         4.22 o
  -8 -10   2         36.48         32.65         7.70 o
  -7 -10   2         19.10         20.56         5.88 o
  -6 -10   2         58.21         59.81        13.68 o
  -5 -10   2        117.60        127.41        10.41 o
  -4 -10   2         45.28         47.83         6.89 o
  -3 -10   2          4.57          6.34         4.16 o
  -2 -10   2          4.51          3.88         4.94 o
  -1 -10   2        167.03        146.13         8.30 o
   0 -10   2         40.18         36.58         6.09 o
   1 -10   2          8.86          1.96         4.34 o
   2 -10   2         10.29          7.71         4.16 o
   3 -10   2          1.11          0.45         3.10 o
   4 -10   2         35.54         32.38         4.29 o
   5 -10   2          8.32          6.40         3.18 o
   6 -10   2          5.83          3.06         3.06 o
   7 -10   2          0.94          2.02         3.37 o
   8 -10   2         18.76         16.84         3.73 o
 -10  -9   2          0.39         -2.65         3.86 o
  -9  -9   2          6.22         -1.79         2.99 o
  -8  -9   2          0.96          1.97         5.58 o
  -7  -9   2         30.19         31.34        10.22 o
  -6  -9   2         52.58         57.32         7.24 o
  -5  -9   2        154.58        171.12        11.47 o
  -4  -9   2          1.72          0.76         3.49 o
  -3  -9   2         38.57         35.85         5.61 o
  -2  -9   2        155.79        148.01         8.12 o
  -1  -9   2        277.79        268.64        10.65 o
   0  -9   2        275.43        303.73        13.33 o
   1  -9   2         80.64         77.32         7.47 o
   2  -9   2          6.79          7.77         3.47 o
   3  -9   2         24.64         22.86         5.25 o
   4  -9   2         48.13         40.19         5.99 o
   5  -9   2         10.22          7.55         7.51 o
   6  -9   2         30.61         29.13         5.51 o
   7  -9   2         28.70         32.66         7.44 o
   8  -9   2         11.85         11.73         3.35 o
   9  -9   2          3.74          4.49         4.56 o
 -10  -8   2          1.32          1.14         4.74 o
  -9  -8   2         32.30         35.50         9.20 o
  -8  -8   2         23.59         18.30         8.67 o
  -7  -8   2          5.58         -2.73         6.51 o
  -6  -8   2          6.17          2.38         3.12 o
  -5  -8   2         50.50         50.96         5.39 o
  -4  -8   2          5.60          5.93         3.58 o
  -3  -8   2        107.10        111.57         8.14 o
  -2  -8   2        411.89        405.46        19.90 o
  -1  -8   2          4.06          4.79         4.05 o
   0  -8   2         27.35         34.12         5.66 o
   1  -8   2         57.41         50.04         5.33 o
   2  -8   2        187.11        173.12        10.09 o
   3  -8   2         18.52         10.07         3.78 o
   4  -8   2         25.66         23.45         4.96 o
   5  -8   2          1.06         -0.50         3.05 o
   6  -8   2          1.79          5.01         5.46 o
   7  -8   2         12.42         11.60         5.86 o
   8  -8   2          4.08          2.04         3.98 o
   9  -8   2          0.91          4.31         3.46 o
 -11  -7   2          9.01         -0.88         3.18 o
 -10  -7   2          0.89          4.16         4.94 o
  -9  -7   2          3.82          6.08         6.30 o
  -8  -7   2          8.53         -0.01         5.41 o
  -7  -7   2          2.97         -7.16         7.45 o
  -6  -7   2         44.83         40.24         5.55 o
  -5  -7   2          7.86          9.69         2.86 o
  -4  -7   2        111.54        120.84        11.61 o
  -3  -7   2          9.64         -8.49        12.44 o
  -2  -7   2        103.67         83.77        20.56 o
   0  -7   2       2005.26       2107.56        86.96 o
   1  -7   2        279.25        288.08        26.89 o
   2  -7   2        118.56        159.73        32.14 o
   3  -7   2          1.18          4.53         6.66 o
   4  -7   2         80.70         90.78         7.58 o
   5  -7   2         38.86         35.92         5.35 o
   6  -7   2         22.63         25.07         6.93 o
   7  -7   2          4.14          5.82         5.87 o
   8  -7   2          2.57         -1.55         4.65 o
   9  -7   2          8.00          5.97         4.52 o
  10  -7   2          4.59          2.29         3.81 o
 -11  -6   2         12.46         12.89         4.13 o
 -10  -6   2         23.14         14.55         9.55 o
  -9  -6   2         23.13         16.28         6.80 o
  -8  -6   2         84.65        103.96        22.32 o
  -7  -6   2         84.66         78.28         9.28 o
  -6  -6   2        129.51        109.58        26.18 o
  -5  -6   2        589.49        586.00        54.17 o
  -4  -6   2        328.48        312.99        37.03 o
  -3  -6   2         55.66         46.09        14.54 o
  -2  -6   2        120.58        115.79        21.73 o
  -1  -6   2       1036.39       1155.90        58.82 o
   0  -6   2        134.69        132.18        17.38 o
   1  -6   2        175.70        173.47        17.02 o
   2  -6   2        222.37        232.10        20.38 o
   3  -6   2         45.51         43.16        11.24 o
   4  -6   2        220.71        210.99        10.41 o
   5  -6   2         30.73         27.91         4.64 o
   6  -6   2         28.59         30.63         6.80 o
   7  -6   2          4.94          7.33         4.44 o
   8  -6   2         12.19         21.07         7.55 o
   9  -6   2          0.77          4.61         3.30 o
  10  -6   2          0.03          5.06         3.29 o
 -11  -5   2         32.47         29.82         7.04 o
 -10  -5   2         11.78         10.75         4.33 o
  -9  -5   2         19.31         16.45         5.05 o
  -8  -5   2         40.02         53.58        10.08 o
  -7  -5   2         77.50         92.42         7.75 o
  -6  -5   2        488.41        500.78        19.56 o
  -5  -5   2       1737.76       1750.65        87.96 o
  -4  -5   2        525.17        437.35        40.68 o
  -3  -5   2        105.88         95.42        19.29 o
  -2  -5   2          0.25          1.14         8.65 o
  -1  -5   2        440.40        520.83        55.36 o
   0  -5   2        241.85        278.67        20.58 o
   1  -5   2        193.38        225.50        29.19 o
   2  -5   2        149.52        134.57        16.14 o
   3  -5   2        930.66        851.89        53.17 o
   4  -5   2        971.37        838.30        56.48 o
   5  -5   2        401.29        360.89        40.70 o
   6  -5   2        436.99        469.17        37.14 o
   7  -5   2        107.39        104.13         9.30 o
   8  -5   2          6.60          9.97         4.09 o
   9  -5   2          1.09          1.71         3.21 o
  10  -5   2         31.66         34.06         4.81 o
 -12  -4   2         10.31         15.50         4.74 o
 -11  -4   2         32.31         28.76         7.30 o
 -10  -4   2         14.28         10.10         4.46 o
  -9  -4   2          4.67          3.50         6.00 o
  -8  -4   2         58.29         66.04         9.50 o
  -7  -4   2        119.66        117.78         8.27 o
  -6  -4   2         84.06         69.30        20.47 o
  -5  -4   2        412.92        382.05        38.20 o
  -4  -4   2        872.47        790.99        49.19 o
  -3  -4   2        182.15        195.95        24.54 o
  -2  -4   2        124.87        122.21        18.38 o
  -1  -4   2        237.53        180.94        21.58 o
   0  -4   2        109.12         81.00         7.20 o
   1  -4   2        164.35        161.79        14.61 o
   2  -4   2         29.64         35.76         8.37 o
   3  -4   2        415.55        349.98        32.24 o
   4  -4   2        740.93        706.10        49.39 o
   5  -4   2         76.80         61.96        16.54 o
   6  -4   2         19.62         21.46         7.27 o
   7  -4   2         85.29        100.32        12.05 o
   8  -4   2          6.16          3.28         5.46 o
   9  -4   2         40.71         46.98         6.25 o
  10  -4   2         65.57        100.33         7.60 o
 -12  -3   2          3.55          3.89         4.62 o
 -11  -3   2         18.61          7.47         5.05 o
 -10  -3   2          0.85         -6.93         6.93 o
  -9  -3   2         28.19         28.16         8.43 o
  -8  -3   2          5.53          8.30         4.85 o
  -7  -3   2         53.64         48.31         5.65 o
  -6  -3   2        213.45        217.59        29.86 o
  -5  -3   2         29.98         26.94        10.80 o
  -4  -3   2        160.94        155.44        21.52 o
  -3  -3   2        212.63        194.88        21.92 o
  -2  -3   2        295.65        289.62        24.37 o
  -1  -3   2      13561.31      15429.89       204.08 o
   0  -3   2      14092.33      14640.86       167.74 o
   1  -3   2        607.59        614.86        28.70 o
   2  -3   2        607.11        662.37        36.05 o
   3  -3   2         48.05         41.47        11.05 o
   4  -3   2        318.53        268.26        29.30 o
   5  -3   2         20.95         22.69        14.06 o
   6  -3   2         12.75          3.94         6.15 o
   7  -3   2         25.69         29.75         7.59 o
   8  -3   2          2.04          8.90         7.24 o
   9  -3   2          6.65         -7.47         7.97 o
  10  -3   2          2.68          0.01         3.19 o
  11  -3   2         18.22         33.52         5.97 o
 -12  -2   2          0.66         -2.70         4.13 o
 -11  -2   2         12.70         10.43         5.22 o
 -10  -2   2          4.13          7.24         5.48 o
  -9  -2   2         27.71         24.24         5.74 o
  -8  -2   2         16.82         17.37         3.62 o
  -7  -2   2         56.17         55.10         6.08 o
  -6  -2   2        262.70        228.06        20.90 o
  -5  -2   2        641.41        574.05        39.03 o
  -4  -2   2        341.34        348.02        27.71 o
  -3  -2   2       1199.19       1177.80        83.45 o
  -2  -2   2        386.51        369.87        40.26 o
  -1  -2   2       3125.05       2823.82       151.14 o
   0  -2   2        553.79        490.18        13.86 o
   1  -2   2        199.19        177.39        15.63 o
   2  -2   2        711.27        701.05        35.19 o
   3  -2   2        214.34        212.18        23.04 o
   4  -2   2        505.97        493.81        40.04 o
   5  -2   2          4.91          3.78         9.63 o
   6  -2   2         56.56         44.06         6.11 o
   7  -2   2          4.32          3.67         6.06 o
   8  -2   2          1.10          4.86         6.59 o
   9  -2   2          1.63         -7.44         7.44 o
  10  -2   2          4.57         10.25         4.95 o
  11  -2   2         21.80         24.68         3.60 o
 -12  -1   2          2.52         12.88         5.30 o
 -11  -1   2         25.18         25.95         6.06 o
 -10  -1   2         12.56          7.38         6.05 o
  -9  -1   2          0.24         -0.32         4.38 o
  -8  -1   2         36.06         40.21         5.14 o
  -7  -1   2         94.20         89.34         7.13 o
  -6  -1   2        845.12        813.28        53.92 o
  -5  -1   2       1740.79       1778.54        64.12 o
  -4  -1   2       1029.46        934.38        34.53 o
  -3  -1   2        264.12        210.59        13.20 o
  -2  -1   2        143.58        137.88         9.40 o
  -1  -1   2       4887.08       4984.26        80.06 o
   0  -1   2       7366.27       8981.58        83.31 o
   1  -1   2        779.69        934.06        36.25 o
   2  -1   2         69.05         73.82        13.02 o
   3  -1   2       1283.35       1410.42        59.83 o
   4  -1   2       1924.74       1976.45        80.94 o
   5  -1   2        415.28        413.13        40.74 o
   6  -1   2        587.54        603.53        19.13 o
   7  -1   2         68.99         73.85        14.33 o
   8  -1   2         14.98         22.15         6.39 o
   9  -1   2          9.55          6.03         6.63 o
  10  -1   2         27.60         27.74         7.42 o
  11  -1   2          4.89         10.70         3.09 o
 -12   0   2          0.48          3.98         3.11 o
 -11   0   2        102.98         90.64         8.68 o
 -10   0   2          7.38          3.70         4.55 o
  -9   0   2        176.72        165.42        11.39 o
  -8   0   2          3.59          5.36         5.01 o
  -7   0   2        363.73        350.07        13.82 o
  -6   0   2        291.76        249.28        29.10 o
  -5   0   2        177.90        169.24        13.68 o
  -4   0   2       4283.28       4312.52       119.63 o
  -3   0   2          0.61         -3.66         3.66 o
  -2   0   2         38.14         43.88         7.50 o
  -1   0   2         87.09        103.17        10.78 o
   0   0   2        330.02        331.17        12.45 o
   1   0   2        485.84        466.04        25.23 o
   2   0   2          3.01          5.47         6.14 o
   3   0   2        856.60        976.76        48.27 o
   4   0   2       2286.81       2613.74        91.25 o
   5   0   2          5.06         15.87        10.57 o
   6   0   2         37.37         38.60         8.25 o
   7   0   2         84.54         97.67         9.16 o
   8   0   2         12.01          7.31         4.53 o
   9   0   2        162.37        150.49        11.75 o
  10   0   2         10.25          1.23         5.94 o
  11   0   2          0.13         -1.74         2.34 o
 -12   1   2          2.56          7.91         5.18 o
 -11   1   2         25.04         19.59         5.26 o
 -10   1   2         12.72         14.09         5.35 o
  -9   1   2          0.23          3.19         4.11 o
  -8   1   2         34.95         36.13         4.82 o
  -7   1   2         94.62         87.24         5.19 o
  -6   1   2        844.75        902.49        55.13 o
  -5   1   2       1741.14       1744.11        65.72 o
  -4   1   2       1029.15        915.08        59.49 o
  -3   1   2        265.70        213.53         9.81 o
  -2   1   2        142.60        131.17        14.37 o
  -1   1   2       4889.08       5000.14       124.88 o
   0   1   2       7365.35       9094.90       129.44 o
   1   1   2        780.19        966.36        36.53 o
   2   1   2         69.89         57.02        11.71 o
   3   1   2       1281.46       1410.72        58.40 o
   4   1   2       1922.49       1860.05        78.46 o
   5   1   2        414.54        448.19        41.30 o
   6   1   2        586.65        606.87        19.05 o
   7   1   2         69.14         61.73         7.36 o
   8   1   2         14.46         10.80         5.75 o
   9   1   2          9.47          2.03         4.20 o
  10   1   2         27.52         19.06         7.04 o
  11   1   2          5.00         17.52         5.23 o
 -12   2   2          0.59         -1.93         3.22 o
 -11   2   2         12.81         21.79         5.22 o
 -10   2   2          3.74          7.06         4.18 o
  -9   2   2         27.75         28.85         5.76 o
  -8   2   2         17.21         20.12         3.44 o
  -7   2   2         55.86         54.07         4.83 o
  -6   2   2        263.81        231.67        26.79 o
  -5   2   2        640.33        635.56        38.16 o
  -4   2   2        341.65        323.44        27.46 o
  -3   2   2       1198.53       1228.11        30.08 o
  -2   2   2        387.69        374.88        17.40 o
  -1   2   2       3125.60       2844.64        83.65 o
   0   2   2        554.87        466.91        21.82 o
   1   2   2        199.31        195.61        17.30 o
   2   2   2        710.15        694.62        37.72 o
   3   2   2        215.68        211.32        24.23 o
   4   2   2        504.78        458.85        39.93 o
   5   2   2          4.53          3.43         9.19 o
   6   2   2         58.08         50.50         6.16 o
   7   2   2          4.46         11.99         6.76 o
   8   2   2          1.30          2.16         4.14 o
   9   2   2          1.61         -4.71         4.71 o
  10   2   2          4.55          8.51         5.70 o
  11   2   2         21.52         27.10         5.65 o
 -12   3   2          3.42          7.84         3.12 o
 -11   3   2         18.42         23.68         5.16 o
 -10   3   2          0.96         -1.73         4.25 o
  -9   3   2         28.40         26.51         5.37 o
  -8   3   2          5.48          4.58         3.73 o
  -7   3   2         55.43         53.06         5.05 o
  -6   3   2        212.53        199.37        23.97 o
  -5   3   2         30.89         29.56         6.66 o
  -4   3   2        162.25        168.72        10.98 o
  -3   3   2        212.55        173.63         8.93 o
  -2   3   2        295.81        255.50        13.40 o
  -1   3   2      13561.30      14480.14       515.68 o
   0   3   2      14092.18      15472.37       234.95 o
   1   3   2        607.07        566.01        22.09 o
   2   3   2        608.51        659.64        37.58 o
   3   3   2         48.37         41.12        13.20 o
   4   3   2        322.64        315.48        33.33 o
   5   3   2         20.14         14.44        10.38 o
   6   3   2         11.55          7.04         3.90 o
   7   3   2         27.29         25.81         5.17 o
   8   3   2          1.94          7.06         5.34 o
   9   3   2          6.87          4.75         6.89 o
  10   3   2          2.74          8.35         5.71 o
 -12   4   2         10.43          7.60         5.24 o
 -11   4   2         32.45         20.03         7.95 o
 -10   4   2         14.12         12.69         6.15 o
  -9   4   2          4.71          8.73         3.51 o
  -8   4   2         58.08         53.90         5.53 o
  -7   4   2        118.20        114.74         8.61 o
  -6   4   2         85.42         72.34         6.50 o
  -5   4   2        411.55        501.54        37.87 o
  -4   4   2        872.85        822.52        48.57 o
  -3   4   2        182.28        224.90        15.25 o
  -2   4   2        124.53        121.53        10.77 o
  -1   4   2        237.64        199.31        10.61 o
   0   4   2        109.13         96.02        10.02 o
   1   4   2        164.53        145.05        16.78 o
   2   4   2         29.41         35.82         7.71 o
   3   4   2        415.15        453.28        36.00 o
   4   4   2        738.71        844.39        55.46 o
   5   4   2         76.87         82.36         8.07 o
   6   4   2         19.74         23.38         6.96 o
   7   4   2         83.44        104.24         9.09 o
   8   4   2          6.32          5.09         6.64 o
   9   4   2         41.05         35.30         6.34 o
  10   4   2         65.43         80.71         9.45 o
 -12   5   2          7.27         10.74         4.74 o
 -11   5   2         32.23         27.60         9.06 o
 -10   5   2         11.76          9.03         6.98 o
  -9   5   2         19.27         16.98         4.92 o
  -8   5   2         39.11         36.59         6.27 o
  -7   5   2         78.42         76.75         5.78 o
  -6   5   2        488.72        480.63        21.60 o
  -5   5   2       1737.24       2082.08        78.52 o
  -4   5   2        525.17        373.86        36.48 o
  -3   5   2        106.51         93.04        11.12 o
  -2   5   2          0.28         -4.76         4.76 o
  -1   5   2        440.74        491.21        25.10 o
   0   5   2        239.57        310.42        16.97 o
   1   5   2        194.56        190.92        36.90 o
   2   5   2        149.67        134.51        13.19 o
   3   5   2        929.26        756.55        50.34 o
   4   5   2        971.93        946.78        60.71 o
   5   5   2        400.67        393.21        11.54 o
   6   5   2        436.43        450.36        15.78 o
   7   5   2        108.00        117.58        14.99 o
   8   5   2          6.31          7.57         6.94 o
   9   5   2          1.10         -1.50         6.01 o
  10   5   2         31.50         22.00         6.90 o
 -11   6   2         12.52          9.05         5.54 o
 -10   6   2         22.97         16.41         7.25 o
  -9   6   2         23.40         22.55         5.29 o
  -8   6   2         84.71         96.68         9.94 o
  -7   6   2         84.29         78.05         6.07 o
  -6   6   2        129.57        113.83         9.86 o
  -5   6   2        589.37        600.72        41.81 o
  -4   6   2        329.50        397.86        33.66 o
  -3   6   2         55.31         63.10        10.08 o
  -2   6   2        121.12        132.58        12.71 o
  -1   6   2       1038.06       1050.67        40.39 o
   0   6   2        135.92        128.36        12.06 o
   1   6   2        175.13        146.98        20.94 o
   2   6   2        219.90        203.80        25.13 o
   3   6   2         45.56         30.77        13.60 o
   4   6   2        220.05        220.46        12.89 o
   5   6   2         30.62         31.56         4.66 o
   6   6   2         29.21         31.50         5.23 o
   7   6   2          5.02         14.12         7.22 o
   8   6   2         12.33         18.36         8.07 o
   9   6   2          0.77         -1.76         3.85 o
  10   6   2          0.02          6.22         4.65 o
 -11   7   2          9.09          1.77         3.94 o
 -10   7   2          0.93         -5.37         5.37 o
  -9   7   2          3.87          5.25         4.18 o
  -8   7   2          8.63          5.09         3.62 o
  -7   7   2          3.29          1.22         3.19 o
  -6   7   2         44.74         38.19         4.50 o
  -5   7   2          7.99          6.58         2.39 o
  -4   7   2        112.13        130.71         9.85 o
  -3   7   2          9.50         14.15         9.15 o
  -2   7   2        104.09        102.07        17.16 o
  -1   7   2       3719.00       4126.63       120.17 o
   0   7   2       2005.98       2405.18        87.60 o
   1   7   2        279.89        276.41        31.00 o
   2   7   2        119.67        119.32        21.64 o
   3   7   2          1.18          5.97         2.96 o
   4   7   2         81.51         87.62         7.19 o
   5   7   2         38.46         33.73         5.32 o
   6   7   2         22.62         28.19         5.36 o
   7   7   2          4.47          1.56         4.89 o
   8   7   2          2.53          6.00         5.42 o
   9   7   2          7.92          2.32         4.80 o
  10   7   2          4.59          1.16         3.63 o
 -10   8   2          1.37         -1.78         3.37 o
  -9   8   2         32.47         41.62         5.90 o
  -8   8   2         23.45         29.64         5.40 o
  -7   8   2          5.78          0.34         2.83 o
  -6   8   2          6.35          7.46         3.68 o
  -5   8   2         50.32         48.06         4.49 o
  -4   8   2          5.71          4.56         3.24 o
  -3   8   2        107.54         92.12         7.06 o
  -1   8   2          4.22         15.13         9.91 o
   0   8   2         27.25         30.41        13.39 o
   1   8   2         57.37         45.83         5.51 o
   2   8   2        185.14        177.85        10.52 o
   3   8   2         18.50         21.54         4.35 o
   4   8   2         25.10         19.98         4.34 o
   5   8   2          1.08          1.57         6.11 o
   6   8   2          1.83         -0.84         3.32 o
   7   8   2         12.18          7.18         7.13 o
   8   8   2          4.09          3.23         5.70 o
   9   8   2          0.97         -1.15         4.45 o
 -10   9   2          0.38          2.64         3.88 o
  -9   9   2          6.23          4.74         3.49 o
  -8   9   2          0.99          0.11         2.94 o
  -7   9   2         30.51         36.72         4.03 o
  -6   9   2         53.19         53.23         5.62 o
  -5   9   2        154.26        147.30        10.44 o
  -4   9   2          1.64          1.31         3.69 o
  -3   9   2         38.14         40.04         4.73 o
  -2   9   2        156.35        146.84         8.84 o
  -1   9   2        277.58        296.36        15.90 o
   0   9   2        273.77        326.75        12.84 o
   1   9   2         80.17         76.14         6.90 o
   2   9   2          6.96          4.40         3.23 o
   3   9   2         24.55         18.80         4.37 o
   4   9   2         48.32         47.87         6.60 o
   5   9   2         10.33          7.32         3.50 o
   6   9   2         30.61         30.00         5.77 o
   7   9   2         28.67         26.17         8.38 o
   8   9   2         12.04         11.54         5.40 o
   9   9   2          3.71          0.64         4.11 o
  -9  10   2          0.92         -2.63         4.57 o
  -8  10   2         36.45         42.82         6.01 o
  -7  10   2         19.01         20.84         4.09 o
  -6  10   2         57.81         51.92         6.50 o
  -5  10   2        117.82        111.27         8.78 o
  -4  10   2         45.42         38.45         8.01 o
  -3  10   2          5.03         12.17         3.70 o
  -2  10   2          4.82          6.72         3.23 o
  -1  10   2        168.07        143.14         7.74 o
   0  10   2         40.64         37.17         4.33 o
   1  10   2          8.67          1.39         3.82 o
   2  10   2          9.68          9.91         4.00 o
   3  10   2          1.09         -1.55         3.46 o
   4  10   2         35.40         27.90         4.84 o
   5  10   2          8.30          2.02         3.51 o
   6  10   2          5.73          8.00         3.53 o
   7  10   2          0.89          5.84         4.82 o
   8  10   2         18.86         17.77         6.32 o
  -8  11   2          4.94          9.92         4.51 o
  -7  11   2          8.87         16.54         3.70 o
  -6  11   2         43.58         49.94         6.02 o
  -5  11   2          2.51          1.06         6.10 o
  -4  11   2          0.04         -4.50         4.50 o
  -3  11   2          8.83         12.11         5.64 o
  -2  11   2         44.45         39.62        11.80 o
  -1  11   2        330.65        336.05        11.52 o
   0  11   2         61.48         70.13         5.69 o
   1  11   2          6.64          5.78         3.86 o
   2  11   2          6.77          8.98         4.00 o
   3  11   2          0.02         -0.62         3.29 o
   4  11   2        100.07        107.97         8.78 o
   5  11   2         32.98         37.61         5.77 o
   6  11   2          0.39          3.99         5.45 o
   7  11   2          7.61          9.90         5.11 o
  -7  12   2          9.71          8.39         2.87 o
  -6  12   2          4.70          7.54         3.48 o
  -5  12   2          0.66         -1.98         3.61 o
  -4  12   2          1.22          2.33         3.23 o
  -3  12   2         23.32         22.84         7.12 o
  -2  12   2        147.55        151.63        10.01 o
  -1  12   2          7.52          3.30         3.12 o
   0  12   2          4.01          5.86         2.63 o
   1  12   2         30.36         25.84         3.68 o
   2  12   2         56.19         67.32         5.53 o
   3  12   2          0.03          2.07         3.35 o
   4  12   2          1.68          1.59         6.22 o
   5  12   2          3.41          2.42         2.91 o
   6  12   2          2.81          1.06         2.31 o
  -7  13   2         13.29          9.68         3.46 o
  -6  13   2          4.13          7.56         2.49 o
  -5  13   2          4.11          7.00         2.85 o
  -4  13   2         10.89         15.44         3.79 o
  -3  13   2         26.77         32.13         5.33 o
  -2  13   2         68.12         72.84         9.28 o
  -1  13   2         76.22         75.75         6.60 o
   0  13   2        130.34        162.77         9.23 o
   1  13   2         34.03         33.27         3.99 o
   2  13   2         18.89         23.24         3.45 o
   3  13   2          0.08          1.15         2.18 o
   4  13   2          0.21          1.70         2.06 o
   5  13   2          0.37         -0.45         1.73 o
  -5  14   2          9.90         10.14         2.42 o
  -4  14   2          3.53          2.98         2.31 o
  -3  14   2          3.43          3.24         2.39 o
  -2  14   2          0.54         -0.30         2.48 o
  -1  14   2         32.15         32.20         4.26 o
   0  14   2         10.05         12.64         3.27 o
   1  14   2          0.24         -1.24         2.61 o
   2  14   2          1.21         -0.76         2.48 o
   3  14   2          0.04          3.68         2.24 o
   4  14   2          5.27          4.24         4.84 o
  -3  15   2          0.94          3.92         3.44 o
  -2  15   2          6.25          8.94         3.90 o
  -1  15   2         34.74         31.22         3.98 o
   0  15   2          5.12          7.00         2.21 o
   1  15   2          0.50          2.02         1.81 o
   2  15   2          0.01         -0.69         2.44 o
  -3 -15   3          7.63         15.59         4.76 o
  -1 -15   3          2.81          2.14         3.34 o
   0 -15   3          3.53          3.85         3.46 o
   1 -15   3          2.93          3.40         3.29 o
  -5 -14   3          1.16          2.82         4.12 o
  -4 -14   3          1.33          1.76         3.76 o
  -3 -14   3          0.41          1.54         2.69 o
  -2 -14   3         36.33         26.52         8.95 o
  -1 -14   3          8.41          8.79         4.94 o
   0 -14   3         28.43         15.08         6.14 o
   1 -14   3          4.36          2.57         6.21 o
   2 -14   3          0.49          2.40         2.79 o
   3 -14   3          3.31         -1.34         2.45 o
  -7 -13   3         11.76         14.09         4.23 o
  -6 -13   3          0.05         -0.92         2.69 o
  -5 -13   3          0.57          7.92         3.16 o
  -4 -13   3          5.00         -0.56         4.58 o
  -3 -13   3         11.64         10.86         5.47 o
  -2 -13   3         18.48         19.62         7.53 o
  -1 -13   3          9.14         13.52         6.75 o
   0 -13   3         10.59         10.04         3.26 o
   1 -13   3         15.90         20.04         6.88 o
   2 -13   3          7.79          7.85         3.65 o
   3 -13   3          3.98          2.75         3.13 o
   4 -13   3          1.41          0.11         2.68 o
   5 -13   3          0.89          0.81         3.72 o
  -8 -12   3         26.51         16.54         5.16 o
  -7 -12   3          1.74         -0.55         4.26 o
  -6 -12   3         22.38         22.95         4.52 o
  -5 -12   3          3.22          2.43         3.65 o
  -4 -12   3          9.83         13.09         5.08 o
  -3 -12   3         47.76         54.16         8.81 o
  -2 -12   3         15.14         14.51         4.46 o
  -1 -12   3         45.89         55.48        10.09 o
   0 -12   3          5.44         12.83         4.60 o
   1 -12   3         31.09         31.21         4.75 o
   2 -12   3         69.52         66.96         7.68 o
   3 -12   3          2.75          1.43         3.68 o
   4 -12   3         17.25         19.75         4.60 o
   5 -12   3          8.99         12.02         3.37 o
   6 -12   3          0.64         -2.26         3.19 o
  -9 -11   3          1.19         -3.81         3.81 o
  -8 -11   3          2.43          4.32         4.25 o
  -7 -11   3          8.94         11.82         3.62 o
  -6 -11   3         24.18         20.43         5.33 o
  -5 -11   3         30.58         30.84         6.17 o
  -4 -11   3         40.57         45.15         6.75 o
  -3 -11   3         45.83         48.34         7.06 o
  -2 -11   3          0.96         -1.53         3.53 o
  -1 -11   3         37.05         43.65         7.71 o
   0 -11   3          4.02          6.46         4.36 o
   1 -11   3         16.14         11.74         4.42 o
   2 -11   3         50.03         51.45         6.96 o
   3 -11   3         81.77         85.20        10.07 o
   4 -11   3         26.22         23.57         5.36 o
   5 -11   3         10.74         12.19         3.15 o
   6 -11   3          5.77          5.53         4.81 o
   7 -11   3          1.02         -1.53         4.46 o
  -9 -10   3          1.92         -1.57         4.73 o
  -8 -10   3          7.36         16.76         7.00 o
  -7 -10   3         42.16         45.77         6.94 o
  -6 -10   3          7.63         12.10         7.23 o
  -5 -10   3         13.76         10.29         4.28 o
  -4 -10   3          1.42          6.50         6.01 o
  -3 -10   3          0.02         -0.55         5.26 o
  -2 -10   3         23.18         19.13         4.91 o
  -1 -10   3         27.14         26.94         4.38 o
   0 -10   3         50.25         48.74         5.38 o
   1 -10   3         16.18         17.29         4.41 o
   2 -10   3          2.41          1.37         3.26 o
   3 -10   3         98.28         95.13         7.29 o
   4 -10   3         12.21          7.84         3.87 o
   5 -10   3         22.80         22.78         8.47 o
   6 -10   3          4.50          4.45         2.40 o
   7 -10   3          2.43          3.40         2.41 o
   8 -10   3          4.17          3.55         3.68 o
 -10  -9   3          3.04          3.54         2.33 o
  -9  -9   3         14.69          5.88         4.34 o
  -8  -9   3          6.51          2.11         3.22 o
  -7  -9   3         54.71         49.76         8.40 o
  -6  -9   3          5.15          4.38         2.58 o
  -5  -9   3         45.33         48.88         6.41 o
  -4  -9   3         41.34         40.99         5.03 o
  -3  -9   3         34.45         25.30         5.16 o
  -2  -9   3         24.88         25.63         4.06 o
  -1  -9   3         38.80         37.73         4.66 o
   0  -9   3         61.62         56.76         5.46 o
   1  -9   3         27.13         23.82         4.02 o
   2  -9   3         27.07         28.33         5.16 o
   3  -9   3         16.19         18.21         5.10 o
   4  -9   3         10.95         10.51         4.39 o
   5  -9   3         10.48          9.75         4.04 o
   6  -9   3         95.30        109.21        20.24 o
   7  -9   3        214.79        258.55        17.26 o
   8  -9   3          9.81         14.50         2.97 o
 -10  -8   3          7.81          1.51         4.27 o
  -9  -8   3         98.25         93.43        12.64 o
  -8  -8   3        178.14        212.33        19.83 o
  -7  -8   3          4.70         -2.06         6.26 o
  -6  -8   3         14.02         13.71         6.15 o
  -5  -8   3          9.88          6.20         7.76 o
  -4  -8   3         20.70         14.35         3.13 o
  -3  -8   3         68.81         62.73         5.43 o
  -2  -8   3        100.29         91.22         7.25 o
  -1  -8   3        829.56        860.80        22.08 o
   0  -8   3         26.63         21.53         3.53 o
   1  -8   3         37.51         36.30         4.03 o
   2  -8   3         93.04         84.48         7.77 o
   3  -8   3         11.98         13.32         4.60 o
   4  -8   3          9.62         13.37         6.16 o
   5  -8   3          3.82          2.11         3.85 o
   6  -8   3          0.55          0.75         3.41 o
   7  -8   3          1.37          4.68         5.09 o
   8  -8   3         40.25         47.35         7.81 o
   9  -8   3          1.36          1.15         2.39 o
 -10  -7   3          4.76         -1.60         4.76 o
  -9  -7   3         16.59         19.69         7.54 o
  -8  -7   3          0.29          1.50         5.74 o
  -7  -7   3          1.49         -4.29         6.91 o
  -6  -7   3         10.62          9.50         5.65 o
  -5  -7   3        148.72        152.53        13.80 o
  -4  -7   3        107.80         98.86        11.53 o
  -3  -7   3         91.15         88.23        21.99 o
  -2  -7   3         21.72         15.97        10.63 o
  -1  -7   3        145.77        110.70        21.67 o
   0  -7   3         76.12         61.33        15.13 o
   1  -7   3         42.41         36.60        12.61 o
   2  -7   3        112.46        112.74        11.47 o
   3  -7   3        601.28        595.20        19.45 o
   4  -7   3         83.86         85.44         8.32 o
   5  -7   3         76.11         81.77        10.33 o
   6  -7   3         21.55         26.23        12.09 o
   7  -7   3          2.89          6.59         5.12 o
   8  -7   3          1.92          4.03         4.95 o
   9  -7   3          3.59          5.99         4.02 o
 -11  -6   3         15.18         12.55         4.93 o
 -10  -6   3          5.29         -2.79         3.56 o
  -9  -6   3          5.73          2.65         3.89 o
  -8  -6   3         26.56         26.92         5.60 o
  -7  -6   3         93.26        100.03         7.38 o
  -6  -6   3         44.59         56.41         6.54 o
  -5  -6   3        595.65        544.84        24.70 o
  -4  -6   3        307.22        270.49        35.51 o
  -3  -6   3          0.71          3.24        12.06 o
  -2  -6   3        755.94        688.73        50.88 o
  -1  -6   3         57.72         64.85        16.48 o
   0  -6   3        116.31         97.72        19.67 o
   1  -6   3         69.10         43.79        12.39 o
   2  -6   3         14.66         19.44         6.41 o
   3  -6   3       1106.39        992.56        37.22 o
   4  -6   3         58.59         50.93         5.69 o
   5  -6   3        141.09        117.63         8.70 o
   6  -6   3         23.39         26.30         5.28 o
   7  -6   3         39.44         48.22         9.73 o
   8  -6   3         26.15         39.88         8.03 o
   9  -6   3         14.16         15.46         5.26 o
  10  -6   3          9.56          3.40         3.30 o
 -11  -5   3          7.18          5.37         4.24 o
 -10  -5   3          9.17          6.24         3.76 o
  -9  -5   3         79.91         89.97        14.70 o
  -8  -5   3          4.72         10.62         3.98 o
  -7  -5   3        134.80        126.32         7.90 o
  -6  -5   3         51.03         53.76         5.12 o
  -5  -5   3        362.26        350.56        40.38 o
  -4  -5   3        289.84        303.03        34.05 o
  -3  -5   3        140.06        131.62        21.64 o
  -2  -5   3        162.25        158.64        24.18 o
  -1  -5   3        226.04        244.85        27.96 o
   0  -5   3         33.02         25.72        10.88 o
   1  -5   3         99.00         73.29         7.98 o
   2  -5   3        344.82        327.54        21.88 o
   3  -5   3        451.77        490.97        27.07 o
   4  -5   3        101.77         99.11         9.80 o
   5  -5   3         84.60         79.82         7.06 o
   6  -5   3         57.94         60.61         9.79 o
   7  -5   3        415.78        523.14        21.95 o
   8  -5   3         17.68         13.66         5.70 o
   9  -5   3          9.53         12.02         4.60 o
  10  -5   3          4.81         10.73         4.43 o
 -12  -4   3          1.47          3.38         4.22 o
 -11  -4   3         10.08         15.08         5.72 o
 -10  -4   3          7.21          7.11         6.44 o
  -9  -4   3        182.05        174.89        14.09 o
  -8  -4   3        362.80        366.10        13.35 o
  -7  -4   3        111.02        124.86         8.89 o
  -6  -4   3         85.63         70.60        18.86 o
  -5  -4   3         52.39         52.59        16.01 o
  -4  -4   3        255.67        219.58        29.10 o
  -3  -4   3        134.33        103.37        10.55 o
  -2  -4   3         85.71         72.36        16.33 o
  -1  -4   3       3952.93       4522.15       163.94 o
   0  -4   3         23.00         14.86         3.33 o
   1  -4   3          0.02         -2.78         5.29 o
   2  -4   3         38.78         43.97        11.18 o
   3  -4   3         76.34         86.66        17.91 o
   4  -4   3          5.77         -2.50         7.76 o
   5  -4   3         22.00         17.47         4.25 o
   6  -4   3          4.77         12.42         6.31 o
   7  -4   3          2.51         13.59         7.68 o
   8  -4   3          7.06         11.34         6.29 o
   9  -4   3         13.35         12.06         4.41 o
  10  -4   3         12.78         22.14         3.82 o
 -12  -3   3          7.59         16.14         5.65 o
 -11  -3   3          2.46          1.54         5.37 o
 -10  -3   3          1.33          3.36         6.24 o
  -9  -3   3         70.71         79.22         8.87 o
  -8  -3   3          7.58          3.17         3.12 o
  -7  -3   3         10.13         16.51         4.64 o
  -6  -3   3         22.12         12.68         9.00 o
  -5  -3   3        149.16        146.47        21.69 o
  -4  -3   3        485.64        469.75        28.93 o
  -3  -3   3         91.99         79.92         9.54 o
  -2  -3   3         32.78         26.72         5.99 o
  -1  -3   3        206.56        187.12        14.65 o
   0  -3   3        261.09        254.35        28.27 o
   1  -3   3        498.01        570.48        30.10 o
   2  -3   3        531.79        606.95        36.78 o
   3  -3   3        241.61        241.66        28.11 o
   4  -3   3         51.84         32.25        12.25 o
   5  -3   3         25.79         21.27         6.37 o
   6  -3   3         20.13         11.70         8.33 o
   7  -3   3          1.08         15.41         9.02 o
   8  -3   3         11.85         21.21         8.16 o
   9  -3   3         47.38         45.22         9.57 o
  10  -3   3          2.36          9.36         3.28 o
 -12  -2   3         28.59         48.06         7.87 o
 -11  -2   3         11.09          7.91         5.27 o
 -10  -2   3         17.16         25.09         7.87 o
  -9  -2   3         11.33         13.77         5.81 o
  -8  -2   3        104.92        101.41         6.98 o
  -7  -2   3        184.16        181.65        10.03 o
  -6  -2   3        388.99        397.07        35.68 o
  -5  -2   3        589.83        525.08        38.36 o
  -4  -2   3        709.53        644.58        28.14 o
  -3  -2   3        310.72        301.22        17.61 o
  -2  -2   3       1478.57       1728.70        37.85 o
  -1  -2   3        212.23        201.75        16.41 o
   0  -2   3        196.60        201.35        11.29 o
   1  -2   3        786.58        817.34        35.65 o
   2  -2   3        201.33        255.03        24.51 o
   3  -2   3        808.32        801.34        49.07 o
   4  -2   3        242.47        204.49        27.43 o
   5  -2   3         68.49         74.15        10.93 o
   6  -2   3         13.06          8.73         6.73 o
   7  -2   3        220.47        246.46        19.30 o
   8  -2   3         10.20          6.34         7.89 o
   9  -2   3         17.90         22.84         6.83 o
  10  -2   3          2.46          5.65         3.56 o
 -12  -1   3         27.43         28.16         6.17 o
 -11  -1   3          3.40         -4.07         4.07 o
 -10  -1   3         11.22         12.28         4.74 o
  -9  -1   3        110.87        108.59         8.10 o
  -8  -1   3          3.87          3.62         3.16 o
  -7  -1   3         50.32         51.71         6.11 o
  -6  -1   3        114.04        102.08        19.30 o
  -5  -1   3        100.81         95.81        12.12 o
  -4  -1   3        567.07        657.86        26.04 o
  -3  -1   3        992.54       1062.44        31.18 o
  -2  -1   3        692.87        717.90        32.18 o
  -1  -1   3        121.40        114.76        12.74 o
   0  -1   3         50.08         58.27         6.62 o
   1  -1   3       1185.75       1424.47        47.41 o
   2  -1   3       2023.38       2504.35        75.66 o
   3  -1   3        912.11        949.63        53.00 o
   4  -1   3         36.93         45.82        13.97 o
   5  -1   3        108.41        117.38         9.07 o
   6  -1   3         13.40         13.84         4.32 o
   7  -1   3         92.61         83.39        12.23 o
   8  -1   3        122.81        119.00        15.22 o
   9  -1   3         48.71         61.00        11.27 o
  10  -1   3         14.55         15.92         5.90 o
  11  -1   3          1.41          4.35         3.42 o
 -12   0   3          3.07          1.45         5.48 o
 -11   0   3          2.54          3.48         4.43 o
 -10   0   3          1.85          5.38         6.95 o
  -9   0   3        202.40        197.31        10.67 o
  -8   0   3          5.18          9.97         3.16 o
  -7   0   3        507.28        529.61        16.38 o
  -6   0   3         10.52          8.44         8.60 o
  -5   0   3         85.68         78.62         8.36 o
  -4   0   3        734.09        733.76        44.26 o
  -3   0   3        127.97        131.06        11.20 o
  -2   0   3         86.16        132.39        14.30 o
  -1   0   3         34.92         36.35         9.16 o
   0   0   3          0.34         -0.57         6.14 o
   1   0   3          0.12         -2.24         5.40 o
   2   0   3        262.47        267.38        24.54 o
   3   0   3        112.57        132.69        20.33 o
   4   0   3         11.10          8.95         7.62 o
   5   0   3         21.50         21.24         4.79 o
   6   0   3          4.89          3.38         4.25 o
   7   0   3          0.31         -4.04         5.98 o
   8   0   3          5.72         10.08         8.26 o
   9   0   3         30.09         27.27         8.82 o
  10   0   3          0.59         -3.04         4.88 o
  11   0   3          6.69          7.92         4.22 o
 -12   1   3         27.51         22.68         4.79 o
 -11   1   3          3.45          5.80         4.18 o
 -10   1   3         11.24          9.60         4.82 o
  -9   1   3        111.58        110.86         7.91 o
  -8   1   3          3.92          6.69         2.78 o
  -7   1   3         50.70         44.85         3.96 o
  -6   1   3        113.46         99.81        17.62 o
  -5   1   3        101.13         91.79        11.00 o
  -4   1   3        565.95        626.40        19.48 o
  -3   1   3        993.82       1042.12        28.29 o
  -2   1   3        693.03        694.80        34.72 o
  -1   1   3        121.56        123.66         7.48 o
   0   1   3         49.65         52.07         6.46 o
   1   1   3       1182.90       1358.71        50.12 o
   2   1   3       2024.18       2542.45        77.34 o
   3   1   3        912.42        935.98        53.84 o
   4   1   3         37.54         33.12        12.31 o
   5   1   3        107.90        111.76         8.58 o
   6   1   3         13.98         10.90         4.59 o
   7   1   3         92.41         96.92         8.71 o
   8   1   3        123.03        120.44        11.40 o
   9   1   3         48.32         52.22         9.84 o
  10   1   3         14.78          9.38         5.09 o
 -12   2   3         28.71         31.64        11.71 o
 -11   2   3         11.10         13.89         4.60 o
 -10   2   3         17.33         18.73         8.64 o
  -9   2   3         10.97         16.89         4.89 o
  -8   2   3        104.97        102.45         6.22 o
  -7   2   3        184.13        180.14         7.30 o
  -6   2   3        389.47        334.36        30.55 o
  -5   2   3        588.60        524.02        43.98 o
  -4   2   3        710.00        654.80        54.93 o
  -3   2   3        310.74        288.78        27.86 o
  -2   2   3       1478.50       1655.42        26.74 o
  -1   2   3        211.88        200.73        11.51 o
   0   2   3        196.90        204.27        18.58 o
   1   2   3        787.98        733.51        26.65 o
   2   2   3        201.68        213.31        24.75 o
   3   2   3        807.56        855.07        50.61 o
   4   2   3        242.53        202.39        28.08 o
   5   2   3         68.70         65.05         7.17 o
   6   2   3         12.63          9.55         4.37 o
   7   2   3        219.91        189.50        12.07 o
   8   2   3         10.24          8.82         4.72 o
   9   2   3         17.73         16.26         6.83 o
  10   2   3          2.39         14.30         5.40 o
 -12   3   3          7.70         13.13         3.56 o
 -11   3   3          2.33          3.86         3.87 o
 -10   3   3          1.37          1.45         4.38 o
  -9   3   3         69.90         66.50         6.30 o
  -8   3   3          7.70         10.93         3.30 o
  -7   3   3         10.11          9.86         3.13 o
  -6   3   3         21.95         25.35        10.76 o
  -5   3   3        150.58        168.41        15.37 o
  -4   3   3        486.23        464.79        37.21 o
  -3   3   3         91.30         96.24         8.72 o
  -2   3   3         32.75         31.88         4.43 o
  -1   3   3        206.01        190.21        12.94 o
   0   3   3        263.45        248.39        14.63 o
   1   3   3        499.26        509.93        23.46 o
   2   3   3        530.35        599.55        38.94 o
   3   3   3        241.83        307.03        30.01 o
   4   3   3         50.78         39.28        14.62 o
   5   3   3         25.72         31.73         5.81 o
   6   3   3         19.02         16.93         5.02 o
   7   3   3          0.91         13.18         5.77 o
   8   3   3         11.88          6.81         4.37 o
   9   3   3         47.88         39.17         6.10 o
  10   3   3          2.38         15.92         5.72 o
 -12   4   3          1.52          2.57         4.03 o
 -11   4   3          9.81         15.79         6.69 o
 -10   4   3          7.26          2.57         3.56 o
  -9   4   3        183.35        183.37         9.74 o
  -8   4   3        362.87        347.96        12.93 o
  -7   4   3        111.11        131.49         9.66 o
  -6   4   3         85.57         91.25         6.99 o
  -5   4   3         52.61         55.57         9.67 o
  -4   4   3        254.71        240.83        38.18 o
  -3   4   3        134.24        124.57        11.44 o
  -2   4   3         84.20         79.47         7.22 o
  -1   4   3       3951.61       4666.27       257.53 o
   0   4   3         22.33         11.96         5.03 o
   1   4   3          0.01         -1.91         4.58 o
   2   4   3         39.53         29.24         8.01 o
   3   4   3         76.44         80.08        12.79 o
   4   4   3          5.73         -3.94         8.14 o
   5   4   3         22.69         29.79         4.23 o
   6   4   3          5.05          1.25         4.75 o
   7   4   3          2.36          1.37         6.53 o
   8   4   3          7.24          8.93         4.50 o
   9   4   3         13.09         15.41         4.33 o
 -12   5   3         35.46         37.36         7.36 o
 -11   5   3          7.26          5.90         5.78 o
 -10   5   3          9.15         14.63         7.61 o
  -9   5   3         79.71         77.30         8.28 o
  -8   5   3          4.63          7.09         4.51 o
  -7   5   3        135.26        120.32         8.84 o
  -6   5   3         50.33         39.34         3.81 o
  -5   5   3        362.26        370.74        24.00 o
  -4   5   3        288.86        347.90        32.07 o
  -3   5   3        138.64        137.77        12.84 o
  -2   5   3        162.58        177.01        11.80 o
  -1   5   3        226.47        231.31        16.62 o
   0   5   3         33.41         35.11         7.44 o
   1   5   3         97.65         96.16        11.45 o
   2   5   3        344.83        342.24        22.33 o
   3   5   3        452.72        455.20        28.07 o
   4   5   3        100.81        100.74         8.01 o
   5   5   3         84.17         86.66         9.21 o
   6   5   3         57.89         53.69         8.80 o
   7   5   3        415.75        501.22        19.72 o
   8   5   3         17.88         13.63         5.04 o
   9   5   3          9.79          6.70         5.59 o
  10   5   3          4.92         -4.05         4.05 o
 -11   6   3         15.22         10.35         5.49 o
 -10   6   3          5.31          3.33         6.33 o
  -9   6   3          5.56          6.21         4.06 o
  -8   6   3         26.52         28.75         5.94 o
  -7   6   3         93.35         87.88         6.38 o
  -6   6   3         45.10         41.04         4.95 o
  -5   6   3        593.99        530.80        18.84 o
  -4   6   3        307.58        238.76        32.27 o
  -3   6   3          0.64          6.34         5.24 o
  -2   6   3        757.70        829.03        37.51 o
  -1   6   3         57.44         60.04         9.84 o
   0   6   3        115.59        105.88        11.98 o
   1   6   3         69.55         62.95        10.33 o
   2   6   3         15.03         12.43         6.43 o
   3   6   3       1106.28       1034.64        32.38 o
   4   6   3         58.01         57.71         6.40 o
   5   6   3        141.61        126.42         8.59 o
   6   6   3         23.04         21.41         6.13 o
   7   6   3         38.87         34.62         6.43 o
   8   6   3         26.09         23.47         8.15 o
   9   6   3         13.94         12.88         5.27 o
 -11   7   3          6.72          4.70         3.37 o
 -10   7   3          4.73         10.84         6.25 o
  -9   7   3         16.60         15.22         4.75 o
  -8   7   3          0.28          2.27         3.62 o
  -7   7   3          1.49          3.38         3.18 o
  -6   7   3         10.61         10.94         2.55 o
  -5   7   3        149.72        141.42         7.36 o
  -4   7   3        107.28        104.79         9.11 o
  -3   7   3         91.86        110.54        18.82 o
  -2   7   3         21.77         15.15         9.31 o
  -1   7   3        144.93        129.81        21.27 o
   0   7   3         77.23         90.83        20.23 o
   1   7   3         42.17         25.54        12.26 o
   2   7   3        112.39        111.14        11.65 o
   3   7   3        602.04        619.35        17.93 o
   4   7   3         83.94         77.85         7.23 o
   5   7   3         76.14         83.71         7.68 o
   6   7   3         20.88         31.68         5.51 o
   7   7   3          2.92          1.77         6.02 o
   8   7   3          2.01          6.85         5.74 o
   9   7   3          3.72          4.33         4.08 o
 -10   8   3          7.70          5.33         6.72 o
  -9   8   3         98.35        117.12         9.28 o
  -8   8   3        178.14        175.69        11.50 o
  -7   8   3          4.38          5.55         3.36 o
  -6   8   3         13.75         15.25         2.93 o
  -5   8   3          9.91         12.49         3.61 o
  -4   8   3         20.92         27.63         3.97 o
  -3   8   3         67.61         66.37         6.01 o
  -2   8   3        100.06         99.31         9.94 o
  -1   8   3        828.90        864.20        29.79 o
   0   8   3         27.00         22.66         4.34 o
   1   8   3         37.29         35.48         5.05 o
   2   8   3         92.80         95.26         7.52 o
   3   8   3         12.16         13.12         4.80 o
   4   8   3          9.74          4.98         3.33 o
   5   8   3          3.70          1.32         3.41 o
   6   8   3          0.54          4.60         3.63 o
   7   8   3          1.39          4.13         5.69 o
   8   8   3         40.67         35.54         8.68 o
   9   8   3          1.29         -4.26         4.26 o
 -10   9   3          3.19          7.33         4.11 o
  -9   9   3         14.58         13.90         3.29 o
  -8   9   3          6.71          9.98         3.59 o
  -7   9   3         54.75         53.39         5.33 o
  -6   9   3          5.15          5.72         3.05 o
  -5   9   3         45.39         45.47        10.38 o
  -4   9   3         40.96         44.26         5.72 o
  -3   9   3         33.99         31.05         4.71 o
  -2   9   3         25.04         28.08         4.81 o
  -1   9   3         39.10         40.64         4.13 o
   0   9   3         61.68         60.69         6.53 o
   1   9   3         28.14         22.10         4.07 o
   2   9   3         27.17         32.97         5.10 o
   3   9   3         16.07         13.98         4.86 o
   4   9   3         10.79          8.91         3.23 o
   5   9   3         10.49         13.48         4.40 o
   6   9   3         95.24        114.91         8.48 o
   7   9   3        214.90        210.93        17.15 o
   8   9   3          9.86          4.30         4.44 o
  -9  10   3          1.98          1.27         4.00 o
  -8  10   3          7.27         10.40         5.47 o
  -7  10   3         42.13         60.89         6.09 o
  -6  10   3          7.76          8.72         3.31 o
  -5  10   3         13.58          6.57         3.20 o
  -4  10   3          1.46          4.53         3.57 o
  -3  10   3          0.03          1.41         3.84 o
  -2  10   3         23.34         23.27         4.42 o
  -1  10   3         26.94         27.49         3.86 o
   0  10   3         49.73         50.45         6.67 o
   1  10   3         15.98         13.52         3.88 o
   2  10   3          2.47         10.20         4.24 o
   3  10   3         98.25         94.54         8.74 o
   4  10   3         11.83         12.15         3.98 o
   5  10   3         23.07         24.85         4.86 o
   6  10   3          4.56          7.79         3.47 o
   7  10   3          2.37          1.98         4.81 o
   8  10   3          4.17          3.05         3.78 o
  -8  11   3          2.37          5.34         4.49 o
  -7  11   3          8.92         11.46         3.50 o
  -6  11   3         24.08         25.62         4.74 o
  -5  11   3         30.73         33.85         4.08 o
  -4  11   3         40.48         57.74         5.86 o
  -3  11   3         45.66         60.24         6.23 o
  -2  11   3          0.99          1.84         2.53 o
  -1  11   3         36.87         37.67         4.52 o
   0  11   3          4.21          2.68         2.64 o
   1  11   3         15.92         17.86         3.66 o
   2  11   3         49.78         58.50         6.97 o
   3  11   3         81.92         93.63         8.21 o
   4  11   3         26.42         28.34         5.01 o
   5  11   3         10.68         12.65         3.69 o
   6  11   3          5.64          2.11         4.68 o
   7  11   3          0.99         -1.31         3.49 o
  -7  12   3          1.65          1.72         3.83 o
  -6  12   3         22.20         28.31         4.30 o
  -5  12   3          3.31          3.51         7.27 o
  -4  12   3         10.08         16.25         4.10 o
  -3  12   3         47.51         51.56         4.58 o
  -2  12   3         15.15         20.22         3.48 o
  -1  12   3         45.78         42.43         4.41 o
   0  12   3          5.50          5.56         2.73 o
   1  12   3         31.28         33.44         4.10 o
   2  12   3         69.37         72.24         5.49 o
   3  12   3          2.87          4.06         2.96 o
   4  12   3         17.24         15.55         5.46 o
   5  12   3          9.05         11.80         3.07 o
   6  12   3          0.64         -3.45         3.61 o
  -6  13   3          0.06          1.56         1.72 o
  -5  13   3          0.54          1.19         1.95 o
  -4  13   3          4.82          3.40         2.17 o
  -3  13   3         11.53         12.07         3.35 o
  -2  13   3         18.44         24.04         7.87 o
  -1  13   3          9.21          9.94         3.21 o
   0  13   3         10.48         11.52         4.29 o
   1  13   3         16.20         20.65         3.23 o
   2  13   3          7.86         11.01         2.63 o
   3  13   3          3.95          1.62         2.02 o
   4  13   3          1.42          1.48         2.63 o
   5  13   3          0.84         -3.50         3.50 o
  -5  14   3          1.18          2.28         2.95 o
  -4  14   3          1.33          0.54         2.10 o
  -3  14   3          0.42          1.99         3.63 o
  -2  14   3         36.40         45.37         4.53 o
  -1  14   3          8.30         12.96         3.18 o
   0  14   3         28.33         36.29         4.43 o
   1  14   3          4.32          7.28         2.60 o
   2  14   3          0.51          2.09         1.55 o
   3  14   3          3.30          5.25         2.85 o
  -2  15   3          0.80          4.46         2.72 o
  -1  15   3          2.78          5.63         2.84 o
   0  15   3          3.63          6.43         2.99 o
  -5 -14   4          2.18          4.04         3.53 o
  -4 -14   4         10.41         11.47         3.70 o
  -3 -14   4          6.81          7.68         4.86 o
  -2 -14   4          7.57          4.74         3.69 o
  -1 -14   4          1.24          7.26         4.38 o
   0 -14   4          0.92         -3.84         4.10 o
   1 -14   4         25.83          7.55         4.13 o
   2 -14   4          7.10          0.91         2.34 o
  -6 -13   4          4.09          2.94         2.61 o
  -5 -13   4          3.08          6.27         3.49 o
  -4 -13   4         33.20         32.30         4.68 o
  -3 -13   4          0.78         -2.66         2.66 o
  -2 -13   4          0.26          3.15         2.69 o
  -1 -13   4          3.30         -0.67         3.24 o
   0 -13   4          2.23          1.55         4.48 o
   1 -13   4          8.29          7.56         5.63 o
   2 -13   4          2.34          6.75         3.76 o
   3 -13   4          1.47         -0.80         2.74 o
   4 -13   4          3.78         10.81         2.80 o
  -8 -12   4          7.63         14.33         4.50 o
  -7 -12   4         30.44         24.59         6.44 o
  -6 -12   4          5.41         12.10         3.35 o
  -5 -12   4          2.27          3.73         3.38 o
  -4 -12   4          4.22          7.69         4.46 o
  -3 -12   4          1.86          8.01         3.31 o
  -2 -12   4          7.46          5.17         3.00 o
  -1 -12   4          3.53          3.06         3.88 o
   0 -12   4         31.98         40.85         5.07 o
   1 -12   4          4.07          1.22         3.47 o
   2 -12   4          6.47         -0.45         3.39 o
   3 -12   4          2.64          1.11         3.06 o
   4 -12   4          3.28          5.73         3.67 o
   5 -12   4        109.36        134.20         7.89 o
  -9 -11   4         28.57         24.93         5.33 o
  -8 -11   4        295.80        299.35        19.15 o
  -7 -11   4          8.49          1.15         5.38 o
  -6 -11   4         15.22         22.13         3.91 o
  -5 -11   4          0.59         -1.37         5.49 o
  -4 -11   4         10.96          8.33         4.52 o
  -3 -11   4         97.59        103.73         9.71 o
  -2 -11   4          3.03          9.17         4.36 o
  -1 -11   4         11.17         10.79         3.91 o
   0 -11   4         14.89         14.68         3.21 o
   1 -11   4          2.46          1.30         5.38 o
   2 -11   4         15.56         12.35         5.26 o
   3 -11   4          3.10          8.72         3.99 o
   4 -11   4          1.96          0.21         4.53 o
   5 -11   4          2.82          5.10         3.41 o
   6 -11   4         17.40         18.72         5.09 o
  -9 -10   4          2.90          3.87         5.27 o
  -8 -10   4         61.28         60.83         6.54 o
  -7 -10   4         20.94         17.15         4.47 o
  -6 -10   4         17.60         23.75         4.14 o
  -5 -10   4         11.22         18.57         3.99 o
  -4 -10   4        260.42        265.61        14.97 o
  -3 -10   4        102.25         89.10         9.03 o
  -2 -10   4          0.78          1.68         2.95 o
  -1 -10   4         18.03         19.17         4.14 o
   0 -10   4         16.46         15.56         3.76 o
   1 -10   4        443.13        448.72        19.30 o
   2 -10   4         55.43         52.46         6.86 o
   3 -10   4         13.93         14.95         4.68 o
   4 -10   4         19.69         17.55         4.44 o
   5 -10   4          1.95          5.54         5.88 o
   6 -10   4        463.35        552.42        17.68 o
   7 -10   4         16.89         16.20         7.09 o
 -10  -9   4         12.02          7.83         2.87 o
  -9  -9   4        314.24        325.90        13.53 o
  -8  -9   4        187.35        204.20        11.80 o
  -7  -9   4         73.98         74.84         8.07 o
  -6  -9   4          3.97          2.89         4.01 o
  -5  -9   4          0.71          3.90         2.96 o
  -4  -9   4        487.36        488.25        14.80 o
  -3  -9   4         73.76         78.11         6.31 o
  -2  -9   4         25.06         28.13         5.38 o
  -1  -9   4         12.20         16.64         4.47 o
   0  -9   4         33.51         32.21         4.54 o
   1  -9   4        114.46        103.51         6.33 o
   2  -9   4        174.26        188.08        26.32 o
   3  -9   4          4.17          1.80         3.57 o
   4  -9   4         32.15         26.54         5.34 o
   5  -9   4         64.55         69.93        13.78 o
   6  -9   4         37.13         44.77         9.33 o
   7  -9   4         36.18         37.95         6.85 o
   8  -9   4          1.87          7.12         2.01 o
 -10  -8   4         15.71         10.50         3.34 o
  -9  -8   4          1.95          1.33         4.44 o
  -8  -8   4          9.55          8.30         6.30 o
  -7  -8   4         80.35         83.27        13.18 o
  -6  -8   4         11.09         16.14         4.71 o
  -5  -8   4          0.43         -3.15         3.15 o
  -4  -8   4         48.93         49.86         5.14 o
  -3  -8   4         39.84         37.11         4.55 o
  -2  -8   4        284.89        269.89        17.62 o
  -1  -8   4         24.89         25.96         3.91 o
   0  -8   4        471.96        537.75        14.46 o
   1  -8   4         28.46         21.73         3.36 o
   2  -8   4         84.81         95.30        11.49 o
   3  -8   4         15.43         17.90         4.73 o
   4  -8   4          6.79          9.51         4.13 o
   5  -8   4        540.58        584.88        42.92 o
   6  -8   4         18.64         19.33         4.40 o
   7  -8   4        337.31        365.22        20.66 o
   8  -8   4          0.15         -2.58         3.74 o
 -11  -7   4          3.63          6.98         3.78 o
 -10  -7   4         14.39          2.61         4.59 o
  -9  -7   4        392.42        440.32        26.27 o
  -8  -7   4       1531.21       1650.84        53.80 o
  -7  -7   4         23.37         30.19         8.63 o
  -6  -7   4        102.35         92.46        12.16 o
  -5  -7   4          2.42          6.09         3.68 o
  -4  -7   4         84.57         89.95         6.34 o
  -3  -7   4        214.36        218.21         9.40 o
  -2  -7   4        361.22        363.59        17.01 o
  -1  -7   4        216.29        203.13        10.79 o
   0  -7   4         10.39         12.16         3.78 o
   1  -7   4          3.64          3.58         3.07 o
   2  -7   4        185.81        196.60         9.42 o
   3  -7   4         10.78         16.58         3.51 o
   4  -7   4         19.34         15.40         4.77 o
   5  -7   4          3.30          0.81         3.20 o
   6  -7   4         73.90         80.09         8.19 o
   7  -7   4        118.16        146.29        13.91 o
   8  -7   4          6.02          6.52         3.77 o
   9  -7   4         29.50         42.68         5.94 o
 -11  -6   4          5.97         -3.62         3.62 o
 -10  -6   4         12.72          7.65         5.97 o
  -9  -6   4          3.49          2.87         8.12 o
  -8  -6   4        184.22        200.23        10.29 o
  -7  -6   4         39.11         40.42         5.52 o
  -6  -6   4        106.35        113.08         7.25 o
  -5  -6   4         52.36         57.34         8.96 o
  -4  -6   4       1093.67       1058.18        33.77 o
  -3  -6   4        350.16        302.62        35.83 o
  -2  -6   4         63.94         65.57        18.64 o
   0  -6   4        240.86        243.32        32.07 o
   1  -6   4       2125.07       2290.21        97.03 o
   2  -6   4        319.88        317.74        20.10 o
   3  -6   4        145.37        137.17        10.25 o
   4  -6   4        301.77        307.94        11.72 o
   5  -6   4          0.89          1.46         3.43 o
   6  -6   4       2391.69       2633.75        63.26 o
   7  -6   4         49.30         56.34         9.84 o
   8  -6   4         31.51         37.59         7.99 o
 -11  -5   4         31.95         34.54         6.99 o
 -10  -5   4          8.63          8.93         5.37 o
  -9  -5   4        774.53        788.36        67.38 o
  -8  -5   4        508.85        546.93        17.64 o
  -7  -5   4         16.75         13.00         4.87 o
  -6  -5   4        141.16        126.26         6.46 o
  -5  -5   4        355.57        314.55        39.15 o
  -4  -5   4       3541.91       3232.36       117.19 o
  -3  -5   4       1277.34       1162.32        66.92 o
  -2  -5   4         94.85         94.06        17.67 o
  -1  -5   4        195.24        196.21        27.70 o
   0  -5   4        118.27         93.42        19.86 o
   1  -5   4       1071.90        844.33        57.82 o
   2  -5   4       1347.50       1355.40        66.80 o
   3  -5   4        152.70        156.33        11.02 o
   4  -5   4         87.59         85.07        16.15 o
   5  -5   4         29.79         26.28         4.72 o
   6  -5   4        113.38        123.89        19.46 o
   7  -5   4         95.80         99.21         9.26 o
   8  -5   4          6.16          0.71         5.38 o
   9  -5   4         16.51         18.19         3.81 o
 -12  -4   4         21.25         21.15         5.18 o
 -11  -4   4         24.35         21.23         5.68 o
 -10  -4   4          1.99         -2.21         5.95 o
  -9  -4   4          1.78          2.60         6.27 o
  -8  -4   4         88.74         81.82         6.92 o
  -7  -4   4         27.78         29.79         4.48 o
  -6  -4   4         94.58         95.64         6.45 o
  -5  -4   4       1080.15       1162.31        68.55 o
  -4  -4   4        200.21        190.57        16.38 o
  -3  -4   4        241.83        213.77        16.58 o
  -2  -4   4        633.39        649.10        45.59 o
  -1  -4   4         18.29         14.83         5.47 o
   0  -4   4          5.53         17.13         6.69 o
   1  -4   4        212.42        196.45        14.71 o
   2  -4   4       2160.44       2076.66        77.27 o
   3  -4   4        219.03        201.02        27.58 o
   4  -4   4         23.69         24.89         7.43 o
   5  -4   4        379.38        356.60        15.46 o
   6  -4   4          0.84         -8.82         8.82 o
   7  -4   4        554.38        598.88        31.34 o
   8  -4   4         12.90         13.96         4.17 o
   9  -4   4          3.72          3.21         3.08 o
 -11  -3   4          0.08         -5.72         5.72 o
 -10  -3   4          2.34         -8.65         8.65 o
  -9  -3   4       1756.99       1745.59        78.90 o
  -8  -3   4       2811.14       2687.81        62.64 o
  -7  -3   4         11.03         12.51         5.46 o
  -6  -3   4        131.57        135.06        23.09 o
  -5  -3   4        220.15        221.88        19.13 o
  -4  -3   4        817.82        891.93        34.73 o
  -3  -3   4        991.30       1114.17        73.91 o
  -2  -3   4       1043.04       1301.28        37.63 o
  -1  -3   4       1171.11       1303.12        50.06 o
   0  -3   4        119.50        122.22         9.89 o
   1  -3   4        531.29        505.86        31.91 o
   2  -3   4       1507.18       1642.13        67.08 o
   3  -3   4        199.55        237.69        29.07 o
   4  -3   4         56.95         69.66         7.28 o
   5  -3   4         14.61         18.42         7.27 o
   6  -3   4        160.50        117.34        13.22 o
   7  -3   4        185.14        194.48        20.11 o
   8  -3   4          4.81          7.10         6.12 o
   9  -3   4         27.83         36.00         5.17 o
  10  -3   4         36.08         69.00         7.48 o
 -12  -2   4         92.52        129.65        11.86 o
 -11  -2   4          2.97         -0.28         6.15 o
 -10  -2   4          6.52         13.87         7.83 o
  -9  -2   4         40.04         40.17         6.85 o
  -8  -2   4        253.87        240.88        12.85 o
  -7  -2   4         11.36         13.47         4.53 o
  -6  -2   4         91.45        111.03        20.97 o
  -5  -2   4        203.85        185.17        17.36 o
  -4  -2   4        481.48        556.12        27.08 o
  -3  -2   4        673.53        657.22        28.17 o
  -2  -2   4        117.38        127.25        17.21 o
  -1  -2   4       9924.42      11621.71       175.57 o
   0  -2   4        297.78        363.20        17.16 o
   1  -2   4       1805.89       2160.60        91.40 o
   2  -2   4        521.37        554.92        37.92 o
   3  -2   4        280.18        271.29        30.25 o
   4  -2   4        298.06        283.70        35.01 o
   5  -2   4          2.05         23.33         8.66 o
   6  -2   4       7434.40       7205.98       111.10 o
   7  -2   4         76.01         84.53        13.90 o
   8  -2   4         21.17         25.10         9.26 o
   9  -2   4          8.07          5.42         5.72 o
  10  -2   4          1.12          5.62         2.54 o
 -12  -1   4         65.27         88.22        10.44 o
 -11  -1   4          8.94          5.22        10.94 o
 -10  -1   4         55.69         62.93         6.78 o
  -9  -1   4       1857.20       1763.74        40.55 o
  -8  -1   4       1446.34       1406.71        26.07 o
  -7  -1   4         35.32         34.55         5.78 o
  -6  -1   4        185.17        176.05        25.63 o
  -5  -1   4       1559.46       1471.99        51.37 o
  -4  -1   4       4483.52       5244.55       192.97 o
  -3  -1   4       3229.51       3646.45       127.72 o
  -2  -1   4        523.20        696.41        36.98 o
  -1  -1   4       1829.24       2017.01        62.50 o
   0  -1   4        125.60        160.70        19.04 o
   1  -1   4       2418.84       2699.17        63.29 o
   2  -1   4       2655.45       3107.69        92.80 o
   3  -1   4        560.97        626.74        46.26 o
   4  -1   4         36.84         41.55        14.84 o
   5  -1   4         32.57         35.47        14.94 o
   6  -1   4        185.04        163.54        15.67 o
   7  -1   4        214.19        197.00        18.61 o
   8  -1   4         26.82         34.40        10.91 o
   9  -1   4         24.91         30.81         7.90 o
 -12   0   4         30.50         36.39         7.66 o
 -11   0   4         23.83         20.43         5.19 o
 -10   0   4         31.72         33.85         5.30 o
  -9   0   4          0.00         -3.23         3.46 o
  -8   0   4        247.61        214.26         8.68 o
  -7   0   4         38.97         32.53         3.89 o
  -6   0   4         92.37         88.03        13.03 o
  -5   0   4       4756.52       4988.85       323.47 o
  -4   0   4          0.02          9.74         6.42 o
  -3   0   4       2216.49       2144.12        70.94 o
  -2   0   4        621.57        944.85        43.46 o
  -1   0   4         13.78         14.41         2.02 o
   0   0   4       2024.63       2011.07        68.66 o
   1   0   4        172.10        202.06        15.76 o
   2   0   4       7508.71       8381.91       165.82 o
   3   0   4       1341.67       1432.15        68.80 o
   4   0   4          4.66          5.65         9.85 o
   5   0   4         27.23         34.81        16.17 o
   6   0   4          0.18          0.78         6.50 o
   7   0   4        510.49        458.55        28.76 o
   8   0   4         71.34         89.99        14.20 o
   9   0   4          1.35         -1.78         5.94 o
  10   0   4        317.09        455.82        21.10 o
 -12   1   4         65.19         80.90         7.08 o
 -11   1   4          8.93         11.11        12.63 o
 -10   1   4         55.32         55.31         6.43 o
  -9   1   4       1857.58       1739.67        37.38 o
  -8   1   4       1446.53       1387.42        25.87 o
  -7   1   4         35.41         30.64         3.72 o
  -6   1   4        184.97        147.49        27.13 o
  -5   1   4       1559.39       1378.22        42.00 o
  -4   1   4       4484.99       5101.81       130.03 o
  -3   1   4       3235.38       3462.49        95.72 o
  -2   1   4        525.13        694.14        38.51 o
  -1   1   4       1828.58       2062.58        35.30 o
   0   1   4        125.50        160.35        11.54 o
   2   1   4       2656.29       3137.48        97.76 o
   3   1   4        560.58        628.84        46.12 o
   4   1   4         36.78         41.49        16.31 o
   5   1   4         32.58         32.08        11.13 o
   6   1   4        183.69        163.03        15.70 o
   7   1   4        214.28        177.76        18.10 o
   8   1   4         26.86         28.29         8.93 o
   9   1   4         24.83         38.41         8.33 o
  10   1   4        151.96        224.84        14.27 o
 -12   2   4         92.66        113.83         8.01 o
 -11   2   4          3.07          2.34         3.49 o
 -10   2   4          6.84          4.24         4.02 o
  -9   2   4         40.36         35.96         4.58 o
  -8   2   4        254.05        236.41         9.63 o
  -7   2   4         11.36         11.24         2.72 o
  -6   2   4         91.52         92.31        21.88 o
  -5   2   4        204.37        170.84        25.28 o
  -4   2   4        480.35        535.85        42.06 o
  -3   2   4        672.31        594.62        41.22 o
  -2   2   4        117.19        119.06        18.17 o
  -1   2   4       9923.38      11257.46       163.07 o
   0   2   4        297.11        337.93        17.45 o
   1   2   4       1801.31       2231.99        67.45 o
   2   2   4        522.89        494.65        40.82 o
   3   2   4        280.07        317.28        34.26 o
   4   2   4        297.17        276.20        37.33 o
   5   2   4          2.03          4.44        13.29 o
   6   2   4       7436.08       7054.23       153.97 o
   7   2   4         76.42         70.15        12.45 o
   8   2   4         20.66         28.86         8.67 o
   9   2   4          8.02         -1.51         5.06 o
  10   2   4          1.15          9.69         4.95 o
 -12   3   4         11.10         12.48         3.79 o
 -11   3   4          0.06          7.75         3.75 o
 -10   3   4          1.98         -2.33         3.80 o
  -9   3   4       1756.70       1774.37        28.87 o
  -8   3   4       2810.87       2702.49        37.67 o
  -7   3   4         10.90          6.33         2.58 o
  -6   3   4        132.12        125.91        11.79 o
  -5   3   4        219.57        195.27        27.34 o
  -4   3   4        817.50        917.05        54.89 o
  -3   3   4        989.95       1085.68        55.71 o
  -2   3   4       1042.73       1229.23        58.40 o
  -1   3   4       1171.26       1214.17        35.08 o
   0   3   4        120.72        125.20        11.24 o
   1   3   4        530.15        525.11        39.14 o
   2   3   4       1506.21       1754.64        51.48 o
   3   3   4        199.64        243.84        27.26 o
   4   3   4         57.42         51.62        11.48 o
   5   3   4         14.48         17.05         5.24 o
   6   3   4        162.06        143.54        10.61 o
   7   3   4        185.70        158.34        11.74 o
   8   3   4          4.92          6.45         9.29 o
   9   3   4         27.88         23.65         6.26 o
  10   3   4         36.08         54.56         6.81 o
 -12   4   4         21.37         10.88         5.18 o
 -11   4   4         24.52         20.68         7.43 o
 -10   4   4          1.95          1.09         3.63 o
  -9   4   4          1.85          9.09         3.48 o
  -8   4   4         89.37         78.61         6.35 o
  -7   4   4         28.01         16.21         7.94 o
  -6   4   4         94.73         82.80         8.46 o
  -5   4   4       1079.34       1023.83        64.52 o
  -4   4   4        199.45        207.23        28.25 o
  -3   4   4        243.08        217.32        27.43 o
  -2   4   4        633.71        699.49        28.61 o
  -1   4   4         18.31         21.50         6.50 o
   0   4   4          6.25         13.81         5.66 o
   1   4   4        212.56        191.05        24.13 o
   2   4   4       2159.63       2099.34        69.53 o
   3   4   4        217.71        197.22        19.96 o
   4   4   4         23.52         24.38         4.10 o
   5   4   4        378.75        324.76        18.98 o
   6   4   4          1.00          3.29         8.17 o
   7   4   4        553.06        530.28        31.13 o
   8   4   4         12.99         15.39         4.95 o
   9   4   4          3.71         -1.69         3.06 o
 -12   5   4         69.33         62.44         9.46 o
 -11   5   4         31.88         29.40         8.15 o
 -10   5   4          8.38         12.99         4.35 o
  -9   5   4        774.05        773.68        24.27 o
  -8   5   4        508.83        512.15        20.08 o
  -7   5   4         16.72         10.05         5.63 o
  -6   5   4        140.93        133.28         6.91 o
  -5   5   4        355.90        313.78        12.43 o
  -4   5   4       3542.34       3464.81       114.88 o
  -3   5   4       1280.09       1517.74        71.02 o
  -2   5   4         94.62         96.05        12.20 o
  -1   5   4        194.75        209.87        17.32 o
   0   5   4        118.80        114.51        13.08 o
   1   5   4       1070.13        982.90        50.46 o
   2   5   4       1347.03       1348.13       115.36 o
   3   5   4        153.43        135.87        14.23 o
   4   5   4         87.77         90.31         7.34 o
   5   5   4         29.89         26.67         6.91 o
   6   5   4        113.81        123.49        10.66 o
   7   5   4         96.60         91.88        16.82 o
   8   5   4          6.11          7.37         6.13 o
   9   5   4         16.51          9.41         7.45 o
 -11   6   4          6.00          3.76         5.31 o
 -10   6   4         12.87          9.95         7.97 o
  -9   6   4          3.51          2.50         3.92 o
  -8   6   4        184.73        166.61        12.14 o
  -7   6   4         39.43         38.34         4.55 o
  -6   6   4        106.32        110.82         6.69 o
  -5   6   4         53.04         48.73         7.26 o
  -4   6   4       1094.61       1029.60        30.57 o
  -3   6   4        348.09        316.22        34.08 o
  -2   6   4         63.56         64.98        12.03 o
  -1   6   4        856.41        910.54        36.69 o
   0   6   4        241.14        243.29        19.51 o
   1   6   4       2124.93       2445.86        63.53 o
   2   6   4        322.14        312.66        15.43 o
   3   6   4        144.94        144.09         8.47 o
   4   6   4        301.10        295.21        12.79 o
   5   6   4          0.87          8.00         5.88 o
   6   6   4       2392.84       2479.55        68.27 o
   7   6   4         49.32         43.57        10.02 o
   8   6   4         31.03         17.84         6.48 o
   9   6   4         26.65         19.51         8.67 o
 -11   7   4          3.64          0.73         3.96 o
 -10   7   4         14.06         18.67         5.11 o
  -9   7   4        392.51        445.36        17.62 o
  -8   7   4       1531.38       1589.55        35.33 o
  -7   7   4         23.55         24.23         4.03 o
  -6   7   4        102.26        101.10         9.65 o
  -5   7   4          2.28          3.44         2.39 o
  -4   7   4         84.72         87.87         7.21 o
  -3   7   4        215.75        250.74        11.24 o
  -2   7   4        360.95        365.18        22.32 o
  -1   7   4        216.37        193.17        14.20 o
   0   7   4         10.43         17.01         5.72 o
   1   7   4          3.65          2.06         4.11 o
   2   7   4        185.79        192.15        10.13 o
   3   7   4         10.23         10.69         3.48 o
   4   7   4         19.03         14.33         4.42 o
   5   7   4          3.39          2.55         4.14 o
   6   7   4         73.89         69.29        11.06 o
   7   7   4        118.16         90.21        12.63 o
   8   7   4          6.35         -3.44         4.96 o
 -10   8   4         15.91         16.74         4.30 o
  -9   8   4          2.06         -0.87         3.45 o
  -8   8   4          9.89          9.66         4.57 o
  -7   8   4         79.98         81.62         6.24 o
  -6   8   4         11.41         11.04         3.22 o
  -5   8   4          0.57          4.42         3.30 o
  -4   8   4         48.65         51.54         4.72 o
  -3   8   4         40.33         37.04         6.08 o
  -2   8   4        285.29        278.99        19.21 o
  -1   8   4         25.00         28.80         4.48 o
   0   8   4        472.28        569.09        23.12 o
   1   8   4         29.14         28.37         4.70 o
   2   8   4         84.23         88.66         7.18 o
   3   8   4         15.27          9.44         3.74 o
   4   8   4          6.88          5.37         4.47 o
   5   8   4        540.35        619.50        29.38 o
   6   8   4         18.93         23.02         7.11 o
   7   8   4        336.60        313.85        20.96 o
   8   8   4          0.11         13.15         5.64 o
 -10   9   4         11.81         10.39         4.68 o
  -9   9   4        313.88        357.91        14.41 o
  -8   9   4        187.59        226.27        12.28 o
  -7   9   4         74.24         88.75         6.38 o
  -6   9   4          3.77          5.12         2.65 o
  -5   9   4          0.78         -2.22         3.20 o
  -4   9   4        487.37        531.24        17.42 o
  -3   9   4         74.30        101.09         7.74 o
  -2   9   4         24.95         27.98         4.01 o
  -1   9   4         12.18         11.47         2.80 o
   0   9   4         33.59         37.46         4.53 o
   1   9   4        113.72        115.79        11.71 o
   2   9   4        174.19        188.20        10.58 o
   3   9   4          4.56          1.66         3.43 o
   4   9   4         31.74         33.81         5.20 o
   5   9   4         64.64         73.33         7.17 o
   6   9   4         37.37         28.64         8.45 o
   7   9   4         36.93         35.37         8.21 o
   8   9   4          1.87         12.26         4.21 o
  -9  10   4          2.86          9.38         4.72 o
  -8  10   4         61.44         70.39        10.40 o
  -7  10   4         21.41         24.35         3.62 o
  -6  10   4         17.50         24.60         3.64 o
  -5  10   4         11.52          8.42         3.61 o
  -4  10   4        261.48        298.84        13.37 o
  -3  10   4        101.46        117.63        14.06 o
  -2  10   4          0.78         -0.91         2.40 o
  -1  10   4         18.07         20.65         3.35 o
   0  10   4         16.47         21.40         3.57 o
   1  10   4        444.24        462.45        42.46 o
   2  10   4         56.04         54.80         6.58 o
   3  10   4         13.52         15.14         4.40 o
   4  10   4         19.71         21.34         4.99 o
   5  10   4          1.97          4.97         3.37 o
   6  10   4        462.46        526.75        25.06 o
   7  10   4         16.77         19.52         5.34 o
  -8  11   4        295.87        414.28        19.55 o
  -7  11   4          8.75          5.83         5.17 o
  -6  11   4         15.07         15.22         3.31 o
  -5  11   4          0.47          0.45         2.54 o
  -4  11   4         10.99         15.31         3.79 o
  -3  11   4         97.99        106.15         7.74 o
  -2  11   4          3.06          2.79         2.38 o
  -1  11   4         11.15         10.56         2.75 o
   0  11   4         14.73         12.25         2.98 o
   1  11   4          2.45          0.46         2.68 o
   2  11   4         15.67         19.06         3.74 o
   3  11   4          2.90          3.80         3.19 o
   4  11   4          1.86          1.05         2.92 o
   5  11   4          2.85          9.41         5.47 o
   6  11   4         17.35         20.59         5.63 o
  -7  12   4         30.39         33.80         4.35 o
  -6  12   4          5.44          4.92         1.96 o
  -5  12   4          2.39          1.55         1.90 o
  -4  12   4          4.20          2.48         3.18 o
  -3  12   4          1.86          0.09         2.04 o
  -2  12   4          7.58          8.13         2.59 o
  -1  12   4          3.50          4.63         3.19 o
   0  12   4         31.81         54.95         5.77 o
   1  12   4          4.31          3.50         4.70 o
   2  12   4          6.30         11.62         2.85 o
   3  12   4          2.55          5.40         2.91 o
   4  12   4          3.32         -0.81         2.37 o
   5  12   4        109.40        110.37        18.04 o
  -6  13   4          4.00          3.61         2.44 o
  -5  13   4          3.14          1.47         2.39 o
  -4  13   4         33.27         31.23         3.51 o
  -3  13   4          0.80          1.68         1.82 o
  -2  13   4          0.24         -0.55         1.85 o
  -1  13   4          3.36          8.32         2.66 o
   0  13   4          2.24          3.39         2.13 o
   1  13   4          8.23          9.09         3.18 o
   2  13   4          2.32          5.96         2.57 o
   3  13   4          1.47          3.88         2.34 o
  -4  14   4         10.57         10.91         3.25 o
  -3  14   4          6.70         13.47         4.01 o
  -2  14   4          7.64          4.73         3.57 o
  -1  14   4          1.26          0.04         1.98 o
   0  14   4          0.88         -1.05         2.59 o
   1  14   4         25.99         26.24         3.23 o
   2  14   4          7.17          5.67         2.94 o
  -4 -14   5          1.92          8.29         3.76 o
  -3 -14   5          2.69          3.66         4.20 o
  -1 -14   5          2.36          1.41         3.08 o
   0 -14   5          5.10          4.29         3.92 o
   1 -14   5          0.23         -3.67         3.70 o
  -6 -13   5          0.52         -1.82         3.44 o
  -5 -13   5          0.59          1.53         4.20 o
  -4 -13   5          0.16         10.10         2.92 o
  -3 -13   5          1.15          7.25         3.48 o
  -2 -13   5         19.34         14.49         3.66 o
  -1 -13   5         11.88          3.06         4.59 o
   0 -13   5         12.34          6.10         4.75 o
   1 -13   5          2.12         -2.10         4.41 o
   2 -13   5          1.00          6.39         2.90 o
   3 -13   5          0.44          2.11         4.88 o
  -7 -12   5          1.07          6.67         4.80 o
  -6 -12   5          0.04          5.59         2.67 o
  -5 -12   5         10.68         11.68         3.38 o
  -4 -12   5          0.59          8.82         4.10 o
  -3 -12   5          0.25          4.96         3.29 o
  -2 -12   5          0.00         -0.46         2.69 o
  -1 -12   5          1.17         11.87         6.16 o
   0 -12   5          1.57         -1.92         3.31 o
   1 -12   5          0.35          2.44         3.39 o
   2 -12   5          2.47          1.61         3.31 o
   3 -12   5          0.20         -0.60         2.82 o
   4 -12   5          0.33         -0.82         3.38 o
  -8 -11   5         66.61         56.55         8.26 o
  -7 -11   5         23.52         33.41         7.81 o
  -6 -11   5          0.76         -0.92         2.75 o
  -5 -11   5         14.17         17.53         4.65 o
  -4 -11   5          5.64          1.54         4.14 o
  -3 -11   5         24.78         20.99         4.14 o
  -2 -11   5         32.04         22.32         4.58 o
  -1 -11   5         64.95         74.88         5.38 o
   0 -11   5         19.11         17.34         3.98 o
   1 -11   5          5.39         -2.43         3.15 o
   2 -11   5          6.57          3.23         4.93 o
   3 -11   5          8.14         10.88         3.95 o
   4 -11   5          8.98          8.18         3.37 o
   5 -11   5          3.33          9.07         4.91 o
   6 -11   5          3.10          3.85         3.35 o
  -9 -10   5         27.11         22.80         6.30 o
  -8 -10   5          4.42          9.83         3.70 o
  -7 -10   5          6.37          7.30         4.42 o
  -6 -10   5         16.15         17.68         3.41 o
  -5 -10   5         20.08         14.37         6.27 o
  -4 -10   5         31.31         39.44         5.13 o
  -3 -10   5          9.33         13.91         5.41 o
  -2 -10   5          7.56          8.41         3.66 o
  -1 -10   5          9.04          7.72         3.01 o
   0 -10   5         11.28         10.75         3.15 o
   1 -10   5         29.07         27.79         4.22 o
   2 -10   5         21.29         20.31         5.15 o
   3 -10   5          2.49          3.38         3.59 o
   4 -10   5          4.65          1.39         3.20 o
   5 -10   5          5.02          8.40         2.63 o
   6 -10   5         18.45         16.86         3.49 o
 -10  -9   5          1.21         -0.68         2.77 o
  -9  -9   5         11.16         18.66         4.18 o
  -8  -9   5          0.20         -3.20         3.72 o
  -7  -9   5          8.52          4.12         3.18 o
  -6  -9   5          8.66          3.99         4.53 o
  -5  -9   5          2.15          4.82         3.46 o
  -4  -9   5         24.76         25.55         4.46 o
  -3  -9   5         23.26         27.32         3.82 o
  -2  -9   5        133.78        135.03         8.37 o
  -1  -9   5         45.87         44.64         4.60 o
   0  -9   5         20.01         18.44         3.46 o
   1  -9   5         11.72          8.80         3.00 o
   2  -9   5          5.13         10.51         3.77 o
   3  -9   5          3.84          1.65         4.04 o
   4  -9   5         18.21         16.10         4.60 o
   5  -9   5        106.03        112.88         8.75 o
   6  -9   5         32.11         25.67         5.87 o
   7  -9   5         34.70         29.00         6.65 o
 -10  -8   5         33.60         29.05         4.19 o
  -9  -8   5         67.57         71.70         6.86 o
  -8  -8   5         26.21         27.26         5.15 o
  -7  -8   5          7.11          5.34         3.22 o
  -6  -8   5         14.20          8.51         3.80 o
  -5  -8   5         36.20         35.97         5.01 o
  -4  -8   5         34.45         33.55         4.55 o
  -3  -8   5          6.93         14.24         3.87 o
  -2  -8   5          5.89          8.37         2.40 o
  -1  -8   5         23.62         19.60         3.87 o
   0  -8   5          3.76          4.91         2.68 o
   1  -8   5         39.24         36.91         4.70 o
   2  -8   5         27.28         18.72         4.10 o
   3  -8   5         51.64         56.02         5.35 o
   4  -8   5         22.18         14.58         6.77 o
   5  -8   5         53.55         53.01        13.44 o
   6  -8   5         33.01         38.68         7.44 o
   7  -8   5        130.93        151.24        12.36 o
   8  -8   5          3.62          6.96         3.34 o
 -11  -7   5         30.35         29.93         5.71 o
 -10  -7   5         81.61         62.00         7.82 o
  -9  -7   5         95.83        101.71        12.57 o
  -8  -7   5        269.27        264.55        21.17 o
  -7  -7   5         91.26        106.11         7.57 o
  -6  -7   5          0.66          0.11         3.32 o
  -5  -7   5         67.34         58.48         6.16 o
  -4  -7   5         30.93         20.52         3.63 o
  -3  -7   5          5.96          9.36         2.90 o
  -2  -7   5        139.57        136.09         6.68 o
  -1  -7   5        300.45        343.24        15.36 o
   0  -7   5        126.84        131.42         6.44 o
   1  -7   5        132.72        125.79         8.48 o
   2  -7   5         37.54         34.33         5.64 o
   3  -7   5         27.42         31.10         4.62 o
   4  -7   5         57.51         54.90         7.08 o
   5  -7   5          5.81          8.32         3.60 o
   6  -7   5         19.46         12.30         5.75 o
   7  -7   5         15.08         20.41         5.98 o
   8  -7   5         16.68         25.85         5.49 o
 -11  -6   5         14.27         13.74         3.92 o
 -10  -6   5        170.43        208.46        15.88 o
  -9  -6   5         32.68         29.92         6.87 o
  -8  -6   5          3.35          4.80         3.16 o
  -7  -6   5         27.06         26.16         4.97 o
  -6  -6   5        117.02        116.60         6.40 o
  -5  -6   5        274.35        243.97        21.87 o
  -4  -6   5        209.90        176.69        10.27 o
  -3  -6   5        209.32        201.40        15.57 o
  -2  -6   5         15.59         23.39         5.93 o
  -1  -6   5         14.72         17.34         4.22 o
   0  -6   5        201.81        211.76         9.59 o
   1  -6   5        187.05        184.64        12.55 o
   2  -6   5         82.10         78.42         7.31 o
   3  -6   5         11.81         17.46         4.01 o
   4  -6   5         65.75         62.34         7.13 o
   5  -6   5          7.76          8.13         5.71 o
   6  -6   5         59.42         58.01        10.16 o
   7  -6   5        162.59        220.25        16.14 o
 -12  -5   5          6.10          7.82         3.79 o
 -11  -5   5          1.65          5.60         5.31 o
 -10  -5   5          7.80          8.08         6.79 o
  -9  -5   5         27.27         26.62         4.90 o
  -8  -5   5         29.08         20.48         4.13 o
  -7  -5   5         13.41         23.29         3.73 o
  -6  -5   5        119.84        109.91         6.17 o
  -5  -5   5         89.88         81.46         5.12 o
  -4  -5   5        143.43        124.56        10.96 o
  -3  -5   5         34.33         21.53        12.33 o
  -2  -5   5         31.85         40.04        14.65 o
  -1  -5   5        118.36        112.82        22.90 o
   0  -5   5        172.88        154.15        26.84 o
   1  -5   5         87.31         80.54        13.07 o
   2  -5   5        112.49        122.06         7.43 o
   3  -5   5        254.46        254.17        15.53 o
   4  -5   5         23.67         22.95         4.13 o
   5  -5   5         61.06         63.07         7.39 o
   6  -5   5         70.00         68.77         9.96 o
   7  -5   5        100.32        111.60         9.05 o
   8  -5   5          6.23          5.64         3.26 o
   9  -5   5         31.87         36.10         5.63 o
 -12  -4   5          4.29          5.73         5.07 o
 -11  -4   5         90.16         99.48        11.14 o
 -10  -4   5         32.73         19.06         7.32 o
  -9  -4   5        200.98        198.97        12.97 o
  -8  -4   5         22.16         24.69         5.58 o
  -7  -4   5          8.30          5.80         3.01 o
  -6  -4   5        245.13        226.46         8.42 o
  -5  -4   5        136.81        119.43        11.23 o
  -4  -4   5        306.84        295.24        34.23 o
  -3  -4   5         14.85          8.48         5.89 o
  -2  -4   5         76.20         90.34        11.54 o
  -1  -4   5         23.43         36.21         8.01 o
   0  -4   5        175.26        147.51        19.85 o
   1  -4   5        162.70        150.82        22.01 o
   2  -4   5        393.82        476.63        24.85 o
   3  -4   5        280.86        271.40        12.48 o
   4  -4   5         13.97         21.29        12.13 o
   5  -4   5         33.37         14.77         7.05 o
   6  -4   5          4.08         -3.72         7.74 o
   7  -4   5        239.94        301.47        14.73 o
   8  -4   5          5.22          2.76         3.19 o
   9  -4   5         64.86         79.30         8.67 o
 -12  -3   5         57.23         69.61         8.46 o
 -11  -3   5         16.37         11.93         5.72 o
 -10  -3   5         43.31         53.32         7.73 o
  -9  -3   5        144.30        127.63        10.72 o
  -8  -3   5        101.14         79.61         9.17 o
  -7  -3   5          1.95         -4.31         4.31 o
  -6  -3   5        293.20        277.19        10.39 o
  -5  -3   5        409.03        434.99        28.02 o
  -4  -3   5        195.82        218.17        19.01 o
  -3  -3   5        205.48        225.37        18.02 o
  -2  -3   5        274.73        395.20        23.68 o
  -1  -3   5         20.75         41.62        10.93 o
   0  -3   5         53.85         49.14        12.50 o
   1  -3   5        148.04        168.74        23.52 o
   2  -3   5        579.27        561.01        30.88 o
   3  -3   5        186.70        148.63        10.05 o
   4  -3   5         49.04         33.02        12.05 o
   5  -3   5         14.28         15.46         7.73 o
   6  -3   5         33.15         39.94         9.62 o
   7  -3   5         22.75         27.50         9.47 o
   8  -3   5         37.32         44.59         8.94 o
   9  -3   5         35.85         45.28         5.47 o
 -12  -2   5        131.89        135.43        11.90 o
 -11  -2   5         14.96         14.27         5.76 o
 -10  -2   5        226.06        244.40        14.15 o
  -9  -2   5          8.23         14.76         6.64 o
  -8  -2   5          7.88         10.71         7.25 o
  -7  -2   5          4.92          5.75         3.21 o
  -6  -2   5        121.11        114.04         7.67 o
  -5  -2   5        988.09       1020.47        41.62 o
  -4  -2   5         53.13         62.44        10.39 o
  -3  -2   5        190.71        203.86        17.37 o
  -2  -2   5         69.02         67.39        13.98 o
  -1  -2   5        144.82        136.45        18.11 o
   0  -2   5         71.25         87.51        16.25 o
   1  -2   5        490.37        545.37        42.42 o
   2  -2   5        239.49        260.44        21.01 o
   3  -2   5        508.34        474.43        20.29 o
   4  -2   5         65.59         72.50        19.86 o
   5  -2   5         32.43         29.06        16.77 o
   6  -2   5        169.48        151.22        17.68 o
   7  -2   5         93.18         97.20        14.13 o
   8  -2   5         50.07         66.39        10.72 o
   9  -2   5         20.98         29.96         5.94 o
 -12  -1   5         64.84         74.27         9.10 o
 -11  -1   5          1.03          0.83         5.53 o
 -10  -1   5         26.87         32.28         8.03 o
  -9  -1   5         80.48         73.60         6.78 o
  -8  -1   5         38.15         40.17         4.94 o
  -7  -1   5         34.45         24.81         4.35 o
  -6  -1   5       1200.52       1130.45        37.48 o
  -5  -1   5        892.84        913.13        65.69 o
  -4  -1   5        458.89        494.11        26.91 o
  -3  -1   5        890.04        972.72        36.13 o
  -2  -1   5        771.63       1068.45        51.76 o
  -1  -1   5       1544.68       1904.37        68.00 o
   0  -1   5        544.63        589.14        41.54 o
   1  -1   5        172.44        188.13        25.21 o
   2  -1   5       1165.94       1062.25        64.36 o
   3  -1   5        965.44        915.96        58.95 o
   4  -1   5          2.60          4.18         3.81 o
   5  -1   5          6.67         11.84        10.17 o
   6  -1   5        113.38        111.11        15.57 o
   7  -1   5         59.11         45.74         9.01 o
   8  -1   5         14.76         31.27         9.79 o
   9  -1   5         55.24         61.33         8.62 o
 -12   0   5         11.04         25.29         6.58 o
 -11   0   5         79.47         78.97         7.96 o
 -10   0   5          0.73          4.16         3.13 o
  -9   0   5        270.02        251.89        11.38 o
  -8   0   5          0.63          6.37         4.71 o
  -7   0   5          0.13         -3.41         3.41 o
  -6   0   5        664.21        512.02        49.41 o
  -5   0   5        402.33        458.58        35.71 o
  -4   0   5       1015.62       1277.07        97.63 o
  -3   0   5          1.23         -0.55         6.63 o
  -2   0   5          5.15         18.60         9.20 o
  -1   0   5        120.64        117.17        16.37 o
   0   0   5        844.34        873.88        54.10 o
   1   0   5         68.61         73.28        16.90 o
   2   0   5       1136.59       1244.68       102.05 o
   3   0   5          0.16          1.30        11.32 o
   4   0   5         53.08         62.93        17.99 o
   5   0   5         10.08          1.47        19.11 o
   6   0   5          1.64          6.47         8.12 o
   7   0   5        215.58        209.56        19.32 o
   8   0   5          0.07         17.75         8.85 o
   9   0   5        186.28        226.41        16.10 o
 -12   1   5         64.96         71.21         6.47 o
 -11   1   5          1.07         -3.64         3.64 o
 -10   1   5         27.74         25.80         4.71 o
  -9   1   5         81.02         71.19         6.72 o
  -8   1   5         38.91         27.53         5.58 o
  -7   1   5         34.67         24.66         4.10 o
  -6   1   5       1201.56       1006.74        67.87 o
  -5   1   5        892.63        857.87        58.17 o
  -4   1   5        459.96        524.50        39.63 o
  -3   1   5        892.07        916.84        51.42 o
  -2   1   5        770.83       1032.22        52.87 o
  -1   1   5       1544.07       1927.86        71.13 o
   0   1   5        541.94        598.87        23.13 o
   1   1   5        171.41        203.91        32.46 o
   2   1   5       1166.27       1121.07        66.54 o
   3   1   5        965.72        776.50        59.50 o
   4   1   5          2.58          7.47         8.58 o
   5   1   5          7.81         29.35        10.65 o
   6   1   5        113.53         81.33        14.86 o
   7   1   5         59.53         52.32        10.65 o
   8   1   5         14.65         25.79         8.88 o
   9   1   5         55.40         68.35         9.20 o
 -12   2   5        131.78        135.41         8.32 o
 -11   2   5         14.98         15.27         4.50 o
 -10   2   5        225.66        248.95        13.75 o
  -9   2   5          8.22         10.37         3.58 o
  -8   2   5          7.41          6.40         3.17 o
  -7   2   5          4.80         -2.75         2.75 o
  -6   2   5        121.34        106.53        10.63 o
  -5   2   5        987.00        992.35        62.53 o
  -4   2   5         52.25         58.57        15.85 o
  -3   2   5        188.47        178.11        24.38 o
  -2   2   5         69.01         72.84        15.54 o
  -1   2   5        145.74        143.77        11.43 o
   0   2   5         73.05         93.43        10.47 o
   1   2   5        492.33        576.57        31.08 o
   2   2   5        239.20        266.30        25.11 o
   3   2   5        508.62        427.62        44.50 o
   4   2   5         65.54         52.43        13.00 o
   5   2   5         32.52         41.70         9.90 o
   6   2   5        169.10        149.91        17.45 o
   7   2   5         93.55         97.39         9.18 o
   8   2   5         50.30         66.16        11.26 o
   9   2   5         20.95         26.98         6.31 o
 -12   3   5         56.97         66.03         9.37 o
 -11   3   5         16.23         10.81         4.20 o
 -10   3   5         43.42         47.18         5.33 o
  -9   3   5        144.25        136.08         7.51 o
  -8   3   5        100.58         90.48         6.05 o
  -7   3   5          1.81         -0.42         2.63 o
  -6   3   5        292.48        264.50        11.97 o
  -5   3   5        411.19        385.15        40.33 o
  -4   3   5        196.59        201.25        28.12 o
  -3   3   5        206.49        189.53        26.06 o
  -2   3   5        274.09        371.04        33.45 o
  -1   3   5         20.87         31.80         6.46 o
   0   3   5         53.56         56.57         8.81 o
   1   3   5        147.04        152.47        15.39 o
   2   3   5        579.45        616.73        35.78 o
   3   3   5        186.13        170.34        19.28 o
   4   3   5         48.97         59.54         7.73 o
   5   3   5         12.69         16.71         5.52 o
   6   3   5         33.30         35.26         9.27 o
   7   3   5         22.31         20.90         7.93 o
   8   3   5         37.44         44.12         9.08 o
   9   3   5         36.02         38.61         6.65 o
 -12   4   5          4.51          7.44         5.32 o
 -11   4   5         90.26         88.61        12.24 o
 -10   4   5         32.98         31.72         4.53 o
  -9   4   5        200.96        205.23        10.14 o
  -8   4   5         22.32         16.16         3.99 o
  -7   4   5          8.23          4.23         3.55 o
  -6   4   5        245.81        213.22        11.14 o
  -5   4   5        135.35        135.58         8.51 o
  -4   4   5        305.69        311.20        35.89 o
  -3   4   5         15.20          8.43         8.42 o
  -2   4   5         77.01         85.48        11.08 o
  -1   4   5         23.61         24.57         6.72 o
   0   4   5        174.84        165.12        14.96 o
   1   4   5        163.59        177.00        20.10 o
   2   4   5        394.00        420.96        27.44 o
   3   4   5        280.68        266.20        14.88 o
   4   4   5         13.94         16.09         5.39 o
   5   4   5         33.31         34.24         5.82 o
   6   4   5          4.17          2.03         5.83 o
   7   4   5        238.66        294.40        20.83 o
   8   4   5          4.99          2.75         5.50 o
 -12   5   5          6.05         10.28         4.21 o
 -11   5   5          1.65          1.75         5.09 o
 -10   5   5          8.02         10.30         4.04 o
  -9   5   5         27.28         26.54         5.91 o
  -8   5   5         29.62         26.64         9.20 o
  -7   5   5         13.75          5.16         3.94 o
  -6   5   5        120.08        122.41         9.43 o
  -5   5   5         91.49         85.73         6.89 o
  -4   5   5        145.28        119.24        13.40 o
  -3   5   5         35.57         30.67        13.00 o
  -2   5   5         31.72         46.81         9.22 o
  -1   5   5        118.37        144.50        15.39 o
   0   5   5        173.47        174.82        17.20 o
   1   5   5         86.33         89.87        12.88 o
   2   5   5        112.22        108.65        10.05 o
   3   5   5        254.91        237.74        27.46 o
   4   5   5         23.08         17.44         5.17 o
   5   5   5         60.38         71.12         8.52 o
   6   5   5         70.52         64.76         7.84 o
   7   5   5        101.11        103.00        25.90 o
   8   5   5          6.18          0.23         4.36 o
 -11   6   5         14.35         14.28         6.32 o
 -10   6   5        169.73        173.86        10.75 o
  -9   6   5         32.64         34.98         6.08 o
  -8   6   5          3.48          3.77         4.33 o
  -7   6   5         26.48         20.84         5.00 o
  -6   6   5        117.02         96.79         8.29 o
  -5   6   5        273.19        268.75        12.11 o
  -4   6   5        207.73        201.80        10.13 o
  -3   6   5        207.15        205.10        14.10 o
  -2   6   5         15.49         15.63         3.81 o
  -1   6   5         14.49         11.04         4.08 o
   0   6   5        202.09        209.91        13.34 o
   1   6   5        188.42        174.72        12.68 o
   2   6   5         81.99         83.56         8.88 o
   3   6   5         11.87          1.69         5.16 o
   4   6   5         66.36         65.83        10.02 o
   5   6   5          7.71         -2.39         5.37 o
   6   6   5         59.21         46.14         9.29 o
   7   6   5        163.01        143.77        14.75 o
   8   6   5         59.12         52.04         7.80 o
 -11   7   5         30.19         33.11         7.12 o
 -10   7   5         82.35         91.46         7.86 o
  -9   7   5         96.41         94.66         8.79 o
  -8   7   5        268.47        258.12        14.20 o
  -7   7   5         91.33         82.88         8.60 o
  -6   7   5          0.71          1.02         3.14 o
  -5   7   5         67.03         60.12         6.38 o
  -4   7   5         31.27         32.18         4.89 o
  -3   7   5          6.38          4.13         4.51 o
  -2   7   5        139.40        135.75        11.45 o
  -1   7   5        301.03        320.74        21.54 o
   0   7   5        125.04        117.74        11.86 o
   1   7   5        131.16        112.60        11.55 o
   2   7   5         38.00         35.50         7.14 o
   3   7   5         27.37         35.87         8.04 o
   4   7   5         57.19         54.73        10.48 o
   5   7   5          5.27          1.18         5.89 o
   6   7   5         19.36         14.28         6.99 o
   7   7   5         14.99          4.56         4.84 o
   8   7   5         16.65         12.42         3.32 o
 -10   8   5         33.65         28.82         4.56 o
  -9   8   5         67.72         78.23        11.91 o
  -8   8   5         26.53         22.14         4.80 o
  -7   8   5          7.23          7.84         6.25 o
  -6   8   5         14.28         16.35         4.93 o
  -5   8   5         36.38         37.01         5.70 o
  -4   8   5         34.42         32.23         8.94 o
  -3   8   5          7.17         13.65         4.27 o
  -2   8   5          6.08         15.35         5.73 o
  -1   8   5         23.66         20.11         5.78 o
   0   8   5          3.38          0.50         4.61 o
   1   8   5         39.41         40.46         8.01 o
   2   8   5         27.08         27.87         7.64 o
   3   8   5         51.34         47.91        10.16 o
   4   8   5         22.17         12.10         6.47 o
   5   8   5         54.11         41.52         9.90 o
   6   8   5         33.21         44.41         9.18 o
   7   8   5        130.20        103.33        11.10 o
 -10   9   5          1.24          2.62         3.91 o
  -9   9   5         11.09         12.23         3.74 o
  -8   9   5          0.19          0.03         3.25 o
  -7   9   5          8.36          1.95         4.42 o
  -6   9   5          8.66          4.52         3.85 o
  -5   9   5          2.34          2.41         8.87 o
  -4   9   5         25.16         27.44         5.11 o
  -3   9   5         22.95         26.48         5.35 o
  -2   9   5        133.67        134.84        15.12 o
  -1   9   5         46.23         40.76         7.12 o
   0   9   5         20.05          7.68         5.14 o
   1   9   5         11.59         13.13         6.74 o
   2   9   5          4.85          1.96         6.45 o
   3   9   5          3.82         10.62         8.00 o
   4   9   5         18.04         16.66         7.16 o
   5   9   5        105.72        119.79        13.60 o
   6   9   5         32.43         31.48         7.40 o
   7   9   5         35.07         25.22         6.70 o
  -9  10   5         27.19         35.72         6.56 o
  -8  10   5          4.56          4.85         4.70 o
  -7  10   5          6.21          9.11         5.85 o
  -6  10   5         16.17         18.91         4.42 o
  -5  10   5         19.94         14.38         4.14 o
  -4  10   5         31.04         31.23         4.89 o
  -3  10   5          8.96         15.14         4.07 o
  -2  10   5          7.46         10.95         5.23 o
  -1  10   5          8.89          1.33         4.97 o
   0  10   5         11.29         10.62         5.45 o
   1  10   5         29.08         28.72         7.12 o
   2  10   5         21.30         26.38         8.25 o
   3  10   5          2.34          7.26         7.07 o
   4  10   5          4.90         12.10         7.48 o
   5  10   5          5.09         -1.20         4.18 o
   6  10   5         18.50         26.11         4.42 o
  -8  11   5         66.67         79.79         9.02 o
  -7  11   5         23.37         25.18         6.39 o
  -6  11   5          0.74          3.00         3.33 o
  -5  11   5         13.95         13.95         3.78 o
  -4  11   5          5.67          6.64         3.15 o
  -3  11   5         24.55         18.43         4.06 o
  -2  11   5         32.07         33.03         4.75 o
  -1  11   5         65.29         75.67         9.22 o
   0  11   5         18.56         11.22         4.76 o
   1  11   5          5.28          1.79         5.23 o
   2  11   5          6.65          8.86         5.81 o
   3  11   5          8.10         12.56         7.83 o
   4  11   5          8.74          7.25         3.52 o
   5  11   5          3.25          5.15         2.75 o
  -7  12   5          1.14          1.48         3.74 o
  -5  12   5         10.71          8.01         4.22 o
  -4  12   5          0.61          4.56         5.22 o
  -3  12   5          0.23          4.85         5.68 o
  -2  12   5          0.01          3.79         2.78 o
  -1  12   5          1.13          2.50         3.97 o
   0  12   5          1.47          1.41         3.93 o
   1  12   5          0.33          0.43         3.60 o
   2  12   5          2.38         -5.19         5.19 o
   3  12   5          0.20         -0.93         4.36 o
   4  12   5          0.31          0.82         3.11 o
  -6  13   5          0.53         -3.09         3.24 o
  -5  13   5          0.60         -1.33         3.57 o
  -4  13   5          0.17         -1.62         3.36 o
  -3  13   5          1.13          4.08         3.70 o
  -2  13   5         19.41         28.67         5.57 o
  -1  13   5         11.96          7.37         3.62 o
   0  13   5         12.16          8.13         3.38 o
   1  13   5          2.15          7.09         4.02 o
   2  13   5          1.01         -3.69         3.69 o
   3  13   5          0.45          6.05         3.64 o
  -3  14   5          2.71          0.00         2.98 o
  -2  14   5          1.33          7.03         2.97 o
  -1  14   5          2.39          1.75         2.47 o
   0  14   5          5.06          9.21         3.08 o
  -2 -14   6          1.97          2.89         3.37 o
  -5 -13   6          7.96          6.58         2.70 o
  -4 -13   6          9.89          5.28         3.84 o
  -3 -13   6         12.26         13.79         3.49 o
  -2 -13   6          9.32          5.46         3.19 o
  -1 -13   6         26.65         18.11         4.23 o
   0 -13   6         65.82         54.77         5.97 o
   1 -13   6         10.18          3.16         4.05 o
   2 -13   6          4.02          5.41         3.65 o
  -7 -12   6          2.29          0.81         3.49 o
  -6 -12   6          2.42          2.51         2.64 o
  -5 -12   6         10.02         15.20         3.73 o
  -4 -12   6        118.79        110.19         8.70 o
  -3 -12   6          0.70         -0.53         4.72 o
  -2 -12   6         22.43         21.75         4.49 o
  -1 -12   6          0.99          4.79         3.49 o
   0 -12   6         10.24          9.86         3.62 o
   1 -12   6         63.32         58.95         5.02 o
   2 -12   6          5.99          5.46         2.77 o
   3 -12   6          1.92          1.45         3.68 o
  -8 -11   6          8.60         17.62         4.97 o
  -7 -11   6         12.91         12.31         3.96 o
  -6 -11   6          5.62         13.10         4.02 o
  -5 -11   6         11.63          8.46         3.21 o
  -4 -11   6          4.28          3.34         3.55 o
  -3 -11   6          3.35          2.09         6.25 o
  -2 -11   6          2.85          3.52         5.26 o
  -1 -11   6         12.54          5.66         3.40 o
   0 -11   6         26.82         33.69         4.55 o
   1 -11   6         62.18         64.08         5.56 o
   2 -11   6          4.44          2.90         3.22 o
   3 -11   6          2.02         -0.78         2.27 o
   4 -11   6         26.71         23.95         6.97 o
  -9 -10   6          9.37         10.89         2.72 o
  -8 -10   6        122.78        154.84         9.72 o
  -7 -10   6          1.35          6.50         3.71 o
  -6 -10   6          6.30          2.86         3.18 o
  -5 -10   6         35.98         41.37         4.43 o
  -4 -10   6          2.56          6.98         4.28 o
  -3 -10   6          3.15          0.78         4.81 o
  -2 -10   6          4.14          2.61         3.02 o
  -1 -10   6          8.34          5.03         4.03 o
   0 -10   6          7.20          8.90         3.25 o
   1 -10   6         27.61         28.66         3.64 o
   2 -10   6          6.71          7.17         3.00 o
   3 -10   6          2.58          8.85         4.19 o
   4 -10   6         14.73         15.05         3.93 o
   5 -10   6          0.33          4.38         3.98 o
 -10  -9   6         21.72         23.04         4.82 o
  -9  -9   6          4.81          7.18         3.06 o
  -8  -9   6          3.84          8.55         4.33 o
  -7  -9   6          6.24          9.24         3.32 o
  -6  -9   6          1.39          5.71         3.32 o
  -5  -9   6         45.56         41.70         4.80 o
  -4  -9   6          5.58         15.47         4.08 o
  -3  -9   6          5.64          8.19         4.08 o
  -2  -9   6          5.74          3.52         4.34 o
  -1  -9   6         10.00         10.61         3.42 o
   0  -9   6         69.11         81.11         5.84 o
   1  -9   6         48.44         62.86         9.64 o
   2  -9   6          1.10          3.89         2.81 o
   3  -9   6         11.56          9.61         3.56 o
   4  -9   6         14.37         15.48         4.15 o
   5  -9   6        312.17        342.12        18.43 o
   6  -9   6         46.59         54.62         7.27 o
 -10  -8   6          4.50          2.32         2.38 o
  -9  -8   6        411.39        437.90        15.88 o
  -8  -8   6         10.26          9.39         3.56 o
  -7  -8   6         44.69         46.42         5.26 o
  -6  -8   6         25.45         16.15         4.05 o
  -5  -8   6         14.77         16.02         4.51 o
  -4  -8   6        760.98        793.80        41.42 o
  -3  -8   6         13.69         13.85         4.81 o
  -2  -8   6          3.78          5.25         2.45 o
  -1  -8   6         14.24         10.87         3.21 o
   0  -8   6         97.30         90.90        10.98 o
   1  -8   6        417.14        370.95        16.37 o
   2  -8   6          9.02         10.90         3.40 o
   3  -8   6         10.14         13.68         3.63 o
   4  -8   6          2.53          2.43         3.46 o
   5  -8   6         32.37         36.93         7.47 o
   6  -8   6         42.42         40.28         5.10 o
   7  -8   6          5.43          0.96         2.71 o
 -11  -7   6          2.08          1.44         3.35 o
 -10  -7   6          6.82          6.69         4.68 o
  -9  -7   6         34.33         33.57         5.28 o
  -8  -7   6         57.57         57.59         8.15 o
  -7  -7   6         22.04         19.02         3.86 o
  -6  -7   6         31.75         21.82         4.07 o
  -5  -7   6        256.92        244.35        10.91 o
  -4  -7   6        215.53        206.00         9.64 o
  -3  -7   6          6.56          7.81         2.54 o
  -2  -7   6         23.22         20.14         2.96 o
  -1  -7   6         31.16         31.52         5.09 o
   0  -7   6        292.59        325.00        27.20 o
   1  -7   6        746.34        774.21        26.35 o
   2  -7   6         19.23         14.76         3.60 o
   3  -7   6          7.05          4.50         3.17 o
   4  -7   6          7.65          8.61         4.41 o
   5  -7   6        189.21        219.74        16.27 o
   6  -7   6        204.33        238.53        17.12 o
   7  -7   6          1.53         -0.70         3.32 o
 -11  -6   6          9.60         13.73         5.01 o
 -10  -6   6        209.61        212.33        24.54 o
  -9  -6   6          1.38          3.59         3.36 o
  -8  -6   6        395.68        424.75        14.11 o
  -7  -6   6          0.79          0.25         2.79 o
  -6  -6   6          0.40         -0.32         3.13 o
  -5  -6   6        241.33        207.26         9.82 o
  -4  -6   6         10.01          5.02         2.32 o
  -3  -6   6         39.36         36.02         3.41 o
  -2  -6   6         19.14         20.58         2.60 o
  -1  -6   6         62.57         58.68         6.26 o
   0  -6   6         11.85          6.94         3.09 o
   1  -6   6         27.66         27.58         3.71 o
   2  -6   6        147.11        166.51        10.17 o
   3  -6   6         29.50         36.70         4.66 o
   4  -6   6         40.60         37.76         5.85 o
   5  -6   6          9.04         14.28         6.54 o
   6  -6   6         53.52         52.51         6.27 o
   7  -6   6          1.60          4.16         3.97 o
   8  -6   6          8.18         16.90         4.14 o
 -11  -5   6          4.26          4.18         4.49 o
 -10  -5   6         46.02         63.03         9.44 o
  -9  -5   6         23.69         23.24         5.80 o
  -8  -5   6          9.03         13.01         5.93 o
  -7  -5   6          3.82          4.12         3.62 o
  -6  -5   6         32.22         26.84         3.90 o
  -5  -5   6        130.75        118.93         5.94 o
  -4  -5   6         63.94         60.53         4.26 o
  -3  -5   6         64.20         50.48         4.18 o
  -2  -5   6        183.27        155.81         7.87 o
  -1  -5   6        233.04        217.91        11.07 o
   0  -5   6         19.76         10.51         3.41 o
   1  -5   6          9.78         16.44         6.58 o
   2  -5   6          6.17          7.35         2.70 o
   3  -5   6         19.90         19.46         4.06 o
   4  -5   6         61.73         63.34         7.45 o
   5  -5   6       1405.27       1620.89        34.49 o
   6  -5   6        580.81        712.67        17.72 o
   7  -5   6         23.44         27.97         6.17 o
   8  -5   6          4.15          5.91         3.18 o
 -12  -4   6          0.14          1.27         3.16 o
 -11  -4   6          6.54          2.71         3.60 o
 -10  -4   6         17.05         27.87         9.49 o
  -9  -4   6       2614.17       2632.84        75.66 o
  -8  -4   6         24.59         21.96         5.23 o
  -7  -4   6          4.90          5.86         3.60 o
  -6  -4   6         37.38         27.33         4.75 o
  -5  -4   6         37.86         39.25         3.19 o
  -4  -4   6        860.73        994.32        24.47 o
  -3  -4   6         40.95         62.81        18.03 o
  -2  -4   6        877.05        946.51        62.99 o
  -1  -4   6         85.78         95.47        13.63 o
   0  -4   6        154.41        172.87        15.72 o
   1  -4   6        809.32        917.49        31.67 o
   2  -4   6         10.52          6.95         3.21 o
   3  -4   6          2.16         -0.10         3.08 o
   4  -4   6         10.77         13.38         9.07 o
   5  -4   6         51.30         56.40        12.18 o
   6  -4   6        128.56        127.45        16.54 o
   7  -4   6         24.55         39.89         5.82 o
   8  -4   6          0.25         -1.69         2.58 o
 -12  -3   6          1.89         -2.49         4.10 o
 -11  -3   6          2.75         10.12         5.46 o
 -10  -3   6         32.91         38.07         6.77 o
  -9  -3   6        115.72        106.63        10.22 o
  -8  -3   6        118.23        102.52         9.79 o
  -7  -3   6          0.91         -3.08         3.66 o
  -6  -3   6         68.42         63.51         5.92 o
  -5  -3   6        723.83        804.11        25.63 o
  -4  -3   6        451.36        485.78        37.61 o
  -3  -3   6         59.63         63.71        11.07 o
  -2  -3   6        331.75        320.86        24.55 o
  -1  -3   6         10.98          5.11         7.09 o
   0  -3   6        760.14        932.38        55.60 o
   1  -3   6       1361.41       1644.28        64.14 o
   2  -3   6        376.54        377.55        23.87 o
   3  -3   6         19.12         14.88        12.62 o
   4  -3   6         16.63         42.43        11.06 o
   5  -3   6        614.35        620.98        34.22 o
   6  -3   6        726.87        805.04        37.11 o
   7  -3   6          8.63         17.43         7.84 o
   8  -3   6          2.00          9.14         3.57 o
 -12  -2   6          0.08         -2.82         2.82 o
 -11  -2   6          5.99          6.91         5.86 o
 -10  -2   6        277.83        253.37        14.69 o
  -9  -2   6         20.44         25.91         6.09 o
  -8  -2   6        333.54        309.60        15.53 o
  -7  -2   6          0.04         -4.06         4.30 o
  -6  -2   6         67.40         64.29         5.82 o
  -5  -2   6       1454.11       1543.31        44.09 o
  -4  -2   6         21.09         26.49         8.46 o
  -3  -2   6         10.27         10.20         6.14 o
  -2  -2   6          8.04         16.03         9.70 o
  -1  -2   6        364.38        404.89        35.15 o
   0  -2   6         92.74        103.83        18.69 o
   1  -2   6         18.90         17.90        10.07 o
   2  -2   6        598.27        578.41        33.11 o
   3  -2   6         27.85         11.60        13.30 o
   4  -2   6         35.60         42.31         8.11 o
   5  -2   6         39.83         33.68        12.73 o
   6  -2   6         52.39         42.06        10.53 o
   7  -2   6          3.47          8.89         8.42 o
   8  -2   6          3.14         12.31         6.09 o
   9  -2   6          8.79         11.25         3.53 o
 -12  -1   6          1.07          3.52         2.90 o
 -11  -1   6          0.50         12.54        10.79 o
 -10  -1   6         53.55         56.48         7.45 o
  -9  -1   6         80.79         92.64         9.71 o
  -8  -1   6         14.83          8.44         3.98 o
  -7  -1   6          8.65          5.98         3.55 o
  -6  -1   6         17.12         18.14         4.16 o
  -5  -1   6        296.31        346.98        35.54 o
  -4  -1   6         14.12         12.46         6.40 o
  -3  -1   6         19.70         14.08         9.40 o
  -2  -1   6        843.38        867.01        52.49 o
  -1  -1   6        508.38        582.46        43.09 o
   0  -1   6         39.38         65.76        16.48 o
   1  -1   6         76.45        124.76        22.81 o
   2  -1   6        156.59        150.14        16.98 o
   3  -1   6         29.40         29.18         4.72 o
   4  -1   6         45.27         45.24         6.74 o
   5  -1   6       1681.70       1422.18        54.89 o
   6  -1   6       1379.59       1401.40        52.66 o
   7  -1   6          5.21         -7.23         7.23 o
   8  -1   6          6.14         12.34         6.08 o
   9  -1   6         11.17         21.99         3.48 o
 -12   0   6         13.29         16.42         5.47 o
 -11   0   6          0.29         14.85         9.28 o
 -10   0   6          0.73          2.67         3.44 o
  -9   0   6       5617.44       5097.15        79.95 o
  -8   0   6          5.05          1.28         3.32 o
  -7   0   6         41.06         35.28         3.82 o
  -6   0   6          0.66          0.43         4.03 o
  -5   0   6         37.74         35.13        12.70 o
  -3   0   6          1.17          7.00         7.99 o
  -2   0   6       3114.70       3809.29       115.70 o
  -1   0   6        119.43        145.93        21.52 o
   0   0   6         66.86         66.25        16.54 o
   1   0   6        801.02        879.91        60.86 o
   2   0   6         23.57         33.01         7.60 o
   3   0   6         11.71         15.35         4.17 o
   4   0   6         15.82         10.91         3.80 o
   5   0   6         71.15         66.54        15.39 o
   6   0   6        158.79        145.75        17.50 o
   7   0   6          4.99         -8.70         8.70 o
   8   0   6          0.45          0.73         5.07 o
   9   0   6          8.15         20.71         5.05 o
 -12   1   6          0.96          4.14         3.17 o
 -11   1   6          0.48          9.95         3.60 o
 -10   1   6         53.81         53.48         5.75 o
  -9   1   6         80.87         83.09         7.17 o
  -8   1   6         14.85          6.07         3.33 o
  -7   1   6          8.97          8.60         3.05 o
  -6   1   6         16.86         17.73         2.92 o
  -5   1   6        296.64        308.23        37.43 o
  -4   1   6         14.33         13.23         7.43 o
  -3   1   6         19.78         12.43        10.08 o
  -2   1   6        842.97        852.47        53.66 o
  -1   1   6        507.99        596.71        44.25 o
   0   1   6         39.43         59.59        15.14 o
   1   1   6         76.57        104.72        21.29 o
   2   1   6        156.58        119.32        11.54 o
   3   1   6         29.05         21.47         4.49 o
   4   1   6         45.19         48.03        11.86 o
   5   1   6       1680.32       1338.63        53.33 o
   6   1   6       1378.91       1302.37        51.84 o
   7   1   6          5.26         -3.98         7.09 o
   8   1   6          6.16          4.33         5.23 o
   9   1   6         11.13         16.00         4.99 o
 -12   2   6          0.09          5.22         3.03 o
 -11   2   6          6.03         10.29         4.42 o
 -10   2   6        277.47        261.18        11.33 o
  -9   2   6         20.15         20.09         3.78 o
  -8   2   6        333.66        339.39        10.87 o
  -7   2   6          0.03          1.07         2.56 o
  -6   2   6         67.88         68.73         5.59 o
  -5   2   6       1452.32       1636.18       120.10 o
  -4   2   6         21.11         20.28        10.95 o
  -3   2   6         10.31         17.85        10.40 o
  -2   2   6          8.01          9.66         9.54 o
  -1   2   6        364.95        384.33        35.38 o
   0   2   6         92.68        102.62        19.81 o
   1   2   6         18.93         30.94        14.14 o
   2   2   6        599.32        609.49        24.30 o
   3   2   6         28.65         32.69         9.95 o
   4   2   6         34.98         11.05        10.78 o
   5   2   6         39.67         43.40         7.71 o
   6   2   6         53.14         43.72        12.19 o
   7   2   6          3.44         -3.80         6.45 o
   8   2   6          3.13          5.12         4.45 o
 -12   3   6          2.00          1.95         4.64 o
 -11   3   6          2.82          9.82         5.01 o
 -10   3   6         33.23         34.42         4.85 o
  -9   3   6        115.68        113.68         6.78 o
  -8   3   6        118.41        109.60         6.59 o
  -7   3   6          0.81          1.40         3.14 o
  -6   3   6         68.01         66.38         5.48 o
  -5   3   6        725.31        751.94        16.59 o
  -4   3   6        452.00        445.43        44.54 o
  -3   3   6         59.67         60.94        16.99 o
  -2   3   6        331.66        300.21        35.52 o
  -1   3   6         10.86         20.93        10.50 o
   0   3   6        760.73        925.92        57.99 o
   1   3   6       1361.24       1437.95        76.54 o
   2   3   6        375.25        383.06        43.94 o
   3   3   6         19.63         15.67         7.87 o
   4   3   6         17.17          1.13         7.37 o
   5   3   6        615.15        570.64        33.37 o
   6   3   6        726.39        745.19        24.59 o
   7   3   6          8.62         13.61         7.44 o
   8   3   6          1.99          5.75         4.77 o
 -12   4   6          0.13          6.12         4.27 o
 -11   4   6          6.36          3.19         5.12 o
 -10   4   6         17.19         16.60         6.32 o
  -9   4   6       2614.30       2730.85        77.21 o
  -8   4   6         24.41         24.14         3.47 o
  -7   4   6          5.06          0.03         3.26 o
  -6   4   6         37.85         26.07         8.79 o
  -5   4   6         37.92         34.54         4.70 o
  -4   4   6        859.96       1063.93        30.20 o
  -3   4   6         40.83         53.62        19.62 o
  -2   4   6        879.38       1040.54        63.49 o
  -1   4   6         85.62         82.02        17.55 o
   0   4   6        153.94        156.28        12.90 o
   1   4   6        809.82        930.15        41.75 o
   2   4   6         10.58          5.18         6.86 o
   3   4   6          1.80          6.35         4.51 o
   4   4   6         10.90          0.17         6.04 o
   5   4   6         52.11         49.18         7.17 o
   6   4   6        128.39        129.25        14.81 o
   7   4   6         24.70         32.30         5.69 o
   8   4   6          0.24         -2.27         3.86 o
 -11   5   6          4.47         -0.25         5.00 o
 -10   5   6         46.36         55.13         8.06 o
  -9   5   6         23.56         21.02         5.64 o
  -8   5   6          8.72          9.22         4.00 o
  -7   5   6          3.76          8.99         4.69 o
  -6   5   6         31.14         29.62         5.29 o
  -5   5   6        130.57        117.63         8.24 o
  -4   5   6         64.07         54.97         7.96 o
  -3   5   6         64.52         56.07         7.80 o
  -2   5   6        182.60        152.53        12.69 o
  -1   5   6        232.79        236.62        15.34 o
   0   5   6         19.27         15.51         4.51 o
   1   5   6          9.49         14.74         7.28 o
   2   5   6          6.12          8.57         6.05 o
   3   5   6         19.64         12.37         7.05 o
   4   5   6         61.93         57.81         8.05 o
   5   5   6       1404.98       1483.59        36.90 o
   6   5   6        581.15        636.43        21.17 o
   7   5   6         23.08         26.06         7.13 o
   8   5   6          4.18         -0.69         2.64 o
 -11   6   6          9.40          7.06         4.85 o
 -10   6   6        209.14        198.91        13.22 o
  -9   6   6          1.22          7.22         4.23 o
  -8   6   6        395.05        423.40        17.81 o
  -7   6   6          0.79         -2.08         5.20 o
  -6   6   6          0.41         -2.45         3.86 o
  -5   6   6        241.41        220.44        12.95 o
  -4   6   6         10.21          9.63        10.03 o
  -3   6   6         38.95         25.67         6.08 o
  -2   6   6         18.91         21.64         5.81 o
  -1   6   6         63.49         63.80         6.54 o
   0   6   6         12.22         16.83         5.99 o
   1   6   6         27.75         20.11         5.24 o
   2   6   6        147.14        145.08        13.40 o
   3   6   6         29.71         39.39         9.46 o
   4   6   6         40.20         35.64         9.10 o
   5   6   6          8.88          6.45         6.57 o
   6   6   6         54.03         46.62         8.99 o
   7   6   6          1.54          5.40         4.90 o
 -11   7   6          2.12          5.15         4.21 o
 -10   7   6          7.09          8.03         3.50 o
  -9   7   6         34.45         42.28         6.46 o
  -8   7   6         57.98         51.22         6.56 o
  -7   7   6         21.98         16.78         4.84 o
  -6   7   6         32.24         24.35         5.68 o
  -5   7   6        256.95        246.72        12.74 o
  -4   7   6        216.10        208.80        11.30 o
  -3   7   6          6.67          9.69         4.55 o
  -2   7   6         22.71         18.87         5.94 o
  -1   7   6         31.08         31.03         5.23 o
   0   7   6        293.75        280.75        14.66 o
   1   7   6        747.53        694.42        32.60 o
   2   7   6         18.92         15.47         8.10 o
   3   7   6          7.15         11.20         6.95 o
   4   7   6          7.67         14.63         7.91 o
   5   7   6        189.22        204.24        17.49 o
   6   7   6        203.62        205.11        11.63 o
   7   7   6          1.46          9.81         3.03 o
 -10   8   6          4.54          3.84         6.95 o
  -9   8   6        410.68        459.80        29.54 o
  -8   8   6         10.37         11.42         4.43 o
  -7   8   6         44.94         38.45         5.79 o
  -6   8   6         25.13         20.69         5.03 o
  -5   8   6         15.08         20.10         4.96 o
  -4   8   6        761.28        831.75        23.92 o
  -3   8   6         13.52         17.52         4.58 o
  -2   8   6          4.20          1.71         4.84 o
  -1   8   6         13.97          6.40         4.83 o
   0   8   6         96.42         83.71         8.65 o
   1   8   6        417.50        344.59        23.83 o
   2   8   6          9.16         23.01         7.36 o
   3   8   6         10.22         13.40         7.17 o
   4   8   6          2.59          4.09         5.11 o
   5   8   6         32.58         34.61         8.16 o
   6   8   6         42.55         41.63         5.49 o
   7   8   6          5.53          8.87         4.06 o
 -10   9   6         21.84         24.08         5.05 o
  -9   9   6          4.85          7.59         3.17 o
  -8   9   6          3.84          3.91         3.51 o
  -7   9   6          6.21         13.54         5.90 o
  -6   9   6          1.34          2.67         3.97 o
  -5   9   6         45.32         46.59         6.80 o
  -4   9   6          5.44          6.82         3.42 o
  -3   9   6          5.49          5.94         3.93 o
  -2   9   6          6.18          2.29         3.24 o
  -1   9   6          9.74          9.26         5.73 o
   0   9   6         69.46         70.41        10.77 o
   1   9   6         48.43         51.80         6.91 o
   2   9   6          1.12         -0.81         6.38 o
   3   9   6         11.43         17.20         7.19 o
   4   9   6         14.59         10.62         6.41 o
   5   9   6        312.49        310.27        15.40 o
   6   9   6         46.79         39.02         4.81 o
  -9  10   6          9.35         11.52         4.32 o
  -8  10   6        122.43        143.26        17.03 o
  -7  10   6          1.37         -0.40         3.56 o
  -6  10   6          6.23          7.57         3.78 o
  -5  10   6         35.98         39.99         5.82 o
  -4  10   6          2.73          0.88         3.40 o
  -3  10   6          2.81          6.89         6.14 o
  -2  10   6          4.10          0.01         4.42 o
  -1  10   6          8.95         14.83         6.20 o
   0  10   6          7.21          3.06         4.80 o
   1  10   6         27.67         21.33         5.11 o
   2  10   6          6.68         10.62         8.36 o
   3  10   6          2.52          2.47         3.26 o
   4  10   6         14.68         14.93         5.37 o
   5  10   6          0.31          0.55         6.10 o
  -8  11   6          8.65          8.62         3.72 o
  -7  11   6         12.90          9.23         4.88 o
  -6  11   6          5.79         11.01         5.69 o
  -5  11   6         11.63         14.13         5.47 o
  -4  11   6          4.25          3.40         3.92 o
  -3  11   6          3.31          3.13         3.85 o
  -2  11   6          2.98          2.81         4.71 o
  -1  11   6         12.09         12.69         6.61 o
   0  11   6         27.28         31.81         6.61 o
   1  11   6         62.43         50.20         8.66 o
   2  11   6          4.49          4.17         4.32 o
   3  11   6          1.98          0.35         2.70 o
   4  11   6         26.77         23.49         3.80 o
   5  11   6         52.71         41.17         5.32 o
  -7  12   6          2.32          4.07         3.74 o
  -6  12   6          2.34          3.30         3.40 o
  -5  12   6         10.10          9.84         4.70 o
  -4  12   6        118.93        122.22        11.45 o
  -3  12   6          0.66          1.61         3.46 o
  -2  12   6         22.44         30.14         6.70 o
  -1  12   6          0.92          3.55         4.71 o
   0  12   6         10.05         21.64         5.84 o
   1  12   6         63.43         64.45         8.42 o
   2  12   6          6.03          3.58         3.27 o
   3  12   6          1.90         -0.02         2.93 o
  -5  13   6          8.00         11.51         4.29 o
  -4  13   6          9.87         10.47         3.78 o
  -3  13   6         12.15         17.75         4.32 o
  -2  13   6          9.43          7.40         3.57 o
  -1  13   6         26.53         25.46         4.89 o
   0  13   6         66.12         72.31         7.68 o
   1  13   6         10.29          8.42         3.80 o
   2  13   6          3.96          5.09         2.71 o
  -4 -13   7         10.59         12.46         2.87 o
  -3 -13   7          1.58          4.48         2.58 o
  -2 -13   7          0.78         -2.70         3.35 o
  -1 -13   7          3.46          9.36         3.88 o
  -6 -12   7          3.13         -2.40         2.40 o
  -5 -12   7          0.14         -1.31         2.64 o
  -4 -12   7          6.87         12.37         3.46 o
  -3 -12   7         23.65         25.46         4.50 o
  -2 -12   7          9.52         15.16         3.58 o
  -1 -12   7         70.26         78.15         6.42 o
   0 -12   7          0.46         -0.02         2.04 o
   1 -12   7          0.42          1.31         3.52 o
   2 -12   7          0.28          6.34         4.12 o
  -7 -11   7          0.94          0.27         2.35 o
  -6 -11   7         12.72          9.53         3.75 o
  -5 -11   7         10.34          8.72         3.80 o
  -4 -11   7         10.16          7.70         4.06 o
  -3 -11   7          0.85          4.26         3.56 o
  -2 -11   7          2.11          1.91         3.32 o
  -1 -11   7         30.27         29.51         4.17 o
   0 -11   7          5.55          7.93         2.78 o
   1 -11   7         12.48         15.72         3.65 o
   2 -11   7          0.79          5.33         2.73 o
   3 -11   7          1.86          3.41         2.47 o
  -8 -10   7          1.89         -4.33         4.33 o
  -7 -10   7         10.19          9.28         3.11 o
  -6 -10   7          1.62         -0.90         4.85 o
  -5 -10   7         13.90          0.59         8.72 o
  -4 -10   7         10.08          3.92         3.82 o
  -3 -10   7         27.21         19.36         5.29 o
  -2 -10   7        143.09        151.95         8.85 o
  -1 -10   7          0.29          4.36         3.03 o
   0 -10   7          3.23          5.26         2.58 o
   1 -10   7          1.42          3.27         2.19 o
   2 -10   7          2.90          0.42         2.16 o
   3 -10   7         18.38         17.37         3.90 o
   4 -10   7          2.74          4.20         3.62 o
  -9  -9   7         18.17         19.90         8.58 o
  -8  -9   7         10.56         11.12         4.07 o
  -7  -9   7         19.14         25.86         4.21 o
  -6  -9   7         54.68         48.84         5.40 o
  -5  -9   7          7.09          9.59         4.26 o
  -4  -9   7         18.29          6.16         5.89 o
  -3  -9   7         10.30          8.70         5.64 o
  -2  -9   7          4.86          6.93         4.08 o
  -1  -9   7         32.55         30.10         4.57 o
   0  -9   7         17.65         18.88         3.65 o
   1  -9   7         31.31         34.03         4.00 o
   2  -9   7         28.59         31.41        10.62 o
   3  -9   7         19.67         18.20         4.01 o
   4  -9   7          2.81          6.37         4.11 o
   5  -9   7         19.76         25.19         3.87 o
 -10  -8   7          7.58         15.63         4.80 o
  -9  -8   7          8.02         19.89         4.18 o
  -8  -8   7          8.13          5.89         3.47 o
  -7  -8   7         29.39         32.17         4.72 o
  -6  -8   7         73.94         75.02         6.70 o
  -5  -8   7          1.84          8.31         3.88 o
  -4  -8   7          2.02          4.11         3.78 o
  -3  -8   7         31.31         28.29         5.17 o
  -2  -8   7         11.76          9.77         3.39 o
  -1  -8   7         62.07         68.68         6.61 o
   0  -8   7          0.24         -1.93         2.39 o
   1  -8   7          3.75          1.82         3.59 o
   2  -8   7         10.78         11.56         5.17 o
   3  -8   7         38.48         39.09         5.60 o
   4  -8   7          7.73          9.57         4.49 o
   5  -8   7         11.10         10.80         3.34 o
   6  -8   7          4.74          6.85         3.39 o
 -10  -7   7        121.94        114.20        10.60 o
  -9  -7   7         36.13         30.01         5.04 o
  -8  -7   7          1.15          2.40         3.73 o
  -7  -7   7         30.03         31.20         4.63 o
  -6  -7   7         25.34         27.89         4.77 o
  -5  -7   7         25.51         24.92         4.51 o
  -4  -7   7         10.60         15.10         3.42 o
  -3  -7   7          1.92          5.93         3.00 o
  -2  -7   7          2.82          1.49         2.40 o
  -1  -7   7         21.74         21.50         3.49 o
   0  -7   7         22.10         22.62         4.38 o
   1  -7   7         32.03         29.28         5.41 o
   2  -7   7          4.39          3.35         2.91 o
   3  -7   7         17.39         18.29         4.50 o
   4  -7   7         27.01         29.56         6.33 o
   5  -7   7         19.15         20.73         4.25 o
   6  -7   7          7.91          8.35         3.00 o
 -11  -6   7          0.87          4.56         3.39 o
 -10  -6   7          0.57          6.31         5.26 o
  -9  -6   7         28.48         29.75         5.00 o
  -8  -6   7          3.59          3.99         3.36 o
  -7  -6   7         64.06         64.18         5.12 o
  -6  -6   7          5.94          4.44         2.64 o
  -5  -6   7         60.83         58.67         5.97 o
  -4  -6   7         23.51         15.12         3.47 o
  -3  -6   7        186.03        170.60         7.06 o
  -2  -6   7       1454.08       1502.45        44.35 o
  -1  -6   7         50.73         54.00         4.75 o
   0  -6   7        156.79        153.67         8.53 o
   1  -6   7         37.66         35.33         5.94 o
   2  -6   7          0.96          0.88         3.01 o
   3  -6   7         13.67         10.33         5.21 o
   4  -6   7          8.12          8.36         5.13 o
   5  -6   7        170.75        194.94        11.09 o
   6  -6   7          6.49         16.13         5.27 o
   7  -6   7         11.45         12.63         3.91 o
 -11  -5   7          9.91          4.16         3.64 o
 -10  -5   7         27.42         29.40         4.19 o
  -9  -5   7         67.38         66.90         8.67 o
  -8  -5   7          6.39          5.35         3.00 o
  -7  -5   7         31.94         30.50         4.67 o
  -6  -5   7         59.63         53.55         4.28 o
  -5  -5   7         18.75         18.88         2.97 o
  -4  -5   7         24.80         26.16         3.13 o
  -3  -5   7         89.65         89.61         4.56 o
  -2  -5   7          4.87          1.73         2.02 o
  -1  -5   7        166.10        156.53         7.87 o
   0  -5   7         41.73         37.59         4.68 o
   1  -5   7         38.44         35.66         5.43 o
   2  -5   7         12.36         17.64         3.58 o
   3  -5   7         18.57         22.98         5.39 o
   4  -5   7         36.65         36.59         6.92 o
   5  -5   7         14.66         21.05         3.99 o
   6  -5   7         34.47         39.92         5.54 o
   7  -5   7         10.68         11.33         4.18 o
 -11  -4   7         37.80         30.56         6.17 o
 -10  -4   7         17.60         17.03         6.60 o
  -9  -4   7         43.45         38.32         4.82 o
  -8  -4   7         17.18         12.74         4.20 o
  -7  -4   7         49.69         50.02         7.20 o
  -6  -4   7        337.05        300.97         9.22 o
  -5  -4   7          3.65          5.01         2.37 o
  -4  -4   7         28.59         24.53         3.17 o
  -3  -4   7         16.01         14.09         2.31 o
  -2  -4   7         12.59         12.06         2.43 o
  -1  -4   7         21.78         22.70         2.72 o
   0  -4   7         11.61         11.49         2.65 o
   1  -4   7         59.51         60.21         7.26 o
   2  -4   7        114.98        101.75         8.70 o
   3  -4   7        111.27        129.28        10.29 o
   4  -4   7          3.72          8.26         3.70 o
   5  -4   7         42.11         41.00         5.23 o
   6  -4   7          5.48          7.50         4.38 o
   7  -4   7          7.26          4.48         2.82 o
 -12  -3   7          3.18         -1.19         3.77 o
 -11  -3   7          8.95         11.08         8.26 o
 -10  -3   7         90.07         80.69         6.43 o
  -9  -3   7          4.52          2.35         5.32 o
  -8  -3   7          1.28          2.61         3.08 o
  -7  -3   7         93.88         81.51         7.85 o
  -6  -3   7         37.22         39.57         5.50 o
  -5  -3   7        126.13        130.21         5.61 o
  -4  -3   7         55.03         53.80         3.85 o
  -3  -3   7         43.91         44.00         3.34 o
  -2  -3   7         32.30         38.24         3.27 o
  -1  -3   7          1.17         -0.41         1.91 o
   0  -3   7         61.24         65.78         5.27 o
   1  -3   7         31.99         30.74         4.53 o
   2  -3   7         47.17         43.32         7.90 o
   3  -3   7          6.73         14.49         6.10 o
   4  -3   7         71.64         63.80         8.44 o
   5  -3   7          5.13          3.88         3.73 o
   6  -3   7          4.43         -3.33         7.02 o
   7  -3   7         26.59         33.41         5.40 o
   8  -3   7          8.37          4.78         3.21 o
 -12  -2   7         14.14         15.01         4.99 o
 -11  -2   7          0.72          3.26         4.43 o
 -10  -2   7          6.49          6.03         6.24 o
  -9  -2   7         14.37          7.01         5.59 o
  -8  -2   7         26.53         22.67         4.13 o
  -7  -2   7        100.00         92.70         6.94 o
  -6  -2   7          5.73          5.98         3.84 o
  -5  -2   7        134.47        138.49         6.01 o
  -4  -2   7         50.18         51.38         4.04 o
  -3  -2   7        407.83        413.19        10.28 o
  -2  -2   7        981.58       1216.47        31.35 o
  -1  -2   7        589.30        673.77        13.66 o
   0  -2   7        162.40        169.12         8.03 o
   1  -2   7         53.37         54.80         5.17 o
   2  -2   7          6.67          6.07         2.64 o
   3  -2   7         46.05         43.77        19.23 o
   4  -2   7         12.38         19.78         5.97 o
   5  -2   7         69.27         78.96         8.58 o
   6  -2   7         18.12         11.45         7.85 o
   7  -2   7          4.23          8.85         9.87 o
   8  -2   7          0.84         -0.79         5.24 o
 -12  -1   7         36.57         40.90         6.92 o
 -11  -1   7          6.45          8.71         2.97 o
 -10  -1   7          1.82          5.64         6.93 o
  -9  -1   7         59.55         47.86         7.12 o
  -8  -1   7         10.25          9.71         3.21 o
  -7  -1   7         42.93         36.58         3.63 o
  -6  -1   7          4.01          7.67         4.14 o
  -5  -1   7        132.86        150.06         6.69 o
  -4  -1   7         18.78         17.06         2.93 o
  -3  -1   7        126.87        139.33         6.99 o
  -2  -1   7         64.00         61.94        16.57 o
  -1  -1   7         54.08         55.81         4.64 o
   0  -1   7         10.91         10.05         2.43 o
   1  -1   7         54.95         57.90         5.94 o
   2  -1   7         30.92         26.04         5.34 o
   3  -1   7        140.01        133.63        16.71 o
   4  -1   7          0.91         -4.74         4.74 o
   5  -1   7         20.14         25.31        10.82 o
   6  -1   7         31.78         27.99         8.56 o
   7  -1   7         48.45         69.56        10.28 o
   8  -1   7          2.66         -0.16         3.63 o
 -12   0   7         19.44         19.47         5.22 o
 -11   0   7          0.03          4.55         3.85 o
 -10   0   7          6.45         12.23         5.20 o
  -9   0   7          0.05          0.53         2.62 o
  -8   0   7          1.13         -0.66         3.21 o
  -7   0   7         28.23         29.92         3.21 o
  -6   0   7          3.06          6.18         2.35 o
  -5   0   7         60.36         68.06         4.33 o
  -4   0   7          7.28          6.40         3.10 o
  -3   0   7         30.55         29.24        12.39 o
  -2   0   7         42.92         59.77        17.46 o
  -1   0   7          0.08          3.50         2.57 o
   0   0   7          4.55          3.77         2.22 o
   1   0   7         90.50         88.03         6.41 o
   2   0   7         20.72         19.86         4.16 o
   3   0   7        189.86        177.62        24.14 o
   4   0   7          0.00         -3.31         3.31 o
   5   0   7         39.82         51.84        12.90 o
   6   0   7          0.79         -5.83         8.29 o
   7   0   7         16.21         23.39         8.12 o
   8   0   7         28.00         26.19         5.85 o
 -12   1   7         36.64         39.53         6.57 o
 -11   1   7          6.47         11.98         3.58 o
 -10   1   7          1.87          4.47         5.36 o
  -9   1   7         59.55         61.09         6.13 o
  -8   1   7         10.26         10.52         5.44 o
  -7   1   7         43.14         48.09         4.68 o
  -6   1   7          4.05          4.20         2.34 o
  -5   1   7        132.77        156.91         9.73 o
  -4   1   7         19.09         19.67         3.16 o
  -3   1   7        126.43        120.34        18.10 o
  -2   1   7         63.94         49.42        16.44 o
  -1   1   7         53.99         68.58         6.39 o
   0   1   7         10.83         12.73         3.26 o
   1   1   7         54.99         60.91        10.69 o
   2   1   7         30.89         34.32         5.18 o
   3   1   7        140.09        125.11        13.62 o
   4   1   7          0.91          7.68         5.31 o
   5   1   7         20.05         13.33         7.92 o
   6   1   7         31.50         35.30         9.18 o
   7   1   7         48.55         67.19        10.34 o
   8   1   7          2.65         10.03         5.01 o
 -11   2   7          0.70          8.56         6.64 o
 -10   2   7          6.54          9.06         3.85 o
  -9   2   7         14.22         18.68         4.09 o
  -8   2   7         26.32         18.59         5.35 o
  -7   2   7        100.48        102.57         7.25 o
  -6   2   7          5.66          4.96         2.48 o
  -5   2   7        134.95        141.50         5.98 o
  -4   2   7         49.75         57.22         5.84 o
  -3   2   7        407.80        419.48        32.62 o
  -2   2   7        981.85       1278.23        52.24 o
  -1   2   7        589.06        676.17        25.52 o
   0   2   7        163.04        151.91        12.88 o
   1   2   7         53.62         43.40         8.31 o
   2   2   7          6.67         11.13         6.36 o
   3   2   7         46.03         40.74         8.12 o
   4   2   7         12.34         17.90         7.22 o
   5   2   7         69.30         60.75         8.07 o
   6   2   7         18.47         15.75         4.57 o
   7   2   7          4.26         19.51         7.23 o
   8   2   7          0.84         -1.67         3.95 o
 -11   3   7          8.82          9.67         3.37 o
 -10   3   7         90.39         82.19         6.12 o
  -9   3   7          4.71         10.65         3.56 o
  -8   3   7          1.36          8.41         4.48 o
  -7   3   7         93.70         81.72         6.53 o
  -6   3   7         37.38         35.86         4.61 o
  -5   3   7        127.03        141.39         6.69 o
  -4   3   7         55.08         60.32         5.02 o
  -3   3   7         44.09         44.44         4.66 o
  -2   3   7         32.19         32.51         4.99 o
  -1   3   7          1.11          0.76         3.55 o
   0   3   7         61.72         47.71         7.78 o
   1   3   7         31.50         33.97         7.57 o
   2   3   7         46.77         40.16         8.10 o
   3   3   7          6.81          6.40         5.91 o
   4   3   7         72.06         68.70         9.00 o
   5   3   7          5.25         10.85         4.52 o
   6   3   7          4.36          1.29         4.05 o
   7   3   7         26.44         44.21         8.46 o
 -11   4   7         37.78         34.70         7.30 o
 -10   4   7         17.72         23.13         4.80 o
  -9   4   7         43.17         42.27         5.37 o
  -8   4   7         16.95         17.45         3.34 o
  -7   4   7         49.11         49.62         5.48 o
  -6   4   7        337.09        273.84        13.85 o
  -5   4   7          3.52          3.01         3.02 o
  -4   4   7         29.11         30.61         4.52 o
  -3   4   7         16.53         22.04         4.91 o
  -2   4   7         12.58         14.15         4.44 o
  -1   4   7         21.46         23.32         3.80 o
   0   4   7         11.30          7.03         4.92 o
   1   4   7         60.64         63.07         6.85 o
   2   4   7        114.99        101.66        17.81 o
   3   4   7        111.63         86.46        13.91 o
   4   4   7          3.44          7.63        12.77 o
   5   4   7         41.89         37.86         6.44 o
   6   4   7          5.65          2.36         8.60 o
   7   4   7          7.42          4.14         7.32 o
 -11   5   7          9.85         13.71         5.06 o
 -10   5   7         27.32         34.32         5.40 o
  -9   5   7         67.28         75.84         7.66 o
  -8   5   7          6.47          5.54         5.75 o
  -7   5   7         32.40         26.42         5.92 o
  -6   5   7         59.59         43.34         6.04 o
  -5   5   7         18.66         20.34         4.24 o
  -4   5   7         24.40         19.61         5.30 o
  -3   5   7         89.38         99.20         7.61 o
  -2   5   7          4.93          4.83         3.17 o
  -1   5   7        165.91        156.41         9.91 o
   0   5   7         41.35         39.07         5.45 o
   1   5   7         37.61         28.72         6.00 o
   2   5   7         12.51         14.68         4.85 o
   3   5   7         18.79         14.47         5.15 o
   4   5   7         36.48         37.67         5.51 o
   5   5   7         14.47         20.01         5.55 o
   6   5   7         33.91         34.93         9.13 o
   7   5   7         10.73          5.48         3.52 o
 -11   6   7          0.87          7.63         4.48 o
 -10   6   7          0.60          3.59         2.84 o
  -9   6   7         28.28         31.79         5.60 o
  -8   6   7          3.47         -6.13         6.13 o
  -7   6   7         64.34         63.54         7.61 o
  -6   6   7          6.01          6.47         3.90 o
  -5   6   7         61.10         47.68         6.13 o
  -4   6   7         23.39         28.71        14.00 o
  -3   6   7        185.38        167.31        13.96 o
  -2   6   7       1455.05       1498.42        32.92 o
  -1   6   7         50.85         41.66         5.26 o
   0   6   7        157.67        140.37         9.80 o
   1   6   7         37.82         32.74         5.54 o
   2   6   7          0.89          9.80         5.24 o
   3   6   7         13.76         14.98         4.65 o
   4   6   7          8.00          8.92         4.42 o
   5   6   7        170.90        157.74        10.62 o
   6   6   7          6.68          7.73         5.02 o
   7   6   7         11.56          5.40         3.00 o
 -10   7   7        122.18        131.98         7.88 o
  -9   7   7         36.12         37.03         5.78 o
  -8   7   7          1.19         -0.60         4.03 o
  -7   7   7         29.98         22.79         5.73 o
  -6   7   7         25.65         22.90         7.06 o
  -5   7   7         25.57         21.86         4.77 o
  -4   7   7         10.71          8.62         3.69 o
  -3   7   7          1.90          1.85         4.62 o
  -2   7   7          2.81         12.62         7.07 o
  -1   7   7         21.73         24.00         5.20 o
   0   7   7         22.11         18.61         4.55 o
   1   7   7         31.34         30.46         6.01 o
   2   7   7          4.46          4.21         4.61 o
   3   7   7         17.23         21.42         5.38 o
   4   7   7         27.17         39.30         7.61 o
   5   7   7         19.36         17.37         4.30 o
   6   7   7          7.62          2.06         3.73 o
 -10   8   7          7.55          5.41         2.70 o
  -9   8   7          8.03          7.27         6.55 o
  -8   8   7          7.99          2.87         3.24 o
  -7   8   7         29.02         32.83         5.62 o
  -6   8   7         74.12         82.39         8.00 o
  -5   8   7          1.96          1.88         3.56 o
  -4   8   7          1.95          2.13         2.97 o
  -3   8   7         31.33         25.12         6.98 o
  -2   8   7         11.55         16.81         6.42 o
  -1   8   7         61.64         65.88         7.25 o
   0   8   7          0.26          1.25         3.06 o
   1   8   7          3.84          3.47         3.25 o
   2   8   7         10.78         12.42         4.34 o
   3   8   7         38.61         37.93         5.97 o
   4   8   7          7.46          9.14         3.57 o
   5   8   7         10.97         12.53         3.54 o
   6   8   7          4.80          7.57         4.27 o
  -9   9   7         18.23         14.38         3.34 o
  -8   9   7         10.77         16.99         4.17 o
  -7   9   7         19.36         18.51         4.62 o
  -6   9   7         54.64         52.23         6.42 o
  -5   9   7          7.11          7.06         3.70 o
  -4   9   7         18.07         17.84         4.21 o
  -3   9   7         10.47          8.74         3.76 o
  -2   9   7          4.99          7.85         5.74 o
  -1   9   7         32.55         31.44         8.17 o
   0   9   7         17.59         14.40         4.35 o
   1   9   7         31.07         26.21         5.01 o
   2   9   7         28.81         22.75         4.68 o
   3   9   7         19.54         18.11         4.12 o
   4   9   7          2.76          7.63         5.23 o
   5   9   7         19.65         19.66         3.36 o
  -8  10   7          1.94          2.44         2.63 o
  -7  10   7         10.18         10.69         3.71 o
  -6  10   7          1.64          1.24         2.99 o
  -5  10   7         13.85          7.80         3.49 o
  -4  10   7         10.15          6.33         3.85 o
  -3  10   7         26.78         33.23         5.31 o
  -2  10   7        143.06        124.23        13.81 o
  -1  10   7          0.32          8.10         5.28 o
   0  10   7          3.33          2.76         4.23 o
   1  10   7          1.56          1.96         3.08 o
   2  10   7          2.98          1.36         5.06 o
   3  10   7         18.32         15.00         3.64 o
   4  10   7          2.65          6.65         2.81 o
  -8  11   7          0.57          1.77         3.01 o
  -7  11   7          0.90          1.54         3.75 o
  -6  11   7         12.83         10.56         4.56 o
  -5  11   7         10.40          9.19         4.41 o
  -4  11   7         10.38          8.94         4.36 o
  -3  11   7          0.85         -0.36         3.63 o
  -2  11   7          2.20          5.70         3.93 o
  -1  11   7         30.40         18.93         5.50 o
   0  11   7          5.54         11.68         5.36 o
   1  11   7         12.37          8.84         4.22 o
   2  11   7          0.80          7.75         4.41 o
   3  11   7          1.80          5.53         3.72 o
  -6  12   7          3.12          1.18         3.13 o
  -5  12   7          0.15          2.32         4.80 o
  -4  12   7          6.77          7.56         4.00 o
  -3  12   7         23.50         21.39         5.32 o
  -2  12   7          9.32         10.60         4.01 o
  -1  12   7         70.07         71.44         8.50 o
   0  12   7          0.45          0.20         3.05 o
   1  12   7          0.41          3.46         3.59 o
   2  12   7          0.28          4.09         2.80 o
  -4  13   7         10.64          7.36         2.40 o
  -3  13   7          1.63          0.64         2.32 o
  -2  13   7          0.82          0.64         2.94 o
  -1  13   7          3.45          6.51         3.17 o
   0  13   7         14.16         12.77         3.46 o
  -5 -12   8         16.33         27.10         3.49 o
  -4 -12   8          5.79          8.65         2.86 o
  -3 -12   8          6.33          8.88         4.64 o
  -2 -12   8         53.35         50.91         4.77 o
  -1 -12   8          1.81          5.70         3.39 o
  -7 -11   8         16.25         15.53         4.18 o
  -6 -11   8         13.83          7.62         2.70 o
  -5 -11   8          1.77         -0.67         3.68 o
  -4 -11   8         12.45         15.08         4.10 o
  -3 -11   8        127.92        128.40         8.57 o
  -2 -11   8         47.31         60.64         9.73 o
  -1 -11   8         48.08         48.88         3.79 o
   0 -11   8          1.78         -0.21         3.98 o
   1 -11   8          6.89          6.31         4.20 o
   2 -11   8         66.37         65.13         8.00 o
  -8 -10   8          1.04         -2.96         2.96 o
  -7 -10   8         50.05         43.27         6.93 o
  -6 -10   8          9.01          8.80         3.02 o
  -5 -10   8         20.04         18.67         5.95 o
  -4 -10   8         34.79         38.68         6.00 o
  -3 -10   8         13.04         18.43         4.98 o
  -2 -10   8         16.76         18.61         3.64 o
  -1 -10   8        107.25        111.23         6.10 o
   0 -10   8         14.24         20.63         3.04 o
   1 -10   8          4.63         11.22         3.08 o
   2 -10   8          4.45          1.92         2.59 o
   3 -10   8          0.32          0.07         2.16 o
  -8  -9   8         42.82         40.74        11.63 o
  -7  -9   8         81.92         80.98         6.94 o
  -6  -9   8          9.99          1.56         3.44 o
  -5  -9   8          6.72          1.31         4.16 o
  -4  -9   8         10.63         11.02         4.69 o
  -3  -9   8        172.30        184.21        11.81 o
  -2  -9   8        534.60        564.93        12.52 o
  -1  -9   8         10.22         14.97         3.23 o
   0  -9   8         15.71         19.87         3.37 o
   1  -9   8          9.50          9.44         2.93 o
   2  -9   8         12.46         12.26         3.58 o
   3  -9   8        107.91        114.64         6.55 o
   4  -9   8          0.19          1.44         2.01 o
  -9  -8   8          2.19          9.67         4.72 o
  -8  -8   8          9.77          8.96         6.36 o
  -7  -8   8         64.51         66.30         5.76 o
  -6  -8   8         32.17         23.96         4.26 o
  -5  -8   8         62.01         51.66         6.83 o
  -4  -8   8         14.21         14.29         3.69 o
  -3  -8   8         18.08         15.97         3.92 o
  -2  -8   8        216.28        217.06         8.15 o
  -1  -8   8         16.64         19.13         3.48 o
   0  -8   8         76.08         86.54         5.91 o
   1  -8   8         28.61         39.59         5.83 o
   2  -8   8        144.03        124.88        14.72 o
   3  -8   8        132.44        124.01         9.53 o
   4  -8   8         11.07         16.09         4.08 o
   5  -8   8          7.17          3.21         3.39 o
 -10  -7   8          0.13          8.62         4.39 o
  -9  -7   8         27.95         28.78         6.88 o
  -8  -7   8         87.69         80.99         7.21 o
  -7  -7   8        137.14        131.12         8.01 o
  -6  -7   8         77.71         64.37         6.77 o
  -5  -7   8         68.39         57.08         8.07 o
  -4  -7   8          9.17          5.45         4.26 o
  -3  -7   8        340.97        353.60        16.99 o
  -2  -7   8        187.80        198.01         7.84 o
  -1  -7   8        111.16        101.63         6.58 o
   0  -7   8          0.51          3.05         2.49 o
   1  -7   8         67.82         68.37         6.26 o
   3  -7   8        105.55        122.52        14.23 o
   4  -7   8         22.72         28.60         4.55 o
   5  -7   8          3.04          6.58         3.07 o
 -10  -6   8          7.55         11.87         5.12 o
  -9  -6   8          9.98         14.38         4.09 o
  -8  -6   8          2.55          5.96         4.48 o
  -7  -6   8        227.98        212.10        10.87 o
  -6  -6   8         37.15         35.53         5.14 o
  -5  -6   8         42.88         33.91         4.23 o
  -4  -6   8         26.19         26.18         3.47 o
  -3  -6   8         90.21         86.31         5.48 o
  -2  -6   8         90.02         78.15         4.67 o
  -1  -6   8        192.18        183.67        10.26 o
   0  -6   8         13.95         17.51         4.08 o
   1  -6   8         28.59         30.76         7.29 o
   2  -6   8         53.13         48.72         9.50 o
   3  -6   8          1.90          0.21         5.13 o
   4  -6   8          4.34          2.01         2.88 o
   5  -6   8          3.30         -2.23         3.43 o
   6  -6   8         31.11         37.17         5.89 o
 -11  -5   8          5.16          8.44         3.85 o
 -10  -5   8         20.42         25.78         7.82 o
  -9  -5   8         47.91         45.80         6.08 o
  -8  -5   8         15.13         13.30         3.62 o
  -7  -5   8         63.09         51.77         5.51 o
  -6  -5   8          4.04          2.28         3.22 o
  -5  -5   8         25.87         28.07         3.59 o
  -4  -5   8         32.53         30.28         3.47 o
  -3  -5   8       1504.65       1607.31        24.31 o
  -2  -5   8       2243.58       2339.16        65.41 o
  -1  -5   8         45.18         40.26         4.19 o
   0  -5   8         14.55          8.24         4.11 o
   1  -5   8          0.56          6.10         5.55 o
   2  -5   8         55.09         52.96         7.35 o
   3  -5   8        173.88        176.12        12.40 o
   4  -5   8          5.23          2.46         5.17 o
   5  -5   8          1.66          3.96         2.74 o
   6  -5   8          6.91          6.85         2.74 o
 -11  -4   8          4.38          6.23         4.04 o
 -10  -4   8          3.95          2.12         3.46 o
  -9  -4   8          0.81         -0.45         4.64 o
  -8  -4   8         45.08         41.97         5.01 o
  -7  -4   8         79.41         55.30         6.95 o
  -6  -4   8         70.68         61.33         8.23 o
  -5  -4   8         20.54         21.81         3.01 o
  -4  -4   8          4.61          9.55         2.84 o
  -3  -4   8          4.74          6.79         2.79 o
  -2  -4   8       1068.21       1088.89        21.53 o
  -1  -4   8         76.55         77.79         4.89 o
   0  -4   8          3.74          3.18         3.69 o
   1  -4   8        104.30         96.09         9.10 o
   2  -4   8         66.20         62.54        10.73 o
   3  -4   8        123.44        111.57        11.25 o
   4  -4   8          5.95          3.96         3.00 o
   5  -4   8         44.93         58.99         5.06 o
   6  -4   8         12.83         17.43         3.03 o
 -11  -3   8          7.45          6.25         3.24 o
 -10  -3   8         13.41         14.00         3.35 o
  -9  -3   8         61.81         68.01         5.29 o
  -8  -3   8        122.85        109.24         6.46 o
  -7  -3   8        310.17        264.74        10.20 o
  -6  -3   8        180.66        155.23        11.01 o
  -5  -3   8         72.35         55.23         4.56 o
  -4  -3   8          2.71          3.63         2.22 o
  -3  -3   8       1241.84       1388.30        29.26 o
  -2  -3   8       1164.67       1320.89        18.97 o
  -1  -3   8        120.60        127.21         6.09 o
   0  -3   8         24.44         23.94         3.46 o
   1  -3   8         67.09         61.75         5.84 o
   2  -3   8        532.04        477.74        28.37 o
   3  -3   8        130.87        130.62        14.38 o
   4  -3   8          9.48          7.77         4.23 o
   5  -3   8          9.71          2.97         4.38 o
   6  -3   8         19.85         26.00         3.67 o
 -11  -2   8          0.46          5.47         4.06 o
 -10  -2   8         35.31         36.03         7.93 o
  -9  -2   8         16.72         18.60         3.37 o
  -8  -2   8          0.30         -0.99         2.68 o
  -7  -2   8        278.43        228.27        11.17 o
  -6  -2   8        110.61         97.83         8.85 o
  -5  -2   8         11.62         10.44         3.15 o
  -4  -2   8        102.37        105.78         5.87 o
  -3  -2   8        171.93        194.57         6.87 o
  -2  -2   8        576.30        595.29        12.39 o
  -1  -2   8         67.31         70.15         4.94 o
   0  -2   8          4.86          4.89         2.49 o
   1  -2   8        413.51        378.92        21.17 o
   2  -2   8        134.21        124.13        11.38 o
   3  -2   8         10.72          7.46         5.65 o
   4  -2   8         25.82         33.78         7.31 o
   5  -2   8          3.03          7.16         4.33 o
   6  -2   8         14.56         16.96         5.27 o
   7  -2   8         11.38         15.65         6.73 o
 -11  -1   8          3.24         10.34         4.26 o
 -10  -1   8         82.58         88.91         7.98 o
  -9  -1   8          1.33          3.60         2.64 o
  -8  -1   8          7.71          8.61         3.00 o
  -7  -1   8        131.62        116.28         8.34 o
  -6  -1   8         61.46         60.38         8.74 o
  -5  -1   8         40.88         38.77         3.96 o
  -4  -1   8         41.78         54.64         4.96 o
  -3  -1   8       2957.86       3530.07        56.18 o
  -2  -1   8       3263.41       3718.39        41.67 o
  -1  -1   8        108.14        115.51         5.46 o
   0  -1   8         14.16         12.83         2.69 o
   1  -1   8          3.46          4.59         2.97 o
   2  -1   8        309.57        275.10        15.21 o
   3  -1   8        131.56        125.73         7.90 o
   4  -1   8          4.95          6.05         4.75 o
   5  -1   8         14.78         19.47         8.50 o
   6  -1   8         41.55         33.16         7.39 o
   7  -1   8         17.19         23.85         4.81 o
 -11   0   8         15.09         29.54         5.32 o
 -10   0   8          9.49         20.11         5.12 o
  -9   0   8          3.78          6.70         4.76 o
  -8   0   8         89.42         73.93         6.71 o
  -7   0   8         78.95         79.20         5.90 o
  -6   0   8         79.41         78.65         6.34 o
  -5   0   8        172.17        184.01         9.60 o
  -4   0   8          8.60          9.65         2.66 o
  -3   0   8         73.36         53.26         4.89 o
  -2   0   8       1976.60       2125.14        26.81 o
  -1   0   8        102.69        122.00         5.59 o
   0   0   8        254.83        306.92        13.97 o
   1   0   8         12.46          9.11         3.84 o
   2   0   8          3.64          2.25         2.92 o
   3   0   8         54.04         42.99         6.19 o
   4   0   8          0.08          6.30         7.56 o
   5   0   8        251.52        304.51        23.13 o
   6   0   8          0.03         -6.89         6.89 o
   7   0   8          0.00          1.83         2.32 o
 -11   1   8          3.24          8.72         6.22 o
 -10   1   8         82.48         87.14         6.40 o
  -9   1   8          1.36          4.80         3.15 o
  -8   1   8          7.50          2.18         3.54 o
  -7   1   8        131.66        130.80         7.37 o
  -6   1   8         61.17         61.26         5.78 o
  -5   1   8         40.45         39.21         4.45 o
  -4   1   8         41.70         57.79         5.25 o
  -3   1   8       2959.00       3436.96        40.39 o
  -2   1   8       3264.67       3747.32        42.03 o
  -1   1   8        107.42        120.96         7.45 o
   0   1   8         13.78         11.87         2.81 o
   1   1   8          3.10          5.67         3.26 o
   2   1   8        309.20        254.28        19.64 o
   3   1   8        131.22        120.12        13.81 o
   4   1   8          5.14          0.25         4.46 o
   5   1   8         14.74         11.14         4.80 o
   6   1   8         41.57         43.83         8.69 o
   7   1   8         17.09         33.54         6.68 o
 -11   2   8          0.49          3.18         9.45 o
 -10   2   8         35.28         46.48         8.62 o
  -9   2   8         16.85         17.48         3.96 o
  -8   2   8          0.30         -3.95         4.39 o
  -7   2   8        277.62        242.97        20.52 o
  -6   2   8        110.77        102.36         8.49 o
  -5   2   8         11.13         11.18         2.72 o
  -4   2   8        102.46        102.15         8.55 o
  -3   2   8        172.58        181.64         8.81 o
  -2   2   8        577.57        577.01        15.48 o
  -1   2   8         67.80         75.49         6.12 o
   0   2   8          4.83          0.45         5.40 o
   1   2   8        413.01        358.05        20.76 o
   2   2   8        133.93        122.27        14.11 o
   3   2   8         10.67          1.56         4.55 o
   4   2   8         25.80         24.03         7.22 o
   5   2   8          2.99         -0.44         4.31 o
   6   2   8         14.52          3.41         5.71 o
   7   2   8         11.39         17.17         5.03 o
 -11   3   8          7.38          5.01         4.50 o
 -10   3   8         13.38         22.50         5.17 o
  -9   3   8         61.71         61.53         7.34 o
  -8   3   8        123.13        115.96         9.51 o
  -7   3   8        311.04        296.36        21.72 o
  -6   3   8        181.12        147.40        14.58 o
  -5   3   8         72.91         58.37         6.19 o
  -4   3   8          2.48          6.19         3.06 o
  -3   3   8       1240.46       1431.54        54.37 o
  -2   3   8       1164.84       1343.36        45.38 o
  -1   3   8        120.55        113.47        11.47 o
   0   3   8         25.03         21.57         5.82 o
   1   3   8         67.18         60.93        10.80 o
   2   3   8        532.73        384.65        26.16 o
   3   3   8        131.15         90.02        13.10 o
   4   3   8          9.56          3.59         4.49 o
   5   3   8          9.76          6.39         4.71 o
   6   3   8         19.86         11.90         3.82 o
 -11   4   8          4.39         -4.85         4.85 o
 -10   4   8          3.83          5.18         5.42 o
  -9   4   8          0.79          3.64         5.40 o
  -8   4   8         45.08         36.17         5.75 o
  -7   4   8         79.35         63.62        11.23 o
  -6   4   8         70.24         65.26         7.38 o
  -5   4   8         20.28         15.48         4.14 o
  -4   4   8          4.61          5.58         3.59 o
  -3   4   8          4.59          2.16         2.71 o
  -2   4   8       1066.41       1084.49        25.66 o
  -1   4   8         77.29         79.09         6.96 o
   0   4   8          3.90          6.53         7.24 o
   1   4   8        103.92         81.05        12.07 o
   2   4   8         66.07         37.33         9.63 o
   4   4   8          5.99          9.42         4.92 o
   5   4   8         44.67         49.89         6.31 o
   6   4   8         12.89         14.38         3.94 o
 -11   5   8          5.08          9.96         4.16 o
 -10   5   8         20.60         22.14         6.51 o
  -9   5   8         47.57         60.22         7.87 o
  -8   5   8         14.80         12.66         5.49 o
  -7   5   8         64.00         68.67         7.86 o
  -6   5   8          4.07         -0.27         3.32 o
  -5   5   8         26.14         24.78         5.33 o
  -4   5   8         32.32         25.97         5.21 o
  -3   5   8       1505.74       1806.94        98.91 o
  -2   5   8       2242.45       2298.42       138.25 o
  -1   5   8         44.84         48.63         5.84 o
   0   5   8         14.58         13.12         4.05 o
   1   5   8          0.51         -2.25         3.45 o
   2   5   8         55.19         45.68        10.56 o
   3   5   8        174.05        162.87        27.67 o
   4   5   8          5.56          3.59         4.06 o
   5   5   8          1.66          1.64         3.28 o
   6   5   8          6.90          7.57         3.61 o
 -10   6   8          7.33          6.95         3.00 o
  -9   6   8         10.07         10.60         3.97 o
  -8   6   8          2.54         -0.17         7.43 o
  -7   6   8        226.43        228.50        13.42 o
  -6   6   8         37.32         28.36         5.74 o
  -5   6   8         42.58         44.41         6.24 o
  -4   6   8         26.13         16.48         5.20 o
  -3   6   8         90.31         97.92         8.13 o
  -2   6   8         91.21         75.29        12.41 o
  -1   6   8        192.86        172.75        11.27 o
   0   6   8         13.80         17.92         4.57 o
   1   6   8         28.58         23.16         5.11 o
   2   6   8         52.67         47.81         6.77 o
   3   6   8          1.95          2.85         6.05 o
   4   6   8          4.10         -5.00         5.00 o
   5   6   8          3.35          5.47         4.21 o
   6   6   8         31.15         26.54         5.16 o
 -10   7   8          0.16         -2.87         4.18 o
  -9   7   8         27.87         31.53         4.65 o
  -8   7   8         87.94         86.44         7.55 o
  -7   7   8        137.88        137.63        10.11 o
  -6   7   8         77.43         68.77         7.89 o
  -5   7   8         68.44         50.78         6.77 o
  -4   7   8          9.18          6.99         5.43 o
  -3   7   8        340.41        339.82        21.46 o
  -2   7   8        188.01        197.85        11.68 o
  -1   7   8        110.74        102.09         8.78 o
   0   7   8          0.54         -0.82         3.11 o
   1   7   8         67.78         50.25        10.85 o
   2   7   8        287.96        227.38        12.71 o
   3   7   8        106.04         90.89         7.72 o
   4   7   8         23.05         28.06         6.75 o
   5   7   8          3.08          4.66         3.71 o
  -9   8   8          2.16          2.65         2.68 o
  -8   8   8          9.74         10.42         4.03 o
  -7   8   8         64.06         59.88         6.83 o
  -6   8   8         32.17         22.96         4.63 o
  -5   8   8         62.44         69.81         7.15 o
  -4   8   8         14.12          7.62         3.47 o
  -3   8   8         17.75         20.11         4.33 o
  -2   8   8        216.68        197.73        16.74 o
  -1   8   8         17.08         13.71         3.88 o
   0   8   8         75.98         71.43         7.65 o
   1   8   8         28.38         24.50         4.80 o
   2   8   8        144.63        132.25         9.13 o
   3   8   8        132.32        121.30         8.10 o
   4   8   8         11.27         11.21         3.10 o
   5   8   8          7.06         -3.53         3.53 o
  -9   9   8          3.87         11.73         4.06 o
  -8   9   8         42.77         44.32         8.58 o
  -7   9   8         82.39         88.16         7.39 o
  -6   9   8         10.00          3.06         3.49 o
  -5   9   8          6.71          5.97         3.39 o
  -4   9   8         10.65         14.17         3.91 o
  -3   9   8        172.61        178.89        15.39 o
  -2   9   8        533.41        557.14        47.31 o
  -1   9   8         10.25         11.94         4.85 o
   0   9   8         15.71         18.25         3.52 o
   1   9   8          9.58         10.09         3.33 o
   2   9   8         12.60         10.81         4.27 o
   3   9   8        108.36         94.67         6.80 o
   4   9   8          0.21          1.04         3.14 o
  -8  10   8          1.04          4.52         3.23 o
  -7  10   8         49.75         58.55         5.56 o
  -6  10   8          9.21         14.15         3.59 o
  -5  10   8         20.03         18.82         3.84 o
  -4  10   8         34.82         35.00         5.34 o
  -3  10   8         12.85         15.83         3.85 o
  -2  10   8         16.87          8.21         3.01 o
  -1  10   8        107.67         95.40        10.47 o
   0  10   8         14.12         12.73         5.39 o
   1  10   8          4.55          3.64         2.45 o
   2  10   8          4.38          2.94         2.29 o
   3  10   8          0.30         -1.37         1.90 o
  -7  11   8         16.40         18.93         4.65 o
  -6  11   8         13.68         12.82         4.32 o
  -5  11   8          1.77          3.67         3.37 o
  -4  11   8         12.41          4.94         4.22 o
  -3  11   8        127.80        119.53        10.91 o
  -2  11   8         47.51         41.77         6.84 o
  -1  11   8         47.76         45.80         6.95 o
   0  11   8          1.76         -1.04         3.07 o
   1  11   8          6.85          9.00         3.86 o
   2  11   8         66.31         56.86         6.16 o
  -5  12   8         16.43         18.61         5.03 o
  -4  12   8          5.72          3.34         2.54 o
  -3  12   8          6.39          3.85         3.07 o
  -2  12   8         53.66         50.98         6.40 o
  -1  12   8          1.93          1.43         2.72 o
   0  12   8          5.20          0.78         2.44 o
  -5 -11   9         10.58         17.25         3.52 o
  -4 -11   9          3.03          5.30         2.49 o
  -3 -11   9          5.95          5.06         2.42 o
  -2 -11   9          0.79          1.35         2.25 o
  -1 -11   9          6.76          8.78         3.64 o
  -6 -10   9          7.84         13.83         4.78 o
  -5 -10   9          4.40          6.40         3.21 o
  -4 -10   9         32.55         32.89         4.83 o
  -3 -10   9         13.65         17.48         6.11 o
  -2 -10   9         11.48         16.33         3.96 o
  -1 -10   9          2.42          4.93         2.52 o
   0 -10   9          8.97         13.67         3.70 o
   1 -10   9          1.54         -0.65         2.03 o
  -7  -9   9          3.18          4.55         3.73 o
  -6  -9   9          3.03         -2.10         2.93 o
  -5  -9   9         20.37         22.38         4.53 o
  -4  -9   9         53.29         47.17         6.10 o
  -3  -9   9        133.77        147.21         7.76 o
  -2  -9   9        256.80        270.62         9.02 o
  -1  -9   9         31.59         41.62         3.86 o
   0  -9   9          2.03          2.46         2.75 o
   1  -9   9          2.00         -2.59         2.94 o
   2  -9   9          0.76          2.25         2.96 o
   3  -9   9         20.04         17.28         3.09 o
  -8  -8   9          5.75         -1.04         4.89 o
  -7  -8   9         26.76         19.66         5.34 o
  -6  -8   9          0.88         -3.33         3.33 o
  -5  -8   9          5.36          4.01         3.75 o
  -4  -8   9         72.21         74.33         5.98 o
  -3  -8   9         41.44         42.38         5.16 o
  -2  -8   9          5.09          2.56         2.90 o
  -1  -8   9         75.21         69.89         5.24 o
   0  -8   9          0.53          1.16         2.77 o
   1  -8   9         18.04         16.74         3.47 o
   2  -8   9          2.39          1.51         3.08 o
   3  -8   9          1.52          3.73         2.62 o
  -9  -7   9         13.62         31.19         6.60 o
  -8  -7   9          4.36         -1.71         4.11 o
  -7  -7   9         45.13         39.53         6.58 o
  -6  -7   9         60.26         62.34         6.89 o
  -5  -7   9         41.96         41.07         5.09 o
  -4  -7   9          7.35         10.20         3.39 o
  -3  -7   9         65.22         64.19         4.56 o
  -2  -7   9         19.49         18.68         3.41 o
  -1  -7   9          0.26         -0.29         2.54 o
   0  -7   9          8.74         10.02         3.38 o
   1  -7   9         48.08         46.74         5.34 o
   2  -7   9         20.07         15.42         4.32 o
   3  -7   9         16.34         16.74         3.99 o
   4  -7   9         24.54         28.56         4.08 o
 -10  -6   9          5.46         14.98         4.72 o
  -9  -6   9         12.17         13.24         2.89 o
  -8  -6   9          3.04          3.82         2.84 o
  -7  -6   9          4.43          8.42         8.10 o
  -6  -6   9         72.21         67.38         6.63 o
  -5  -6   9         75.62         88.55         9.82 o
  -4  -6   9        144.78        138.40        10.83 o
  -3  -6   9         49.73         53.21         4.30 o
  -2  -6   9         71.50         75.36         4.95 o
  -1  -6   9          8.55          2.92         2.76 o
   0  -6   9        108.88        109.91         7.75 o
   1  -6   9         16.88         14.91         3.82 o
   2  -6   9         55.66         50.58         9.74 o
   3  -6   9         12.24         11.89         3.93 o
   4  -6   9          7.92          9.37         3.21 o
 -10  -5   9          5.34         11.22         4.13 o
  -9  -5   9         11.18         12.13         2.89 o
  -8  -5   9         19.33         16.02         3.61 o
  -7  -5   9         34.52         28.17         5.16 o
  -6  -5   9         98.53         88.53         6.05 o
  -5  -5   9         32.15         32.02         3.79 o
  -4  -5   9        128.82        118.18         7.13 o
  -3  -5   9        160.86        167.96         7.39 o
  -2  -5   9        362.70        374.04        11.71 o
  -1  -5   9          4.71          7.28         2.52 o
   0  -5   9         77.45         84.68         7.95 o
   1  -5   9          7.70         11.08         3.52 o
   2  -5   9         13.12         11.74         4.74 o
   3  -5   9         64.95         56.72         6.62 o
   4  -5   9          0.13          6.34         3.39 o
   5  -5   9          9.38          5.06         3.89 o
 -10  -4   9         22.58         27.45         4.56 o
  -9  -4   9          4.90          5.80         3.20 o
  -8  -4   9         15.68         11.84         3.31 o
  -7  -4   9         17.08         10.20         5.83 o
  -6  -4   9         35.12         28.82         5.91 o
  -5  -4   9          3.56          7.49         2.68 o
  -4  -4   9        109.16         99.23         7.04 o
  -3  -4   9         60.67         63.22         4.70 o
  -2  -4   9          5.98          6.28         2.42 o
  -1  -4   9         19.68         16.55         3.36 o
   0  -4   9         28.33         27.42         3.98 o
   1  -4   9         13.73         11.93         3.40 o
   2  -4   9          5.93          7.56         4.09 o
   3  -4   9          5.26          5.95         3.03 o
   4  -4   9         13.69         11.90         3.10 o
   5  -4   9          6.60          2.48         3.29 o
 -11  -3   9          6.78         24.58         6.82 o
 -10  -3   9          0.25          3.10         5.84 o
  -9  -3   9          9.94         13.62         3.28 o
  -8  -3   9          6.58          1.34         2.84 o
  -7  -3   9          9.25          4.80         3.78 o
  -6  -3   9          3.97         15.28         4.81 o
  -5  -3   9          7.27         12.16         3.72 o
  -4  -3   9         34.26         34.80         5.03 o
  -3  -3   9         54.79         54.66         5.07 o
  -2  -3   9          1.54         -2.65         2.65 o
  -1  -3   9         31.62         29.57         3.75 o
   0  -3   9        151.48        150.99         8.89 o
   1  -3   9          7.44          7.73         3.08 o
   2  -3   9         12.70         11.04         8.56 o
   3  -3   9          4.57         10.18         5.02 o
   4  -3   9          1.68          0.49         2.65 o
   5  -3   9          7.63          6.70         3.21 o
 -11  -2   9         12.16          1.59         4.99 o
 -10  -2   9         43.97         46.75         5.77 o
  -9  -2   9          5.73          8.40         3.04 o
  -8  -2   9         14.45          9.87         3.86 o
  -7  -2   9         17.24         10.72         3.56 o
  -6  -2   9         42.88         41.49         5.30 o
  -5  -2   9        297.39        303.83        10.97 o
  -4  -2   9         80.45         76.18         7.45 o
  -3  -2   9         50.01         52.27         4.33 o
  -2  -2   9        194.35        211.39         7.43 o
  -1  -2   9         11.22         10.33         2.83 o
   0  -2   9        138.11        144.63         7.48 o
   1  -2   9          9.04          6.74         3.06 o
   2  -2   9         43.70         38.60         4.90 o
   3  -2   9          2.71          8.00         3.63 o
   4  -2   9          6.16          6.85         5.47 o
   5  -2   9         24.92         15.95         5.66 o
   6  -2   9         33.97         36.62         6.54 o
 -11  -1   9         16.04         20.64         6.30 o
 -10  -1   9          5.32          8.34         6.36 o
  -9  -1   9          6.83          8.46         5.57 o
  -8  -1   9         50.56         50.31         9.12 o
  -7  -1   9        110.98        110.80         8.42 o
  -6  -1   9        280.83        296.82        12.04 o
  -5  -1   9         22.67         22.25         4.14 o
  -4  -1   9        176.44        173.00         8.73 o
  -3  -1   9         34.11         46.30         6.10 o
  -2  -1   9         49.38         51.49         3.95 o
  -1  -1   9        201.70        216.58         7.51 o
   0  -1   9        341.31        346.69        21.88 o
   1  -1   9         28.73         32.68         4.86 o
   2  -1   9         62.80         59.40         8.96 o
   3  -1   9        100.42         70.17         7.15 o
   4  -1   9         14.00         15.95         9.87 o
   5  -1   9          9.07          6.96         6.42 o
   6  -1   9         20.71         29.73         7.02 o
 -11   0   9         43.40         50.96         8.02 o
 -10   0   9          0.14          6.39         5.27 o
  -9   0   9          2.85         -2.64         5.94 o
  -8   0   9         44.48         33.34        13.20 o
  -7   0   9         14.34         20.41         5.20 o
  -6   0   9        108.86        124.64         8.13 o
  -5   0   9         13.48         14.10         2.87 o
  -4   0   9        170.10        181.71         9.16 o
  -3   0   9         28.08         29.98         3.83 o
  -2   0   9          0.50          0.54         2.65 o
  -1   0   9          3.68          7.29         3.53 o
   0   0   9         74.78         66.13         6.17 o
   1   0   9         10.93         15.96         3.61 o
   2   0   9         25.74         28.25         5.32 o
   3   0   9          0.45          4.90         4.49 o
   4   0   9         72.07         70.30        12.56 o
   5   0   9          2.20         10.98         6.91 o
   6   0   9          5.28         10.70         5.15 o
 -11   1   9         16.28         21.34         6.34 o
 -10   1   9          5.39         10.28         6.19 o
  -9   1   9          7.28          8.57         7.57 o
  -8   1   9         50.43         47.55         5.20 o
  -7   1   9        111.21        118.45         8.08 o
  -6   1   9        281.33        303.86        12.41 o
  -5   1   9         22.98         16.32         5.08 o
  -4   1   9        175.03        184.03         9.37 o
  -3   1   9         34.39         36.69         4.64 o
  -2   1   9         47.90         48.98         5.04 o
  -1   1   9        201.67        223.33        11.87 o
   0   1   9        340.52        354.77        40.57 o
   1   1   9         28.95         26.58         8.17 o
   2   1   9         62.70         59.00        10.26 o
   3   1   9        100.68         79.82        10.88 o
   4   1   9         14.03         13.15         4.34 o
   5   1   9          9.15          6.44         6.44 o
   6   1   9         20.89         37.39         6.88 o
 -11   2   9         12.22         21.10         5.51 o
 -10   2   9         43.92         55.84         6.57 o
  -9   2   9          6.01          7.79         3.81 o
  -8   2   9         14.37          6.29         6.44 o
  -7   2   9         17.22         22.31         5.78 o
  -6   2   9         42.66         46.57         6.02 o
  -5   2   9        297.60        309.01        30.65 o
  -4   2   9         81.11         83.81        10.08 o
  -3   2   9         49.98         47.36         5.03 o
  -2   2   9        193.98        215.49        11.67 o
  -1   2   9         11.53         11.91         4.20 o
   0   2   9        138.06        112.63        14.01 o
   1   2   9          9.14          1.97         4.86 o
   2   2   9         43.73         28.30         7.31 o
   3   2   9          2.71         11.71         6.22 o
   4   2   9          6.03          1.80         4.01 o
   5   2   9         25.07         17.85         3.95 o
   6   2   9         34.03         55.35         7.63 o
 -10   3   9          0.24          7.02         3.68 o
  -9   3   9          9.91          5.50         3.73 o
  -8   3   9          6.75          1.19         4.43 o
  -7   3   9          8.86         12.68         6.98 o
  -6   3   9          4.00          7.70         4.14 o
  -5   3   9          7.12          6.47         2.93 o
  -4   3   9         34.61         27.73         7.61 o
  -3   3   9         54.23         54.00         9.93 o
  -2   3   9          1.47          7.40         6.07 o
  -1   3   9         31.70         30.19         9.44 o
   0   3   9        152.62        122.80        14.16 o
   1   3   9          7.58         -2.40         4.62 o
   2   3   9         12.51          6.67         4.97 o
   3   3   9          4.55          9.85         5.77 o
   4   3   9          1.41          3.11         9.69 o
   5   3   9          7.31          6.97         3.13 o
 -10   4   9         22.58         39.16         6.89 o
  -9   4   9          4.67          7.43         4.00 o
  -8   4   9         15.35          9.69         4.16 o
  -7   4   9         17.38          9.36         6.84 o
  -6   4   9         35.04         24.32         8.36 o
  -5   4   9          3.39          3.69         2.74 o
  -4   4   9        107.41        116.70         8.87 o
  -3   4   9         61.85         67.38        10.29 o
  -2   4   9          6.30          3.14         4.33 o
  -1   4   9         19.84         15.65         7.09 o
   0   4   9         27.70         19.78         7.23 o
   1   4   9         13.58         11.96         6.15 o
   2   4   9          6.06          5.20         5.75 o
   3   4   9          5.06          1.95         4.68 o
   4   4   9         13.49          9.72         5.71 o
   5   4   9          6.52          2.09         3.81 o
 -10   5   9          5.38          5.78         4.64 o
  -9   5   9         11.19          7.06         5.58 o
  -8   5   9         19.37          5.51         5.26 o
  -7   5   9         34.36         32.10         8.15 o
  -6   5   9         98.92         97.64        13.05 o
  -5   5   9         31.77         29.03         5.24 o
  -4   5   9        129.36        134.22         9.56 o
  -3   5   9        160.59        176.71        10.81 o
  -2   5   9        362.78        363.17        15.42 o
  -1   5   9          4.57          2.48         6.20 o
   0   5   9         77.83         65.53        11.30 o
   1   5   9          7.83          2.70         5.94 o
   2   5   9         13.16          8.08         5.95 o
   3   5   9         65.10         49.22        15.81 o
   4   5   9          0.11         -2.00         3.04 o
   5   5   9          9.36          9.20         3.85 o
 -10   6   9          5.46          9.74         4.05 o
  -9   6   9         12.17         13.84         5.64 o
  -8   6   9          2.77         -5.42         5.42 o
  -7   6   9          4.23          6.80         4.40 o
  -6   6   9         72.11         69.10         7.07 o
  -5   6   9         75.60         79.28         7.91 o
  -4   6   9        144.84        135.59        13.23 o
  -3   6   9         49.83         48.07         5.96 o
  -2   6   9         71.16         80.77         7.55 o
  -1   6   9          8.55          9.21         3.63 o
   0   6   9        108.75         98.51         9.99 o
   1   6   9         16.84          5.13         5.26 o
   2   6   9         55.57         41.95         7.70 o
   3   6   9         12.22          6.72         4.30 o
   4   6   9          7.91          2.98         3.51 o
   5   6   9          0.04          4.85         3.20 o
  -9   7   9         13.95         10.00         4.03 o
  -8   7   9          4.19          0.33         2.89 o
  -7   7   9         45.29         39.44         5.51 o
  -6   7   9         60.11         67.60         6.82 o
  -5   7   9         42.05         49.87         7.23 o
  -4   7   9          7.47          2.10         3.25 o
  -3   7   9         64.72         49.31         9.07 o
  -2   7   9         19.28         18.91         4.45 o
  -1   7   9          0.31          0.01         4.11 o
   0   7   9          8.87          9.38         5.09 o
   1   7   9         48.10         46.02         5.62 o
   2   7   9         19.96          4.07         4.29 o
   3   7   9         16.18         22.13         5.88 o
   4   7   9         24.28         11.79         4.29 o
  -9   8   9          6.20         10.59         4.07 o
  -8   8   9          5.65          2.91         2.67 o
  -7   8   9         26.73         30.07         4.66 o
  -6   8   9          0.84         -3.00         3.00 o
  -5   8   9          5.52          4.80         3.11 o
  -4   8   9         70.81         77.21         7.22 o
  -3   8   9         42.36         41.87         9.50 o
  -2   8   9          5.25          5.20         4.06 o
  -1   8   9         75.53         69.70         6.60 o
   0   8   9          0.52          3.14         2.84 o
   1   8   9         17.98         14.68         3.43 o
   2   8   9          2.36         -1.57         2.50 o
   3   8   9          1.47         -0.58         3.48 o
  -8   9   9          5.99          7.73         3.91 o
  -7   9   9          3.10          2.12         2.47 o
  -6   9   9          3.04         -3.43         5.42 o
  -5   9   9         20.25         24.10         4.43 o
  -4   9   9         54.05         47.77         5.68 o
  -3   9   9        133.75        141.80        26.14 o
  -2   9   9        257.18        260.91        16.08 o
  -1   9   9         31.48         32.63         6.19 o
   0   9   9          2.07          2.05         2.49 o
   1   9   9          1.98          4.61         3.65 o
   2   9   9          0.83          1.90         1.89 o
  -6  10   9          7.83          7.46         4.04 o
  -5  10   9          4.35          0.19         2.36 o
  -4  10   9         32.63         32.25         6.49 o
  -3  10   9         13.63         16.01         8.47 o
  -2  10   9         11.44          8.86         2.83 o
  -1  10   9          2.40          2.52         2.47 o
   0  10   9          9.02          4.36         3.03 o
   1  10   9          1.56          1.14         2.78 o
  -5  11   9         10.58          7.77         3.84 o
  -4  11   9          3.07          4.08         3.06 o
  -3  11   9          5.92          6.77         3.14 o
  -2  11   9          0.78          6.50         3.56 o
  -1  11   9          6.55          5.55         2.75 o
  -5 -10  10          3.27          3.43         2.90 o
  -4 -10  10          1.01         -2.17         2.93 o
  -3 -10  10        488.91        501.25        18.93 o
  -2 -10  10         34.14         42.02         6.03 o
  -6  -9  10          3.27          8.96         3.61 o
  -5  -9  10          3.51          9.67         4.39 o
  -4  -9  10         15.61         17.41         5.13 o
  -3  -9  10         83.71         95.72         6.71 o
  -2  -9  10         53.82         55.02         5.36 o
  -1  -9  10          5.00          4.74         2.95 o
   0  -9  10          0.57          3.28         2.38 o
   1  -9  10         17.41         22.76         4.76 o
  -7  -8  10         20.71         13.09         3.80 o
  -6  -8  10          0.28          7.33         4.34 o
  -5  -8  10          6.90          8.96         5.02 o
  -4  -8  10        477.44        554.48        24.63 o
  -3  -8  10         33.17         32.35         4.97 o
  -2  -8  10        453.89        482.27        13.34 o
  -1  -8  10          1.55          2.59         2.50 o
   0  -8  10          5.45          5.32         3.69 o
   1  -8  10         75.78         71.49         6.19 o
   2  -8  10          7.48          3.13         2.85 o
  -8  -7  10         45.25         27.20         5.62 o
  -7  -7  10         78.79         73.93         6.11 o
  -6  -7  10         10.97         11.53         5.07 o
  -5  -7  10         20.59         17.56         5.75 o
  -4  -7  10         32.38         34.50         5.23 o
  -3  -7  10         35.93         44.13         5.85 o
  -2  -7  10         72.94         72.69         5.97 o
  -1  -7  10         17.78         20.35         4.10 o
   0  -7  10         15.76         17.48         3.43 o
   1  -7  10         10.80         15.89         3.85 o
   2  -7  10         15.01         11.29         3.41 o
   3  -7  10          0.69          4.76         2.54 o
  -8  -6  10        327.51        279.07        17.44 o
  -7  -6  10         46.23         35.99         7.20 o
  -6  -6  10         35.57         37.32         7.32 o
  -5  -6  10         59.59         60.14        13.96 o
  -4  -6  10          2.01          4.52         6.05 o
  -3  -6  10       2310.11       2600.28        52.73 o
  -2  -6  10         47.01         47.20         4.32 o
  -1  -6  10         24.23         19.04         3.44 o
   0  -6  10         74.33         72.53         8.57 o
   1  -6  10         29.82         25.02         4.79 o
   2  -6  10        509.69        451.00        15.75 o
   3  -6  10          2.02          1.36         2.68 o
  -9  -5  10          5.94          3.14         2.63 o
  -8  -5  10        142.78        124.89         8.61 o
  -7  -5  10        222.50        202.37        23.31 o
  -6  -5  10         41.81         41.60         7.73 o
  -5  -5  10         28.90         24.56         4.77 o
  -4  -5  10          6.93         10.64         3.47 o
  -3  -5  10        306.39        340.70        11.08 o
  -2  -5  10        183.15        170.70        15.63 o
  -1  -5  10         53.74         59.10         9.01 o
   0  -5  10         69.46         72.14         6.14 o
   1  -5  10        187.23        203.56        12.98 o
   2  -5  10         68.77         77.88         8.50 o
   3  -5  10         17.59         13.67         3.44 o
 -10  -4  10          5.05         10.11         4.57 o
  -9  -4  10         35.81         37.88         5.13 o
  -8  -4  10          5.03          4.48         3.15 o
  -7  -4  10        349.17        319.27        17.98 o
  -6  -4  10         36.43         34.69         6.26 o
  -5  -4  10         17.86         20.66         4.13 o
  -4  -4  10        528.40        504.32        34.58 o
  -3  -4  10         16.72         20.61         3.54 o
  -2  -4  10        643.92        663.84        32.75 o
  -1  -4  10         24.77         27.08         3.67 o
   0  -4  10         25.64         26.95         5.04 o
   1  -4  10        603.10        491.53        38.67 o
   2  -4  10          1.15          2.41         3.37 o
   3  -4  10         78.01         67.09         7.16 o
   4  -4  10          3.35          4.79         3.01 o
 -10  -3  10         27.59         30.79         6.04 o
  -9  -3  10         20.11         24.83         4.85 o
  -8  -3  10        201.71        183.35        13.67 o
  -7  -3  10        365.71        366.19        13.58 o
  -6  -3  10         98.04         92.97         9.49 o
  -5  -3  10         23.20         21.91         4.29 o
  -4  -3  10         40.10         39.87         4.35 o
  -3  -3  10         75.16         86.93         6.09 o
  -2  -3  10        122.98        127.32         6.25 o
  -1  -3  10          4.67          6.25         2.41 o
   0  -3  10         54.06         59.16         7.86 o
   1  -3  10         54.80         54.89         5.25 o
   2  -3  10         16.37         17.41         5.50 o
   3  -3  10          3.50         -0.86         3.24 o
   4  -3  10         58.91         43.86         4.77 o
 -10  -2  10        127.12        140.84        13.12 o
  -9  -2  10         12.55         12.15         6.49 o
  -8  -2  10        340.62        330.56        39.71 o
  -7  -2  10         92.39        101.47         9.00 o
  -6  -2  10         16.66         19.34         5.00 o
  -5  -2  10         71.39         57.16         6.15 o
  -4  -2  10          2.92         -1.56         2.89 o
  -3  -2  10       6417.83       7731.10        62.76 o
  -2  -2  10         72.68         80.65         5.69 o
  -1  -2  10         13.83         15.95         3.68 o
   0  -2  10        111.13        114.99         7.82 o
   1  -2  10         31.18         29.49         4.31 o
   2  -2  10       1024.10        861.93        33.41 o
   3  -2  10          4.43          7.33         4.66 o
   4  -2  10         60.96         70.28         9.39 o
 -11  -1  10         23.01         38.14         6.03 o
 -10  -1  10         36.76         47.21         8.81 o
  -9  -1  10          8.64         10.36         5.19 o
  -8  -1  10        270.29        222.94        18.53 o
  -7  -1  10        471.60        514.55        34.77 o
  -6  -1  10        140.67        147.28        11.21 o
  -5  -1  10         18.90         19.40         4.27 o
  -4  -1  10         27.59         25.78         4.24 o
  -3  -1  10        223.71        289.53        12.09 o
  -2  -1  10        271.11        299.51        24.07 o
  -1  -1  10         62.94         58.88         7.78 o
   0  -1  10        128.03        127.34        12.17 o
   1  -1  10        321.63        330.11        14.77 o
   2  -1  10         24.12         26.90         4.76 o
   3  -1  10         33.57         38.71        10.73 o
   4  -1  10         28.56         35.42         8.16 o
   5  -1  10         34.78         36.89         6.23 o
 -11   0  10         18.41         20.81         5.04 o
 -10   0  10         18.20         23.63         7.06 o
  -9   0  10        179.71        152.24        14.54 o
  -8   0  10          0.66         -7.29         7.29 o
  -7   0  10        966.63       1028.48        27.56 o
  -6   0  10        140.74        161.87        12.44 o
  -5   0  10          0.00          1.58         3.36 o
  -4   0  10        266.73        283.10        12.15 o
  -3   0  10          5.26          4.61         2.87 o
  -2   0  10        503.60        559.26        23.54 o
  -1   0  10         99.86        103.16         9.37 o
   0   0  10         42.59         35.47         5.86 o
   1   0  10       1329.20       1157.05        28.22 o
   2   0  10          0.67          2.79         3.97 o
   3   0  10        166.53        147.01        11.96 o
   4   0  10          1.17          0.21         5.51 o
   5   0  10         16.65         18.39         5.24 o
 -10   1  10         36.90         49.15         8.49 o
  -9   1  10          8.44          2.59         5.45 o
  -8   1  10        270.98        225.53        18.62 o
  -7   1  10        472.40        501.35        33.47 o
  -6   1  10        140.84        151.15         8.90 o
  -5   1  10         19.20         23.25         4.26 o
  -4   1  10         27.72         25.81         4.22 o
  -3   1  10        223.65        287.70        11.89 o
  -2   1  10        270.64        283.69        19.10 o
  -1   1  10         63.11         60.75         8.01 o
   0   1  10        128.16         99.10        13.77 o
   1   1  10        321.36        279.62        20.59 o
   2   1  10         24.18         19.52         5.50 o
   3   1  10         34.02         22.68         5.86 o
   4   1  10         28.54         18.51         6.75 o
   5   1  10         34.79         37.20         6.05 o
 -10   2  10        127.02        133.02        11.74 o
  -9   2  10         12.28         13.89         6.25 o
  -8   2  10        340.60        318.00        14.50 o
  -7   2  10         92.63        114.31         9.41 o
  -6   2  10         16.59         18.92         7.20 o
  -5   2  10         70.51         72.11         7.59 o
  -4   2  10          2.94         -3.87         5.63 o
  -3   2  10       6418.34       7887.68       130.30 o
  -2   2  10         72.89         93.61        12.94 o
  -1   2  10         13.59         10.98         5.44 o
   0   2  10        111.17         78.91        12.13 o
   1   2  10         31.26         25.98         6.98 o
   2   2  10       1024.89        819.72        32.71 o
   3   2  10          4.45          7.07         9.43 o
   4   2  10         61.07         61.22        10.06 o
 -10   3  10         27.65         23.96         3.66 o
  -9   3  10         20.08         20.22         4.27 o
  -8   3  10        201.65        178.63        12.64 o
  -7   3  10        365.67        379.78        23.22 o
  -6   3  10         98.05        112.67        12.91 o
  -5   3  10         23.86         32.46         8.73 o
  -4   3  10         40.22         50.85         9.46 o
  -3   3  10         75.60         93.01        13.09 o
  -2   3  10        123.08        101.40        13.83 o
  -1   3  10          4.31          5.32         5.36 o
   0   3  10         54.14         41.95         9.02 o
   1   3  10         54.81         60.95         9.95 o
   2   3  10         15.65         19.35         6.75 o
   3   3  10          3.50          4.36         5.67 o
   4   3  10         58.94         48.16         6.82 o
 -10   4  10          4.92          7.84         3.85 o
  -9   4  10         36.13         36.52         4.75 o
  -8   4  10          4.98         -0.25         3.54 o
  -7   4  10        348.31        372.18        22.09 o
  -6   4  10         36.36         40.88         9.09 o
  -5   4  10         17.74         15.52         4.33 o
  -4   4  10        528.41        568.63        29.47 o
  -3   4  10         16.83         15.18         6.09 o
  -2   4  10        643.27        610.27        30.90 o
  -1   4  10         25.24         18.75         6.33 o
   0   4  10         25.48         25.01         7.24 o
   1   4  10        602.99        486.37        26.33 o
   2   4  10          1.09          2.01         5.08 o
   3   4  10         78.40         61.99         6.64 o
   4   4  10          3.36          2.13         5.55 o
  -9   5  10          5.72          7.92         5.10 o
  -8   5  10        143.01        128.33        12.62 o
  -7   5  10        222.93        233.25        17.80 o
  -6   5  10         42.10         31.03         7.97 o
  -5   5  10         28.98         25.12         4.47 o
  -4   5  10          7.14          9.77         3.28 o
  -3   5  10        307.07        328.35        21.36 o
  -2   5  10        183.04        180.68        15.92 o
  -1   5  10         53.42         47.94         8.70 o
   0   5  10         69.35         78.42        10.60 o
   1   5  10        187.40        197.13        16.18 o
   2   5  10         68.33         81.49        11.61 o
   3   5  10         17.49         18.69         4.06 o
   4   5  10         12.50          6.80         3.28 o
  -9   6  10         15.90         22.13         5.57 o
  -8   6  10        327.77        321.97        18.30 o
  -7   6  10         46.48         51.92         8.80 o
  -6   6  10         35.20         35.67         8.40 o
  -5   6  10         59.12         58.95         6.30 o
  -4   6  10          2.01          7.10         4.57 o
  -3   6  10       2310.64       2601.14        88.87 o
  -2   6  10         47.02         50.59         8.81 o
  -1   6  10         24.28         24.14         7.00 o
   0   6  10         74.30         65.85         9.91 o
   1   6  10         29.90         30.21         7.31 o
   2   6  10        510.53        424.49        21.35 o
   3   6  10          2.05          0.25         2.99 o
  -8   7  10         45.35         43.98         7.27 o
  -7   7  10         78.79         88.01        10.35 o
  -6   7  10         10.90         19.28         6.72 o
  -5   7  10         20.61         23.77         4.39 o
  -4   7  10         32.64         34.54         4.96 o
  -3   7  10         35.76         44.68         5.38 o
  -2   7  10         72.59         67.86         6.26 o
  -1   7  10         17.81         13.83         5.41 o
   0   7  10         15.71         11.42         4.73 o
   1   7  10         10.88          6.43         4.24 o
   2   7  10         14.82         18.82         5.29 o
   3   7  10          0.78          8.33         3.11 o
  -8   8  10          1.77          5.38         3.80 o
  -6   8  10          0.28          1.83         2.89 o
  -5   8  10          6.81          6.58         2.85 o
  -4   8  10        477.95        506.40        27.46 o
  -3   8  10         33.23         33.49         4.57 o
  -2   8  10        453.42        557.30        24.88 o
  -1   8  10          1.60          0.06         3.37 o
   0   8  10          5.31          3.46         3.10 o
   1   8  10         75.72         70.74         7.92 o
   2   8  10          7.46          3.38         2.78 o
  -6   9  10          3.36         -0.89         3.56 o
  -5   9  10          3.35          1.44         3.94 o
  -4   9  10         15.68         13.06         3.19 o
  -3   9  10         84.03         99.44        15.12 o
  -2   9  10         54.26         51.76        11.90 o
  -1   9  10          4.94          6.83         2.43 o
   0   9  10          0.60         -1.83         3.02 o
  -4  10  10          0.98          2.26         2.29 o
  -3  10  10        488.77        491.96        17.05 o
  -6  -8  11          8.32          7.02         3.23 o
  -5  -8  11          0.66          6.15         3.36 o
  -4  -8  11         31.57         27.20         8.24 o
  -3  -8  11          0.08          4.18         2.97 o
  -2  -8  11         11.71         10.48         2.83 o
  -1  -8  11          0.22          5.34         3.69 o
  -7  -7  11          1.34          0.70         2.66 o
  -6  -7  11          3.58          1.29         3.54 o
  -5  -7  11         23.62         15.01         3.87 o
  -4  -7  11          3.19         -0.64         2.17 o
  -3  -7  11          5.31          6.23         2.15 o
  -2  -7  11          6.01          5.73         2.80 o
  -1  -7  11         52.74         52.40         7.77 o
   0  -7  11         12.11         12.69         4.47 o
   1  -7  11          7.22          3.75         2.88 o
  -8  -6  11         22.08         19.59         4.44 o
  -7  -6  11         29.42         29.48         5.78 o
  -6  -6  11          5.55         -3.18         4.65 o
  -5  -6  11         73.50         62.19         5.98 o
  -4  -6  11          2.70          5.77         2.38 o
  -3  -6  11         19.72         16.90         6.01 o
  -2  -6  11         81.39         89.47         9.80 o
  -1  -6  11         61.89         58.73         6.43 o
   0  -6  11         50.78         47.83         5.34 o
   1  -6  11         17.86         15.11         4.33 o
  -8  -5  11          0.31         -0.03         3.61 o
  -7  -5  11         19.06         12.01         4.58 o
  -6  -5  11         72.84         45.99         8.46 o
  -5  -5  11         11.67          7.64         5.85 o
  -4  -5  11         16.47         19.12         3.10 o
  -3  -5  11          3.61          7.26         2.41 o
  -2  -5  11          6.10          8.05         2.89 o
  -1  -5  11          2.94         11.41         5.60 o
   0  -5  11         30.31         28.21         5.01 o
   1  -5  11         87.77         86.28         9.36 o
   2  -5  11          2.84          0.09         3.32 o
  -9  -4  11         35.06         24.85         5.09 o
  -8  -4  11          4.88          9.11         3.43 o
  -7  -4  11         13.33         12.35         3.46 o
  -6  -4  11         66.82         71.17         5.92 o
  -5  -4  11          0.53          1.08         2.76 o
  -4  -4  11         17.61         15.56         2.84 o
  -3  -4  11          9.49          8.88         3.21 o
  -2  -4  11          2.58          3.77         2.63 o
  -1  -4  11         17.91         33.31         9.23 o
   0  -4  11         11.87          9.55         5.40 o
   1  -4  11         18.63         11.72         4.75 o
   2  -4  11          3.22          5.28         3.41 o
  -9  -3  11          8.94          8.06         4.75 o
  -8  -3  11          1.02          5.59         3.35 o
  -7  -3  11          0.04         -1.70         3.77 o
  -6  -3  11         25.55         28.56         5.56 o
  -5  -3  11         43.58         40.87         6.22 o
  -4  -3  11          1.86          5.69         3.33 o
  -3  -3  11          7.87         11.41         2.65 o
  -2  -3  11         21.77         21.74         4.05 o
  -1  -3  11        115.67        123.88        14.20 o
   0  -3  11          3.34          3.99         2.90 o
   1  -3  11          0.15         -0.43         4.24 o
   2  -3  11          3.24          2.40         2.77 o
 -10  -2  11          3.03          6.40         4.17 o
  -9  -2  11          0.61          0.62         3.88 o
  -8  -2  11         10.24          8.87         3.49 o
  -7  -2  11         23.07         24.94         5.10 o
  -6  -2  11         46.20         45.08         6.53 o
  -5  -2  11         50.21         52.68         6.73 o
  -4  -2  11          7.27          4.79         2.75 o
  -3  -2  11          6.54          7.28         4.22 o
  -2  -2  11         63.86         74.90         6.22 o
  -1  -2  11        101.33        112.18        17.73 o
   0  -2  11         36.00         35.54         5.29 o
   1  -2  11         16.11         12.35         3.36 o
   2  -2  11          1.85         14.44         8.25 o
   3  -2  11         11.58         12.41         5.40 o
 -10  -1  11         51.40         61.68         7.27 o
  -9  -1  11          4.05          2.15         4.89 o
  -8  -1  11          3.14          4.65         4.63 o
  -7  -1  11         29.70         36.19         6.53 o
  -6  -1  11        130.80        150.16        10.44 o
  -5  -1  11         17.11         16.89         4.60 o
  -4  -1  11          2.58          2.58         3.15 o
  -3  -1  11          1.08          1.62         2.82 o
  -2  -1  11         14.07         16.28         4.64 o
  -1  -1  11         39.88         37.69         5.50 o
   0  -1  11         10.90         11.31         3.56 o
   1  -1  11         52.75         44.77         5.58 o
   2  -1  11          2.71          7.68         6.46 o
   3  -1  11          6.50         10.72         5.10 o
 -10   0  11          1.07          2.57         3.78 o
  -9   0  11          1.65         -3.80         4.56 o
  -8   0  11          2.78         -6.03         6.03 o
  -7   0  11          4.95          8.13         4.87 o
  -6   0  11         23.13         26.43         5.20 o
  -5   0  11          1.57          5.39         3.84 o
  -4   0  11         15.43         17.32         4.70 o
  -3   0  11          0.79         -2.59         3.74 o
  -1   0  11          2.93          9.63         3.89 o
   0   0  11         51.83         41.57         5.48 o
   1   0  11         25.56         32.07         6.62 o
   3   0  11         15.90         31.78         7.69 o
 -10   1  11         51.43         61.55         7.44 o
  -9   1  11          4.04          3.06         4.49 o
  -8   1  11          3.10         -5.78         6.23 o
  -7   1  11         29.94         28.94         7.30 o
  -6   1  11        130.88        151.96        10.06 o
  -5   1  11         17.09         16.80         4.25 o
  -4   1  11          2.91          0.37         3.22 o
  -3   1  11          1.02          0.31         4.67 o
  -2   1  11         14.55         18.57         4.68 o
  -1   1  11         39.97         37.11         5.62 o
   0   1  11         10.84          4.14         4.67 o
   1   1  11         52.65         47.70         8.43 o
   2   1  11          2.49          0.47         3.47 o
   3   1  11          6.48         14.69         6.48 o
  -9   2  11          0.73         -5.38         5.38 o
  -8   2  11         10.43          3.45         2.84 o
  -7   2  11         22.92         36.05         5.24 o
  -6   2  11         46.15         57.57         6.38 o
  -5   2  11         50.35         59.08         6.57 o
  -4   2  11          7.22         11.50         4.12 o
  -3   2  11          6.31          0.61         4.86 o
  -2   2  11         64.50         78.86        11.17 o
  -1   2  11        101.47        113.76        12.29 o
   0   2  11         35.88         31.95         7.06 o
   1   2  11         16.29          8.62         4.98 o
   2   2  11          1.79          4.75        11.00 o
   3   2  11         11.56         17.59         3.97 o
  -9   3  11          8.72          9.82         4.25 o
  -8   3  11          0.92          1.98         4.14 o
  -7   3  11          0.05         -0.26         4.24 o
  -6   3  11         25.42         25.84         5.03 o
  -5   3  11         43.60         55.23         6.20 o
  -4   3  11          1.75          3.20         3.32 o
  -3   3  11          7.76         13.04         5.46 o
  -2   3  11         20.98         14.48         5.26 o
  -1   3  11        115.73        101.72        11.58 o
   0   3  11          3.63          2.98         4.75 o
   1   3  11          0.17          2.49         4.29 o
   2   3  11          3.25          3.43         3.75 o
   3   3  11          3.06          4.97         2.58 o
  -8   4  11          4.99         -1.90         2.83 o
  -7   4  11         13.21         24.99         6.82 o
  -6   4  11         66.37         92.64        11.40 o
  -5   4  11          0.55          1.86         3.09 o
  -4   4  11         17.45         21.71         4.63 o
  -3   4  11          9.26          4.35         4.44 o
  -2   4  11          2.28          1.20         4.36 o
  -1   4  11         17.96         21.09         6.21 o
   0   4  11         11.70          6.57         4.51 o
   1   4  11         19.09         17.02         5.76 o
   2   4  11          3.14          5.83         4.10 o
  -8   5  11          0.27         -4.03         4.03 o
  -7   5  11         19.22          7.51         8.18 o
  -6   5  11         73.11         60.82         9.54 o
  -5   5  11         11.33          7.47         5.08 o
  -4   5  11         16.60         20.11         4.45 o
  -3   5  11          3.74          3.84         4.00 o
  -2   5  11          6.30          5.47         4.79 o
  -1   5  11          2.96         -3.73         4.77 o
   0   5  11         30.23         26.28         6.11 o
   1   5  11         87.53         86.34        18.77 o
   2   5  11          2.84         -2.07         3.21 o
  -8   6  11         22.22         20.75         5.09 o
  -7   6  11         29.26         34.70         6.93 o
  -6   6  11          5.59          6.94         4.60 o
  -5   6  11         73.64         85.78        10.67 o
  -4   6  11          2.62         -2.90         4.60 o
  -3   6  11         19.34         23.05         4.31 o
  -2   6  11         81.96         78.99         9.59 o
  -1   6  11         61.98         47.75         7.27 o
   0   6  11         50.86         49.61         7.20 o
   1   6  11         17.84         22.09         5.27 o
  -7   7  11          1.41          1.19         3.27 o
  -6   7  11          3.50          3.99         3.68 o
  -3   7  11          5.07          3.36         4.37 o
  -2   7  11          5.68          4.64         3.58 o
  -1   7  11         52.73         39.11         6.13 o
   0   7  11         12.23          7.41         3.45 o
  -6   8  11          8.27          6.30         3.65 o
  -5   8  11          0.68         -1.97         3.58 o
  -4   8  11         31.84         36.17         6.79 o
  -3   8  11          0.05         -0.18         3.22 o
  -2   8  11         11.38          7.12         3.49 o
  -1   8  11          0.23         -3.36         3.36 o
  -6  -6  12         25.53         22.81         4.67 o
  -5  -6  12         22.16         26.59         5.11 o
  -4  -6  12          1.95          4.71         3.33 o
  -3  -6  12         10.34          6.83         3.58 o
  -2  -6  12          4.77          3.30         3.73 o
  -1  -6  12         12.24         14.60         4.41 o
  -7  -5  12         16.09         19.86         4.66 o
  -6  -5  12         33.43         40.98         6.28 o
  -5  -5  12         32.17         31.11         6.16 o
  -3  -5  12        113.31        116.73         7.77 o
  -2  -5  12         33.78         37.89         6.68 o
  -1  -5  12         51.29         46.11         6.78 o
   0  -5  12         11.99         11.35         4.19 o
  -7  -4  12          3.82          4.61         3.93 o
  -6  -4  12        111.00        112.89        10.72 o
  -5  -4  12          1.42          9.33         4.05 o
  -4  -4  12         17.90         13.03         3.54 o
  -3  -4  12         13.73         11.76         2.85 o
  -2  -4  12         15.77         18.89         4.61 o
  -1  -4  12         48.51         47.04         7.30 o
   0  -4  12          2.77          5.30         4.06 o
  -7  -3  12          7.91         10.70         3.15 o
  -6  -3  12          9.25          8.88         3.58 o
  -5  -3  12          7.05          3.62         3.36 o
  -4  -3  12         30.14         27.03         4.69 o
  -3  -3  12         18.48         15.26         3.28 o
  -2  -3  12          8.12          9.47         4.03 o
  -1  -3  12         21.79         27.65         4.07 o
   0  -3  12          4.78          4.23         3.35 o
  -8  -2  12          1.57         -1.91         3.37 o
  -7  -2  12          4.57          1.85         4.23 o
  -6  -2  12         10.64         18.22         9.42 o
  -5  -2  12         53.03         58.79         6.10 o
  -4  -2  12         44.70         53.01         6.15 o
  -3  -2  12          7.72         10.22         5.56 o
  -2  -2  12         42.12         45.87         5.62 o
  -1  -2  12          6.53          7.83         4.06 o
   0  -2  12          0.40          4.04         3.07 o
   1  -2  12         28.73         37.52         7.41 o
  -8  -1  12          0.89          2.00         3.94 o
  -7  -1  12          1.86          0.60         4.64 o
  -6  -1  12         36.26         53.80         8.18 o
  -5  -1  12         50.72         67.89         9.43 o
  -4  -1  12        134.01        143.23        13.69 o
  -3  -1  12        166.80        189.69        10.66 o
  -2  -1  12         48.89         57.10         6.11 o
  -1  -1  12         69.18         69.63         6.36 o
   0  -1  12          6.77          8.82         2.73 o
   1  -1  12          9.53         11.94         6.28 o
  -8   0  12         42.36         32.45         6.36 o
  -7   0  12          0.17         -3.37         3.37 o
  -6   0  12        182.85        226.86        15.95 o
  -5   0  12         15.06         27.77         6.71 o
  -4   0  12         29.24         32.52         7.58 o
  -3   0  12          2.59         -2.31         4.57 o
  -2   0  12         15.28         26.41         6.55 o
  -1   0  12         67.20         77.21         9.73 o
   0   0  12         27.01         30.34         5.91 o
   1   0  12          3.83          5.58         9.69 o
  -8   1  12          0.82          3.91         4.02 o
  -7   1  12          1.86         -1.02         3.74 o
  -6   1  12         36.35         49.19         8.44 o
  -5   1  12         50.45         67.61         9.19 o
  -4   1  12        133.77        156.03        13.71 o
  -3   1  12        166.92        211.56        12.66 o
  -2   1  12         49.11         57.28         8.72 o
  -1   1  12         69.19         68.99         9.21 o
   0   1  12          6.68         10.19         4.69 o
   1   1  12          9.71          5.71         3.35 o
  -8   2  12          1.58          2.75         3.89 o
  -7   2  12          4.74          3.07         3.62 o
  -6   2  12         10.79         14.85         4.15 o
  -5   2  12         53.21         68.84         7.44 o
  -4   2  12         44.72         63.82         6.09 o
  -3   2  12          7.74         17.04         4.24 o
  -2   2  12         42.40         57.17         8.97 o
  -1   2  12          6.59          1.25         3.69 o
   0   2  12          0.36         -3.88         3.88 o
   1   2  12         28.68         31.88         7.15 o
  -7   3  12          7.85          5.08         4.27 o
  -6   3  12          9.61         15.56         3.37 o
  -5   3  12          7.04         10.41         3.38 o
  -4   3  12         30.34         27.09         4.41 o
  -3   3  12         18.38         19.76         6.96 o
  -2   3  12          8.02          5.55         3.62 o
   0   3  12          4.90          1.51         3.23 o
   1   3  12         34.71         33.10        16.06 o
  -7   4  12          3.83          2.87         2.50 o
  -6   4  12        110.68        120.90        10.84 o
  -5   4  12          1.41          2.26         2.67 o
  -4   4  12         18.10         23.03         4.00 o
  -3   4  12         13.76         15.77         4.85 o
  -2   4  12         15.48         12.00         4.58 o
  -1   4  12         47.93         50.08         7.21 o
   0   4  12          2.75          6.91         3.68 o
  -6   5  12         33.56         47.46         6.80 o
  -5   5  12         32.14         37.54         6.52 o
  -4   5  12        115.39        124.58        12.60 o
  -3   5  12        113.49        114.67         9.57 o
  -2   5  12         33.79         33.76         6.51 o
  -1   5  12         51.71         45.44         6.23 o
   0   5  12         12.00         11.55         3.61 o
  -6   6  12         25.40         29.13         5.42 o
  -5   6  12         22.29         27.90         5.33 o
  -4   6  12          1.95         -0.91         3.28 o
  -3   6  12         10.35         11.67         4.33 o
  -2   6  12          4.93         10.26         4.34 o
  -1   6  12         12.08         14.28         4.19 o
  -4  -3  13          8.30         13.43         4.31 o
  -5  -2  13         85.05        113.08         9.74 o
  -4  -2  13         28.12         41.33         6.34 o
  -3  -2  13          9.57         14.04         4.09 o
  -6  -1  13         29.62         40.03         4.50 o
  -5  -1  13         21.55         41.49         6.45 o
  -4  -1  13          3.65          3.82         4.15 o
  -3  -1  13          9.46          5.92         4.03 o
  -2  -1  13         56.23         70.77         7.46 o
  -6   0  13         13.05         12.24         7.39 o
  -5   0  13          0.00         -3.31         3.47 o
  -4   0  13          3.03          3.42         3.50 o
  -3   0  13          7.07         13.60         4.87 o
  -2   0  13         11.28         14.51         4.47 o
  -5   1  13         21.69         35.53         5.42 o
  -4   1  13          3.63          3.64         3.53 o
  -3   1  13          9.76         10.84         4.04 o
  -2   1  13         56.50         60.39         7.27 o
  -5   2  13         84.96        117.69         9.21 o
  -4   2  13         28.12         43.56         6.54 o
  -3   2  13          9.41          2.30         2.92 o
  -2   2  13         24.50         33.44         5.53 o
  -3   3  13         17.11         19.25         4.52 o
                                                
